# Supplementary material for: The effect of marker types and density on genomic prediction and GWAS of key performance traits in tetraploid potato
Source: Front Plant Sci. 2024 Mar 8;15:1340189. doi: 10.3389/fpls.2024.1340189 (PMC10957621; doi:10.3389/fpls.2024.1340189)
Supplement: Supplementary file 1 [file DataSheet_1.zip]

Archive with 8 entries (8 files):
- SM File 1.csv
- SM File 2.csv
- SM File 3.csv
- SM File 4.csv
- SM File 5.docx
- SM File 6.csv
- SM File 7.xlsx
- SM File 8.xlsx
