# Supplementary material for: The effect of marker types and density on genomic prediction and GWAS of key performance traits in tetraploid potato
Source: Front Plant Sci. 2024 Mar 8;15:1340189. doi: 10.3389/fpls.2024.1340189 (PMC10957621; doi:10.3389/fpls.2024.1340189)
Supplement: Supplementary file 1 [file DataSheet_1.zip › SM File 1.csv]

	Chr	Pos
1	ST4.03ch00	118331
2	ST4.03ch00	178869
3	ST4.03ch00	178874
4	ST4.03ch00	286018
5	ST4.03ch00	302531
6	ST4.03ch00	330591
7	ST4.03ch00	380503
8	ST4.03ch00	380534
9	ST4.03ch00	380582
10	ST4.03ch00	380622
11	ST4.03ch00	380694
12	ST4.03ch00	423977
13	ST4.03ch00	427999
14	ST4.03ch00	430316
15	ST4.03ch00	529092
16	ST4.03ch00	765977
17	ST4.03ch00	765993
18	ST4.03ch00	766008
19	ST4.03ch00	766037
20	ST4.03ch00	766099
21	ST4.03ch00	772320
22	ST4.03ch00	772378
23	ST4.03ch00	794931
24	ST4.03ch00	794943
25	ST4.03ch00	794974
26	ST4.03ch00	795131
27	ST4.03ch00	796458
28	ST4.03ch00	796490
29	ST4.03ch00	796551
30	ST4.03ch00	796575
31	ST4.03ch00	796610
32	ST4.03ch00	796803
33	ST4.03ch00	797137
34	ST4.03ch00	798666
35	ST4.03ch00	798724
36	ST4.03ch00	803060
37	ST4.03ch00	803119
38	ST4.03ch00	803785
39	ST4.03ch00	803814
40	ST4.03ch00	803848
41	ST4.03ch00	803858
42	ST4.03ch00	803877
43	ST4.03ch00	803912
44	ST4.03ch00	803963
45	ST4.03ch00	804004
46	ST4.03ch00	804148
47	ST4.03ch00	971920
49	ST4.03ch00	981999
50	ST4.03ch00	982051
51	ST4.03ch00	982058
52	ST4.03ch00	982128
53	ST4.03ch00	982129
54	ST4.03ch00	982167
55	ST4.03ch00	982190
56	ST4.03ch00	982220
57	ST4.03ch00	1014343
58	ST4.03ch00	1014372
59	ST4.03ch00	1183847
60	ST4.03ch00	1268192
61	ST4.03ch00	1268212
62	ST4.03ch00	1403129
63	ST4.03ch00	1403154
64	ST4.03ch00	1403162
65	ST4.03ch00	1403175
66	ST4.03ch00	1403214
67	ST4.03ch00	1470894
68	ST4.03ch00	1470913
69	ST4.03ch00	2250494
70	ST4.03ch00	2250549
71	ST4.03ch00	2605768
72	ST4.03ch00	2616413
73	ST4.03ch00	2616428
74	ST4.03ch00	2616482
75	ST4.03ch00	2632535
76	ST4.03ch00	2632554
77	ST4.03ch00	2632567
78	ST4.03ch00	2632582
79	ST4.03ch00	2863433
80	ST4.03ch00	2863449
81	ST4.03ch00	2863474
82	ST4.03ch00	2863503
83	ST4.03ch00	2961381
84	ST4.03ch00	2995720
85	ST4.03ch00	2995721
86	ST4.03ch00	2995723
87	ST4.03ch00	2995724
88	ST4.03ch00	2995740
89	ST4.03ch00	2995743
90	ST4.03ch00	2995747
91	ST4.03ch00	2995748
92	ST4.03ch00	2995749
93	ST4.03ch00	2995750
94	ST4.03ch00	2995755
95	ST4.03ch00	2995762
96	ST4.03ch00	2995766
99	ST4.03ch00	3215356
100	ST4.03ch00	3245652
101	ST4.03ch00	3245660
102	ST4.03ch00	3245674
103	ST4.03ch00	3245750
104	ST4.03ch00	3245769
105	ST4.03ch00	3339862
106	ST4.03ch00	3339903
107	ST4.03ch00	3346215
108	ST4.03ch00	3346255
109	ST4.03ch00	3346273
110	ST4.03ch00	3499369
111	ST4.03ch00	3640634
112	ST4.03ch00	3680975
113	ST4.03ch00	3809629
114	ST4.03ch00	3809643
115	ST4.03ch00	3809654
116	ST4.03ch00	3809672
117	ST4.03ch00	3809762
118	ST4.03ch00	3809763
119	ST4.03ch00	3809809
120	ST4.03ch00	3809810
121	ST4.03ch00	3809831
122	ST4.03ch00	3809839
123	ST4.03ch00	3809929
124	ST4.03ch00	3809945
125	ST4.03ch00	3809985
126	ST4.03ch00	3810011
127	ST4.03ch00	3810936
128	ST4.03ch00	3810959
129	ST4.03ch00	3810968
130	ST4.03ch00	3810997
131	ST4.03ch00	3811007
132	ST4.03ch00	3811034
133	ST4.03ch00	3811038
134	ST4.03ch00	3811053
135	ST4.03ch00	3811088
136	ST4.03ch00	3811144
137	ST4.03ch00	3811162
138	ST4.03ch00	3811205
139	ST4.03ch00	3811228
140	ST4.03ch00	3821196
141	ST4.03ch00	3821219
142	ST4.03ch00	3821238
143	ST4.03ch00	3843234
144	ST4.03ch00	3843248
145	ST4.03ch00	3843262
146	ST4.03ch00	3843279
147	ST4.03ch00	4273699
148	ST4.03ch00	4441640
149	ST4.03ch00	4985778
150	ST4.03ch00	4985794
151	ST4.03ch00	4985815
152	ST4.03ch00	4985852
153	ST4.03ch00	4985854
154	ST4.03ch00	4985856
155	ST4.03ch00	4985861
156	ST4.03ch00	4987924
157	ST4.03ch00	4987971
158	ST4.03ch00	4988008
159	ST4.03ch00	4988044
160	ST4.03ch00	4988088
161	ST4.03ch00	4988116
162	ST4.03ch00	5090587
163	ST4.03ch00	5181115
164	ST4.03ch00	5181136
165	ST4.03ch00	5181141
166	ST4.03ch00	5181152
167	ST4.03ch00	5181158
168	ST4.03ch00	5181164
169	ST4.03ch00	5181180
170	ST4.03ch00	5181188
171	ST4.03ch00	5269839
172	ST4.03ch00	5269849
173	ST4.03ch00	5269851
174	ST4.03ch00	5269852
175	ST4.03ch00	5436361
176	ST4.03ch00	5436417
177	ST4.03ch00	5507553
178	ST4.03ch00	5507557
179	ST4.03ch00	5507558
180	ST4.03ch00	5507559
181	ST4.03ch00	5507568
182	ST4.03ch00	5507584
183	ST4.03ch00	5507589
184	ST4.03ch00	5507594
185	ST4.03ch00	5507597
186	ST4.03ch00	5532893
187	ST4.03ch00	5555460
188	ST4.03ch00	5657800
189	ST4.03ch00	5678448
190	ST4.03ch00	5678477
191	ST4.03ch00	5678527
192	ST4.03ch00	5892673
193	ST4.03ch00	5892710
194	ST4.03ch00	5893395
195	ST4.03ch00	5893409
196	ST4.03ch00	5893438
197	ST4.03ch00	5893456
198	ST4.03ch00	5893507
199	ST4.03ch00	5893788
200	ST4.03ch00	5896763
201	ST4.03ch00	5896773
203	ST4.03ch00	5896911
204	ST4.03ch00	5988844
205	ST4.03ch00	6005793
206	ST4.03ch00	6018273
207	ST4.03ch00	6018290
208	ST4.03ch00	6018340
209	ST4.03ch00	6060036
210	ST4.03ch00	6060104
211	ST4.03ch00	6603750
212	ST4.03ch00	6603797
213	ST4.03ch00	6971849
214	ST4.03ch00	7044055
217	ST4.03ch00	7044169
218	ST4.03ch00	7044763
219	ST4.03ch00	7044951
220	ST4.03ch00	7045021
221	ST4.03ch00	7045042
222	ST4.03ch00	7045080
223	ST4.03ch00	7136497
224	ST4.03ch00	7144672
225	ST4.03ch00	7183281
226	ST4.03ch00	7183314
227	ST4.03ch00	7207508
228	ST4.03ch00	7223538
229	ST4.03ch00	7223630
230	ST4.03ch00	7458040
231	ST4.03ch00	7458157
232	ST4.03ch00	7622498
233	ST4.03ch00	7622500
234	ST4.03ch00	7657612
235	ST4.03ch00	7681220
236	ST4.03ch00	7775497
237	ST4.03ch00	7877485
238	ST4.03ch00	7877531
239	ST4.03ch00	7878118
240	ST4.03ch00	7999937
241	ST4.03ch00	7999940
242	ST4.03ch00	7999941
243	ST4.03ch00	8000020
244	ST4.03ch00	8000065
245	ST4.03ch00	8000076
247	ST4.03ch00	8011013
248	ST4.03ch00	8011032
249	ST4.03ch00	8011044
250	ST4.03ch00	8011064
251	ST4.03ch00	8060910
252	ST4.03ch00	8060943
253	ST4.03ch00	8060978
254	ST4.03ch00	8188445
255	ST4.03ch00	8188459
256	ST4.03ch00	8188492
257	ST4.03ch00	8188521
258	ST4.03ch00	8229981
259	ST4.03ch00	8230055
260	ST4.03ch00	8300081
261	ST4.03ch00	8300104
262	ST4.03ch00	8300110
263	ST4.03ch00	8420862
264	ST4.03ch00	8420875
265	ST4.03ch00	8420916
266	ST4.03ch00	8420935
267	ST4.03ch00	8420948
268	ST4.03ch00	8421001
269	ST4.03ch00	8579790
270	ST4.03ch00	8590811
271	ST4.03ch00	8719009
272	ST4.03ch00	8719044
273	ST4.03ch00	8758794
274	ST4.03ch00	8758819
275	ST4.03ch00	8783810
276	ST4.03ch00	8783818
277	ST4.03ch00	8783832
278	ST4.03ch00	8783843
279	ST4.03ch00	8803204
280	ST4.03ch00	8803254
281	ST4.03ch00	8839629
282	ST4.03ch00	8839635
283	ST4.03ch00	8839663
284	ST4.03ch00	8937254
285	ST4.03ch00	8937302
286	ST4.03ch00	8937305
287	ST4.03ch00	9230846
288	ST4.03ch00	9230861
289	ST4.03ch00	9232545
290	ST4.03ch00	9232595
291	ST4.03ch00	9239883
292	ST4.03ch00	9239892
293	ST4.03ch00	9239930
294	ST4.03ch00	9293159
295	ST4.03ch00	9293170
296	ST4.03ch00	9293184
297	ST4.03ch00	9293191
298	ST4.03ch00	9293214
299	ST4.03ch00	9293232
300	ST4.03ch00	9293256
301	ST4.03ch00	9401437
302	ST4.03ch00	9401467
303	ST4.03ch00	9401489
304	ST4.03ch00	9401516
305	ST4.03ch00	9401552
306	ST4.03ch00	9468891
307	ST4.03ch00	9483345
308	ST4.03ch00	9483397
309	ST4.03ch00	9483881
310	ST4.03ch00	9484100
311	ST4.03ch00	9504604
312	ST4.03ch00	9516683
314	ST4.03ch00	9516740
315	ST4.03ch00	9516772
316	ST4.03ch00	9525257
317	ST4.03ch00	9672739
318	ST4.03ch00	9676351
319	ST4.03ch00	9762341
320	ST4.03ch00	9767086
321	ST4.03ch00	9881288
322	ST4.03ch00	9881376
323	ST4.03ch00	9881439
324	ST4.03ch00	9881475
325	ST4.03ch00	9881526
326	ST4.03ch00	9881545
327	ST4.03ch00	9881626
328	ST4.03ch00	9881667
329	ST4.03ch00	9939746
330	ST4.03ch00	9939763
331	ST4.03ch00	10128555
332	ST4.03ch00	10145050
333	ST4.03ch00	10173491
334	ST4.03ch00	10173508
335	ST4.03ch00	10173529
336	ST4.03ch00	10776979
337	ST4.03ch00	10776993
338	ST4.03ch00	10777005
339	ST4.03ch00	10777015
340	ST4.03ch00	10777069
341	ST4.03ch00	10777435
342	ST4.03ch00	10777466
343	ST4.03ch00	10777505
344	ST4.03ch00	10917124
345	ST4.03ch00	10917156
346	ST4.03ch00	10926520
347	ST4.03ch00	10926551
348	ST4.03ch00	10926587
349	ST4.03ch00	10926602
350	ST4.03ch00	10965943
351	ST4.03ch00	10965951
352	ST4.03ch00	10965964
353	ST4.03ch00	10965966
354	ST4.03ch00	10965970
355	ST4.03ch00	10965982
356	ST4.03ch00	10965985
357	ST4.03ch00	10966009
358	ST4.03ch00	10966029
359	ST4.03ch00	11466742
360	ST4.03ch00	11466793
361	ST4.03ch00	11783926
362	ST4.03ch00	11836945
363	ST4.03ch00	11836960
364	ST4.03ch00	11836976
365	ST4.03ch00	11978628
366	ST4.03ch00	11978642
367	ST4.03ch00	11978884
368	ST4.03ch00	11978915
369	ST4.03ch00	12140273
370	ST4.03ch00	12140305
371	ST4.03ch00	12140326
372	ST4.03ch00	12300822
373	ST4.03ch00	12300824
374	ST4.03ch00	12300835
375	ST4.03ch00	12300851
376	ST4.03ch00	12300963
377	ST4.03ch00	12300999
378	ST4.03ch00	12302329
379	ST4.03ch00	12302403
380	ST4.03ch00	12302461
381	ST4.03ch00	12304944
382	ST4.03ch00	12304995
383	ST4.03ch00	12305003
384	ST4.03ch00	12305063
385	ST4.03ch00	12345809
386	ST4.03ch00	12346013
387	ST4.03ch00	12361806
388	ST4.03ch00	12361815
389	ST4.03ch00	12361955
392	ST4.03ch00	12370418
393	ST4.03ch00	12370493
394	ST4.03ch00	12370693
395	ST4.03ch00	12374312
396	ST4.03ch00	12375092
397	ST4.03ch00	12375109
398	ST4.03ch00	12375110
399	ST4.03ch00	12383452
400	ST4.03ch00	12383453
401	ST4.03ch00	12383461
402	ST4.03ch00	12383493
403	ST4.03ch00	12383499
404	ST4.03ch00	12397953
405	ST4.03ch00	12398004
406	ST4.03ch00	12398031
407	ST4.03ch00	12398206
408	ST4.03ch00	12407838
409	ST4.03ch00	12407886
410	ST4.03ch00	12411559
411	ST4.03ch00	12413319
412	ST4.03ch00	12432667
413	ST4.03ch00	12432676
414	ST4.03ch00	12432865
415	ST4.03ch00	12447102
416	ST4.03ch00	12461986
417	ST4.03ch00	12462111
418	ST4.03ch00	12463226
419	ST4.03ch00	12467581
420	ST4.03ch00	12469177
421	ST4.03ch00	12472489
422	ST4.03ch00	12475287
423	ST4.03ch00	12478474
424	ST4.03ch00	12478486
425	ST4.03ch00	12478528
426	ST4.03ch00	12478567
427	ST4.03ch00	12478630
428	ST4.03ch00	12478672
429	ST4.03ch00	12484736
430	ST4.03ch00	12487719
431	ST4.03ch00	12487739
432	ST4.03ch00	12487774
433	ST4.03ch00	12490851
434	ST4.03ch00	12491562
435	ST4.03ch00	12491592
436	ST4.03ch00	12491715
437	ST4.03ch00	12491733
438	ST4.03ch00	12491757
439	ST4.03ch00	12491802
440	ST4.03ch00	12491834
441	ST4.03ch00	12491841
442	ST4.03ch00	12491896
443	ST4.03ch00	12491981
444	ST4.03ch00	12491989
445	ST4.03ch00	12493997
446	ST4.03ch00	12494166
447	ST4.03ch00	12494409
448	ST4.03ch00	12494795
449	ST4.03ch00	12494823
450	ST4.03ch00	12495289
451	ST4.03ch00	12495297
452	ST4.03ch00	12495317
453	ST4.03ch00	12495550
454	ST4.03ch00	12496713
455	ST4.03ch00	12496715
456	ST4.03ch00	12496728
457	ST4.03ch00	12496732
458	ST4.03ch00	12496784
459	ST4.03ch00	12496788
460	ST4.03ch00	12507538
461	ST4.03ch00	12508932
464	ST4.03ch00	12562334
465	ST4.03ch00	12562396
466	ST4.03ch00	12562409
467	ST4.03ch00	12562433
468	ST4.03ch00	12567563
475	ST4.03ch00	12567654
476	ST4.03ch00	12567655
477	ST4.03ch00	12567673
478	ST4.03ch00	12567688
479	ST4.03ch00	12567716
480	ST4.03ch00	12567719
481	ST4.03ch00	12567740
482	ST4.03ch00	12567742
483	ST4.03ch00	12576180
484	ST4.03ch00	12576214
485	ST4.03ch00	12583436
486	ST4.03ch00	12583503
487	ST4.03ch00	12583525
488	ST4.03ch00	12583954
489	ST4.03ch00	12584068
490	ST4.03ch00	12585192
491	ST4.03ch00	12585210
492	ST4.03ch00	12608858
493	ST4.03ch00	12608864
494	ST4.03ch00	12608894
495	ST4.03ch00	12608933
496	ST4.03ch00	12618047
497	ST4.03ch00	12618090
498	ST4.03ch00	12618126
499	ST4.03ch00	12645695
500	ST4.03ch00	12814739
501	ST4.03ch00	12814762
502	ST4.03ch00	12814785
503	ST4.03ch00	12814817
504	ST4.03ch00	12814863
505	ST4.03ch00	12814875
506	ST4.03ch00	12838417
507	ST4.03ch00	12838419
508	ST4.03ch00	12838471
509	ST4.03ch00	12838496
510	ST4.03ch00	12840284
511	ST4.03ch00	12841428
512	ST4.03ch00	13032596
513	ST4.03ch00	13032599
514	ST4.03ch00	13032609
515	ST4.03ch00	13032628
516	ST4.03ch00	13172102
517	ST4.03ch00	13239431
518	ST4.03ch00	13416645
519	ST4.03ch00	13416685
520	ST4.03ch00	13416711
521	ST4.03ch00	13416769
522	ST4.03ch00	13416813
523	ST4.03ch00	13416817
524	ST4.03ch00	13539165
525	ST4.03ch00	13539213
526	ST4.03ch00	13539262
527	ST4.03ch00	13539287
528	ST4.03ch00	13544975
529	ST4.03ch00	13546141
530	ST4.03ch00	13546288
531	ST4.03ch00	13546326
532	ST4.03ch00	13554070
533	ST4.03ch00	13554190
534	ST4.03ch00	13554235
535	ST4.03ch00	13555343
536	ST4.03ch00	13555429
537	ST4.03ch00	13555481
538	ST4.03ch00	13555505
539	ST4.03ch00	13555549
540	ST4.03ch00	13555630
541	ST4.03ch00	13556807
542	ST4.03ch00	13556852
543	ST4.03ch00	13556887
544	ST4.03ch00	13557823
545	ST4.03ch00	13557882
546	ST4.03ch00	13557949
547	ST4.03ch00	13620773
548	ST4.03ch00	13620810
549	ST4.03ch00	13620844
550	ST4.03ch00	13620895
551	ST4.03ch00	13784517
552	ST4.03ch00	13784541
553	ST4.03ch00	13784550
554	ST4.03ch00	13803339
555	ST4.03ch00	13803449
556	ST4.03ch00	13803468
557	ST4.03ch00	13904385
558	ST4.03ch00	13905690
559	ST4.03ch00	13905723
560	ST4.03ch00	13905775
561	ST4.03ch00	13905827
562	ST4.03ch00	13905913
563	ST4.03ch00	13958353
564	ST4.03ch00	14040286
565	ST4.03ch00	14097447
566	ST4.03ch00	14097501
567	ST4.03ch00	14097590
568	ST4.03ch00	14163784
569	ST4.03ch00	14201931
570	ST4.03ch00	14201953
571	ST4.03ch00	14201978
572	ST4.03ch00	14201999
573	ST4.03ch00	14202050
583	ST4.03ch00	14245273
584	ST4.03ch00	14245276
585	ST4.03ch00	14245277
586	ST4.03ch00	14245283
587	ST4.03ch00	14245300
588	ST4.03ch00	14245325
589	ST4.03ch00	14245328
590	ST4.03ch00	14245330
591	ST4.03ch00	14245337
592	ST4.03ch00	14245344
593	ST4.03ch00	14245345
594	ST4.03ch00	14312370
595	ST4.03ch00	14318964
596	ST4.03ch00	14319066
597	ST4.03ch00	14421322
598	ST4.03ch00	14421334
599	ST4.03ch00	14421358
600	ST4.03ch00	14544308
601	ST4.03ch00	14544318
602	ST4.03ch00	14544339
603	ST4.03ch00	14590105
604	ST4.03ch00	14640113
605	ST4.03ch00	14640147
606	ST4.03ch00	14640156
607	ST4.03ch00	14640248
608	ST4.03ch00	14640272
609	ST4.03ch00	14691096
610	ST4.03ch00	14828246
611	ST4.03ch00	14837351
612	ST4.03ch00	14837437
613	ST4.03ch00	14894052
614	ST4.03ch00	14894082
615	ST4.03ch00	14894098
616	ST4.03ch00	14894111
617	ST4.03ch00	15071094
618	ST4.03ch00	15071112
619	ST4.03ch00	15173513
620	ST4.03ch00	15249947
621	ST4.03ch00	15249956
622	ST4.03ch00	15249963
623	ST4.03ch00	15249980
624	ST4.03ch00	15249983
625	ST4.03ch00	15756710
626	ST4.03ch00	15756760
627	ST4.03ch00	16832128
628	ST4.03ch00	16862891
629	ST4.03ch00	16947614
630	ST4.03ch00	16958988
631	ST4.03ch00	16959020
632	ST4.03ch00	17213166
633	ST4.03ch00	17434864
634	ST4.03ch00	17494107
635	ST4.03ch00	17494112
636	ST4.03ch00	17494125
637	ST4.03ch00	17494127
638	ST4.03ch00	17518602
639	ST4.03ch00	17518620
640	ST4.03ch00	17518644
641	ST4.03ch00	17774443
642	ST4.03ch00	17815198
643	ST4.03ch00	17815231
644	ST4.03ch00	17815237
645	ST4.03ch00	17815242
646	ST4.03ch00	17815273
648	ST4.03ch00	18175859
649	ST4.03ch00	18176067
650	ST4.03ch00	18255756
651	ST4.03ch00	18255768
652	ST4.03ch00	18277773
653	ST4.03ch00	18277783
654	ST4.03ch00	18277819
655	ST4.03ch00	18277844
656	ST4.03ch00	18277856
657	ST4.03ch00	18306304
658	ST4.03ch00	18327460
659	ST4.03ch00	18331925
660	ST4.03ch00	18331935
661	ST4.03ch00	18331950
662	ST4.03ch00	18331965
663	ST4.03ch00	18331982
664	ST4.03ch00	18331990
665	ST4.03ch00	18332002
666	ST4.03ch00	18341212
667	ST4.03ch00	18407746
668	ST4.03ch00	18408021
669	ST4.03ch00	18443774
670	ST4.03ch00	18502502
671	ST4.03ch00	18502558
672	ST4.03ch00	18837418
673	ST4.03ch00	18837424
674	ST4.03ch00	18837436
675	ST4.03ch00	18837451
676	ST4.03ch00	18837461
677	ST4.03ch00	18837469
678	ST4.03ch00	18837478
679	ST4.03ch00	18837499
680	ST4.03ch00	18920382
681	ST4.03ch00	18922434
682	ST4.03ch00	18922460
683	ST4.03ch00	18922531
684	ST4.03ch00	18922553
685	ST4.03ch00	19320120
686	ST4.03ch00	19320178
687	ST4.03ch00	19391513
688	ST4.03ch00	19393119
689	ST4.03ch00	19558858
690	ST4.03ch00	19558918
691	ST4.03ch00	19711213
692	ST4.03ch00	19711220
693	ST4.03ch00	19711231
694	ST4.03ch00	19711235
695	ST4.03ch00	19711242
696	ST4.03ch00	19711248
697	ST4.03ch00	19915288
698	ST4.03ch00	19915310
699	ST4.03ch00	20011220
700	ST4.03ch00	20011226
701	ST4.03ch00	20011238
702	ST4.03ch00	20011283
703	ST4.03ch00	20011295
704	ST4.03ch00	20066398
705	ST4.03ch00	20066409
706	ST4.03ch00	20066416
707	ST4.03ch00	20066419
708	ST4.03ch00	20066426
709	ST4.03ch00	20066427
710	ST4.03ch00	20066460
711	ST4.03ch00	20173831
712	ST4.03ch00	20311630
713	ST4.03ch00	20311669
714	ST4.03ch00	20405907
715	ST4.03ch00	20405914
716	ST4.03ch00	20405931
717	ST4.03ch00	20405960
718	ST4.03ch00	20405961
719	ST4.03ch00	20405964
720	ST4.03ch00	20405975
721	ST4.03ch00	20405987
722	ST4.03ch00	20405988
723	ST4.03ch00	20406036
724	ST4.03ch00	20406037
725	ST4.03ch00	20406038
732	ST4.03ch00	20407932
733	ST4.03ch00	20408798
734	ST4.03ch00	20408832
735	ST4.03ch00	20408896
736	ST4.03ch00	20408935
737	ST4.03ch00	20408957
738	ST4.03ch00	20681421
739	ST4.03ch00	20681443
740	ST4.03ch00	20681472
741	ST4.03ch00	20681496
742	ST4.03ch00	20681522
743	ST4.03ch00	20806406
744	ST4.03ch00	20806423
745	ST4.03ch00	20824846
746	ST4.03ch00	20824860
747	ST4.03ch00	20824870
748	ST4.03ch00	20824876
749	ST4.03ch00	20824901
750	ST4.03ch00	20824912
751	ST4.03ch00	20824923
752	ST4.03ch00	20875163
753	ST4.03ch00	20875185
754	ST4.03ch00	20875223
755	ST4.03ch00	20875255
756	ST4.03ch00	20875280
757	ST4.03ch00	20875290
758	ST4.03ch00	20924727
759	ST4.03ch00	20924737
760	ST4.03ch00	20924744
761	ST4.03ch00	20924750
762	ST4.03ch00	20924757
763	ST4.03ch00	20924759
764	ST4.03ch00	20924766
765	ST4.03ch00	20924770
766	ST4.03ch00	20924771
767	ST4.03ch00	20924777
768	ST4.03ch00	20924779
769	ST4.03ch00	20924784
770	ST4.03ch00	20924785
771	ST4.03ch00	20924786
772	ST4.03ch00	20924792
773	ST4.03ch00	20924793
774	ST4.03ch00	20924800
775	ST4.03ch00	20924812
776	ST4.03ch00	20924813
777	ST4.03ch00	20939288
778	ST4.03ch00	20939354
779	ST4.03ch00	20939357
780	ST4.03ch00	20939366
781	ST4.03ch00	20939391
782	ST4.03ch00	20940663
783	ST4.03ch00	20940671
784	ST4.03ch00	20940718
785	ST4.03ch00	21073932
786	ST4.03ch00	21073945
787	ST4.03ch00	21073971
788	ST4.03ch00	21073977
789	ST4.03ch00	21136368
790	ST4.03ch00	21136433
791	ST4.03ch00	21193652
794	ST4.03ch00	21312831
795	ST4.03ch00	21389820
796	ST4.03ch00	21389874
797	ST4.03ch00	21407881
798	ST4.03ch00	21407890
799	ST4.03ch00	21407905
800	ST4.03ch00	21407917
801	ST4.03ch00	21407950
802	ST4.03ch00	21407977
803	ST4.03ch00	21407988
804	ST4.03ch00	21407995
805	ST4.03ch00	21408009
806	ST4.03ch00	21415464
807	ST4.03ch00	21415465
808	ST4.03ch00	21415506
809	ST4.03ch00	21415518
810	ST4.03ch00	21415519
811	ST4.03ch00	21415522
812	ST4.03ch00	21415554
813	ST4.03ch00	21415575
814	ST4.03ch00	21415629
815	ST4.03ch00	21415637
816	ST4.03ch00	21415659
817	ST4.03ch00	21415665
818	ST4.03ch00	21415680
819	ST4.03ch00	21419903
820	ST4.03ch00	21419905
821	ST4.03ch00	21419908
822	ST4.03ch00	21419947
823	ST4.03ch00	21419980
824	ST4.03ch00	21420026
825	ST4.03ch00	21420039
826	ST4.03ch00	21420067
827	ST4.03ch00	21420118
828	ST4.03ch00	21420121
829	ST4.03ch00	21420124
830	ST4.03ch00	21452145
831	ST4.03ch00	21452171
832	ST4.03ch00	21559783
833	ST4.03ch00	21559923
837	ST4.03ch00	21689948
838	ST4.03ch00	21689960
839	ST4.03ch00	21689961
840	ST4.03ch00	21689966
841	ST4.03ch00	21689978
842	ST4.03ch00	21717405
843	ST4.03ch00	21717415
844	ST4.03ch00	21717451
845	ST4.03ch00	21717476
846	ST4.03ch00	21717537
848	ST4.03ch00	21822395
849	ST4.03ch00	21822404
850	ST4.03ch00	21822432
851	ST4.03ch00	21983639
852	ST4.03ch00	21983677
853	ST4.03ch00	21983684
854	ST4.03ch00	21983700
855	ST4.03ch00	21983739
856	ST4.03ch00	21983751
857	ST4.03ch00	22140133
858	ST4.03ch00	22140154
859	ST4.03ch00	22140187
860	ST4.03ch00	22140359
861	ST4.03ch00	22234975
862	ST4.03ch00	22234993
863	ST4.03ch00	22235010
864	ST4.03ch00	22235025
865	ST4.03ch00	22235043
866	ST4.03ch00	22235064
867	ST4.03ch00	22398267
868	ST4.03ch00	22493475
869	ST4.03ch00	22516829
870	ST4.03ch00	22524528
871	ST4.03ch00	22524542
872	ST4.03ch00	22524592
873	ST4.03ch00	22524634
874	ST4.03ch00	22524652
875	ST4.03ch00	22524665
876	ST4.03ch00	22524691
877	ST4.03ch00	22524721
878	ST4.03ch00	22525734
879	ST4.03ch00	22525762
880	ST4.03ch00	22525790
881	ST4.03ch00	22525824
882	ST4.03ch00	22525834
883	ST4.03ch00	22680205
884	ST4.03ch00	22680259
885	ST4.03ch00	22680391
886	ST4.03ch00	22680411
887	ST4.03ch00	22684137
888	ST4.03ch00	22684163
889	ST4.03ch00	22737515
890	ST4.03ch00	22737603
891	ST4.03ch00	22738724
892	ST4.03ch00	22792301
893	ST4.03ch00	22792824
894	ST4.03ch00	22800392
895	ST4.03ch00	22800402
896	ST4.03ch00	22800419
897	ST4.03ch00	22800439
898	ST4.03ch00	22800444
899	ST4.03ch00	23032620
900	ST4.03ch00	23032694
901	ST4.03ch00	23143077
902	ST4.03ch00	23143090
903	ST4.03ch00	23143095
907	ST4.03ch00	23192859
908	ST4.03ch00	23294705
909	ST4.03ch00	23294743
910	ST4.03ch00	23297361
911	ST4.03ch00	23297388
912	ST4.03ch00	23387502
913	ST4.03ch00	23387516
914	ST4.03ch00	23387536
915	ST4.03ch00	23387537
916	ST4.03ch00	23388059
917	ST4.03ch00	23388122
918	ST4.03ch00	23398312
919	ST4.03ch00	23398354
920	ST4.03ch00	23401825
921	ST4.03ch00	23401841
922	ST4.03ch00	23401868
923	ST4.03ch00	23405950
924	ST4.03ch00	23405993
925	ST4.03ch00	23406026
926	ST4.03ch00	23406044
927	ST4.03ch00	23406063
928	ST4.03ch00	23406075
929	ST4.03ch00	23406372
930	ST4.03ch00	23406393
931	ST4.03ch00	23406727
932	ST4.03ch00	23406734
933	ST4.03ch00	23425369
934	ST4.03ch00	23425386
935	ST4.03ch00	23425413
936	ST4.03ch00	23425432
937	ST4.03ch00	23427108
938	ST4.03ch00	23427123
939	ST4.03ch00	23427179
940	ST4.03ch00	23427269
941	ST4.03ch00	23427278
942	ST4.03ch00	23427305
944	ST4.03ch00	23427320
945	ST4.03ch00	23432404
946	ST4.03ch00	23432414
947	ST4.03ch00	23859442
948	ST4.03ch00	23859473
949	ST4.03ch00	24045809
950	ST4.03ch00	24045841
951	ST4.03ch00	24045877
952	ST4.03ch00	24054764
953	ST4.03ch00	24054766
954	ST4.03ch00	24054791
955	ST4.03ch00	24054805
956	ST4.03ch00	24054809
957	ST4.03ch00	24054818
958	ST4.03ch00	24054823
959	ST4.03ch00	24054831
960	ST4.03ch00	24069876
961	ST4.03ch00	24079874
962	ST4.03ch00	24079908
963	ST4.03ch00	24082261
964	ST4.03ch00	24082275
965	ST4.03ch00	24082296
966	ST4.03ch00	24082304
967	ST4.03ch00	24243247
968	ST4.03ch00	24293522
969	ST4.03ch00	24293551
970	ST4.03ch00	24334792
971	ST4.03ch00	24334830
972	ST4.03ch00	24804435
973	ST4.03ch00	24804451
974	ST4.03ch00	24804494
975	ST4.03ch00	24842107
976	ST4.03ch00	24872187
977	ST4.03ch00	24872206
978	ST4.03ch00	24872223
979	ST4.03ch00	24872237
980	ST4.03ch00	24877778
981	ST4.03ch00	24877784
982	ST4.03ch00	24877796
983	ST4.03ch00	24877809
984	ST4.03ch00	24975143
985	ST4.03ch00	24975199
986	ST4.03ch00	24975213
987	ST4.03ch00	24975271
988	ST4.03ch00	24975316
989	ST4.03ch00	25052384
990	ST4.03ch00	25052629
991	ST4.03ch00	25052656
992	ST4.03ch00	25052657
998	ST4.03ch00	25221220
999	ST4.03ch00	25380749
1000	ST4.03ch00	25947559
1001	ST4.03ch00	25985099
1002	ST4.03ch00	26018843
1003	ST4.03ch00	26116662
1004	ST4.03ch00	26116674
1005	ST4.03ch00	26116700
1006	ST4.03ch00	26116706
1007	ST4.03ch00	26116725
1008	ST4.03ch00	26117092
1009	ST4.03ch00	26151119
1010	ST4.03ch00	26152687
1012	ST4.03ch00	26207916
1013	ST4.03ch00	26306032
1014	ST4.03ch00	26460023
1015	ST4.03ch00	26460038
1016	ST4.03ch00	26460051
1017	ST4.03ch00	26838137
1018	ST4.03ch00	26838142
1019	ST4.03ch00	26838145
1020	ST4.03ch00	26838152
1021	ST4.03ch00	26838178
1022	ST4.03ch00	26838179
1023	ST4.03ch00	26838195
1024	ST4.03ch00	26838197
1025	ST4.03ch00	26838206
1026	ST4.03ch00	26838207
1027	ST4.03ch00	26838212
1028	ST4.03ch00	26838215
1029	ST4.03ch00	26838216
1030	ST4.03ch00	26872171
1031	ST4.03ch00	26872201
1032	ST4.03ch00	26872207
1033	ST4.03ch00	26872222
1034	ST4.03ch00	26872238
1035	ST4.03ch00	27096032
1036	ST4.03ch00	27096062
1037	ST4.03ch00	27096104
1038	ST4.03ch00	27925106
1039	ST4.03ch00	27925156
1040	ST4.03ch00	28115605
1041	ST4.03ch00	28115700
1042	ST4.03ch00	28115748
1043	ST4.03ch00	28115925
1044	ST4.03ch00	28115938
1045	ST4.03ch00	28115982
1046	ST4.03ch00	28120884
1047	ST4.03ch00	28239740
1048	ST4.03ch00	28239774
1049	ST4.03ch00	28239790
1050	ST4.03ch00	28381336
1051	ST4.03ch00	28381382
1052	ST4.03ch00	28483522
1053	ST4.03ch00	28483598
1054	ST4.03ch00	28483647
1055	ST4.03ch00	28485197
1056	ST4.03ch00	28492673
1057	ST4.03ch00	28492699
1058	ST4.03ch00	28492711
1059	ST4.03ch00	28492728
1060	ST4.03ch00	28492775
1061	ST4.03ch00	28493799
1062	ST4.03ch00	28494114
1069	ST4.03ch00	28579998
1070	ST4.03ch00	28723293
1071	ST4.03ch00	28723310
1072	ST4.03ch00	28723365
1073	ST4.03ch00	28995593
1074	ST4.03ch00	28995602
1075	ST4.03ch00	28995619
1076	ST4.03ch00	28995650
1077	ST4.03ch00	28995666
1078	ST4.03ch00	28995693
1079	ST4.03ch00	28995698
1080	ST4.03ch00	28995705
1081	ST4.03ch00	28995741
1082	ST4.03ch00	28995752
1083	ST4.03ch00	28995754
1084	ST4.03ch00	28995791
1085	ST4.03ch00	28995802
1086	ST4.03ch00	29314834
1087	ST4.03ch00	29314856
1088	ST4.03ch00	29314920
1089	ST4.03ch00	29450071
1090	ST4.03ch00	29450099
1091	ST4.03ch00	29450114
1092	ST4.03ch00	29450140
1093	ST4.03ch00	29468015
1094	ST4.03ch00	29468024
1095	ST4.03ch00	29468028
1096	ST4.03ch00	29468029
1097	ST4.03ch00	29468041
1098	ST4.03ch00	29468047
1099	ST4.03ch00	29468049
1100	ST4.03ch00	29468057
1101	ST4.03ch00	29468058
1102	ST4.03ch00	29495038
1103	ST4.03ch00	29495063
1104	ST4.03ch00	29495073
1105	ST4.03ch00	29495084
1106	ST4.03ch00	29495091
1107	ST4.03ch00	29495112
1115	ST4.03ch00	29678168
1116	ST4.03ch00	29697001
1117	ST4.03ch00	29705058
1118	ST4.03ch00	29705110
1119	ST4.03ch00	29705161
1120	ST4.03ch00	29755986
1121	ST4.03ch00	29756010
1122	ST4.03ch00	29756033
1123	ST4.03ch00	30289514
1124	ST4.03ch00	30289530
1125	ST4.03ch00	30289530
1126	ST4.03ch00	30289797
1127	ST4.03ch00	30306069
1128	ST4.03ch00	30306100
1129	ST4.03ch00	30307532
1130	ST4.03ch00	30307556
1131	ST4.03ch00	30511844
1132	ST4.03ch00	30511859
1133	ST4.03ch00	30743471
1134	ST4.03ch00	30743504
1135	ST4.03ch00	30743524
1136	ST4.03ch00	30773489
1137	ST4.03ch00	30773524
1138	ST4.03ch00	30773624
1139	ST4.03ch00	30774836
1140	ST4.03ch00	30777045
1141	ST4.03ch00	30922734
1142	ST4.03ch00	30922916
1143	ST4.03ch00	30922964
1144	ST4.03ch00	30923072
1145	ST4.03ch00	30964814
1146	ST4.03ch00	30964836
1147	ST4.03ch00	30964875
1148	ST4.03ch00	31163288
1149	ST4.03ch00	31163369
1150	ST4.03ch00	31261462
1151	ST4.03ch00	31261472
1152	ST4.03ch00	31266185
1153	ST4.03ch00	31266186
1154	ST4.03ch00	31266203
1155	ST4.03ch00	31266222
1156	ST4.03ch00	31266236
1157	ST4.03ch00	31267292
1158	ST4.03ch00	31267310
1159	ST4.03ch00	31267331
1160	ST4.03ch00	31293124
1161	ST4.03ch00	31293166
1163	ST4.03ch00	31406217
1164	ST4.03ch00	31439371
1165	ST4.03ch00	31439666
1166	ST4.03ch00	31467111
1167	ST4.03ch00	31467144
1168	ST4.03ch00	31467190
1169	ST4.03ch00	31495200
1170	ST4.03ch00	31495251
1171	ST4.03ch00	31495275
1172	ST4.03ch00	31495299
1173	ST4.03ch00	31495309
1174	ST4.03ch00	31584476
1175	ST4.03ch00	31584835
1176	ST4.03ch00	31584837
1177	ST4.03ch00	31584842
1178	ST4.03ch00	31584878
1179	ST4.03ch00	31584911
1180	ST4.03ch00	31584925
1181	ST4.03ch00	31584948
1182	ST4.03ch00	31584960
1183	ST4.03ch00	31584987
1184	ST4.03ch00	31584989
1185	ST4.03ch00	31585081
1186	ST4.03ch00	31585083
1187	ST4.03ch00	31585084
1188	ST4.03ch00	31585127
1189	ST4.03ch00	31585136
1190	ST4.03ch00	31585137
1191	ST4.03ch00	31585143
1192	ST4.03ch00	31585148
1193	ST4.03ch00	31995162
1194	ST4.03ch00	32002548
1195	ST4.03ch00	32002571
1206	ST4.03ch00	32192970
1207	ST4.03ch00	32238085
1208	ST4.03ch00	32238093
1209	ST4.03ch00	32238094
1210	ST4.03ch00	32238102
1211	ST4.03ch00	32238103
1212	ST4.03ch00	32238107
1213	ST4.03ch00	32238108
1214	ST4.03ch00	32277571
1215	ST4.03ch00	32277614
1216	ST4.03ch00	32277632
1217	ST4.03ch00	32403353
1218	ST4.03ch00	32403408
1219	ST4.03ch00	32457882
1220	ST4.03ch00	32457910
1221	ST4.03ch00	32604657
1222	ST4.03ch00	32604683
1223	ST4.03ch00	32604712
1224	ST4.03ch00	32606902
1225	ST4.03ch00	32606972
1226	ST4.03ch00	32607048
1227	ST4.03ch00	32655584
1228	ST4.03ch00	32655586
1229	ST4.03ch00	32655598
1230	ST4.03ch00	32655605
1231	ST4.03ch00	32655650
1232	ST4.03ch00	32655657
1233	ST4.03ch00	32655663
1234	ST4.03ch00	32655670
1235	ST4.03ch00	32655670
1236	ST4.03ch00	32655677
1237	ST4.03ch00	32655698
1238	ST4.03ch00	32655702
1239	ST4.03ch00	32655710
1240	ST4.03ch00	32655719
1241	ST4.03ch00	32784027
1242	ST4.03ch00	32784043
1243	ST4.03ch00	32903397
1244	ST4.03ch00	32919825
1245	ST4.03ch00	32919869
1246	ST4.03ch00	32997278
1247	ST4.03ch00	33021147
1248	ST4.03ch00	33022348
1249	ST4.03ch00	33022362
1250	ST4.03ch00	33022372
1251	ST4.03ch00	33022445
1252	ST4.03ch00	33197846
1253	ST4.03ch00	33838031
1254	ST4.03ch00	33838032
1255	ST4.03ch00	33838034
1256	ST4.03ch00	33838039
1257	ST4.03ch00	33838040
1258	ST4.03ch00	33838081
1259	ST4.03ch00	33853981
1260	ST4.03ch00	33854002
1261	ST4.03ch00	33854010
1262	ST4.03ch00	33854027
1263	ST4.03ch00	33860979
1264	ST4.03ch00	34045270
1265	ST4.03ch00	34359080
1266	ST4.03ch00	34359094
1267	ST4.03ch00	34486666
1268	ST4.03ch00	34486708
1269	ST4.03ch00	34486754
1270	ST4.03ch00	34552619
1271	ST4.03ch00	34552637
1272	ST4.03ch00	34552643
1273	ST4.03ch00	34880603
1274	ST4.03ch00	34945547
1275	ST4.03ch00	34945565
1276	ST4.03ch00	34945571
1277	ST4.03ch00	34945583
1278	ST4.03ch00	34945585
1279	ST4.03ch00	34945598
1280	ST4.03ch00	34945604
1281	ST4.03ch00	34945636
1282	ST4.03ch00	34945652
1283	ST4.03ch00	34945682
1284	ST4.03ch00	34961024
1285	ST4.03ch00	34961606
1286	ST4.03ch00	34988404
1287	ST4.03ch00	34988415
1288	ST4.03ch00	34988856
1289	ST4.03ch00	34988858
1290	ST4.03ch00	34988863
1291	ST4.03ch00	34988864
1292	ST4.03ch00	34988885
1293	ST4.03ch00	35115657
1294	ST4.03ch00	35115672
1295	ST4.03ch00	35115673
1296	ST4.03ch00	35115674
1297	ST4.03ch00	35115689
1298	ST4.03ch00	35115690
1299	ST4.03ch00	35115703
1300	ST4.03ch00	35115704
1301	ST4.03ch00	35115706
1302	ST4.03ch00	35115709
1303	ST4.03ch00	35115710
1304	ST4.03ch00	35115727
1305	ST4.03ch00	35115730
1306	ST4.03ch00	35115732
1307	ST4.03ch00	35115741
1308	ST4.03ch00	35115745
1309	ST4.03ch00	35115748
1310	ST4.03ch00	35122210
1311	ST4.03ch00	35199111
1312	ST4.03ch00	35220856
1313	ST4.03ch00	35220859
1314	ST4.03ch00	35220878
1315	ST4.03ch00	35220879
1316	ST4.03ch00	35220881
1317	ST4.03ch00	35220896
1318	ST4.03ch00	35220901
1319	ST4.03ch00	35220902
1320	ST4.03ch00	35220904
1321	ST4.03ch00	35549912
1322	ST4.03ch00	35549940
1323	ST4.03ch00	35556156
1324	ST4.03ch00	35570661
1325	ST4.03ch00	35570689
1326	ST4.03ch00	35570705
1327	ST4.03ch00	35570764
1328	ST4.03ch00	35765396
1329	ST4.03ch00	35765399
1330	ST4.03ch00	35765400
1331	ST4.03ch00	35765420
1332	ST4.03ch00	35765428
1333	ST4.03ch00	35765472
1334	ST4.03ch00	35765473
1335	ST4.03ch00	35765475
1336	ST4.03ch00	35765481
1337	ST4.03ch00	35802276
1338	ST4.03ch00	35899378
1339	ST4.03ch00	35942759
1340	ST4.03ch00	35942768
1341	ST4.03ch00	35942789
1342	ST4.03ch00	36045829
1343	ST4.03ch00	36045871
1344	ST4.03ch00	36045893
1345	ST4.03ch00	36049714
1346	ST4.03ch00	36049731
1347	ST4.03ch00	36049783
1348	ST4.03ch00	36049789
1349	ST4.03ch00	36049817
1350	ST4.03ch00	36049827
1351	ST4.03ch00	36049856
1352	ST4.03ch00	36157311
1353	ST4.03ch00	36157332
1354	ST4.03ch00	36157362
1355	ST4.03ch00	36157384
1357	ST4.03ch00	36199526
1358	ST4.03ch00	36199533
1359	ST4.03ch00	36199575
1360	ST4.03ch00	36302880
1361	ST4.03ch00	36302894
1362	ST4.03ch00	36352479
1363	ST4.03ch00	36436746
1364	ST4.03ch00	36436752
1365	ST4.03ch00	36436801
1366	ST4.03ch00	36436804
1367	ST4.03ch00	36436871
1368	ST4.03ch00	36436880
1369	ST4.03ch00	36436899
1370	ST4.03ch00	36553235
1371	ST4.03ch00	36553247
1372	ST4.03ch00	36553252
1373	ST4.03ch00	36553259
1374	ST4.03ch00	36553271
1375	ST4.03ch00	36553279
1376	ST4.03ch00	36553285
1377	ST4.03ch00	36553290
1378	ST4.03ch00	36553291
1379	ST4.03ch00	36553306
1380	ST4.03ch00	36553310
1381	ST4.03ch00	36553318
1382	ST4.03ch00	36553377
1383	ST4.03ch00	36553379
1384	ST4.03ch00	36553390
1385	ST4.03ch00	36553392
1386	ST4.03ch00	36553396
1387	ST4.03ch00	36553422
1388	ST4.03ch00	36553440
1389	ST4.03ch00	36553442
1390	ST4.03ch00	36553446
1391	ST4.03ch00	36553452
1392	ST4.03ch00	36553461
1393	ST4.03ch00	36638684
1394	ST4.03ch00	36638715
1395	ST4.03ch00	36784344
1396	ST4.03ch00	36784356
1397	ST4.03ch00	36784374
1398	ST4.03ch00	36784390
1399	ST4.03ch00	36784426
1400	ST4.03ch00	36797482
1401	ST4.03ch00	36864929
1402	ST4.03ch00	36876218
1403	ST4.03ch00	37096801
1404	ST4.03ch00	37096804
1413	ST4.03ch00	37380974
1414	ST4.03ch00	37381003
1415	ST4.03ch00	37381012
1416	ST4.03ch00	37381037
1417	ST4.03ch00	37381048
1418	ST4.03ch00	37599814
1421	ST4.03ch00	37637206
1422	ST4.03ch00	37637208
1423	ST4.03ch00	37637229
1424	ST4.03ch00	37637243
1425	ST4.03ch00	37637280
1426	ST4.03ch00	37637281
1427	ST4.03ch00	37637284
1428	ST4.03ch00	37637310
1429	ST4.03ch00	37637409
1430	ST4.03ch00	37690508
1431	ST4.03ch00	37690515
1432	ST4.03ch00	37726616
1433	ST4.03ch00	37726625
1434	ST4.03ch00	37726648
1435	ST4.03ch00	37726658
1436	ST4.03ch00	37726665
1437	ST4.03ch00	37743161
1438	ST4.03ch00	37929298
1439	ST4.03ch00	37949067
1440	ST4.03ch00	38129076
1441	ST4.03ch00	38129114
1442	ST4.03ch00	38129124
1443	ST4.03ch00	38149267
1444	ST4.03ch00	38149281
1445	ST4.03ch00	38149309
1446	ST4.03ch00	38149324
1447	ST4.03ch00	38149343
1448	ST4.03ch00	38149354
1449	ST4.03ch00	38149378
1450	ST4.03ch00	38149384
1451	ST4.03ch00	38149425
1452	ST4.03ch00	38149443
1453	ST4.03ch00	38232026
1454	ST4.03ch00	38232028
1455	ST4.03ch00	38233181
1456	ST4.03ch00	38233184
1457	ST4.03ch00	38233239
1458	ST4.03ch00	38233269
1459	ST4.03ch00	38233270
1460	ST4.03ch00	38233330
1461	ST4.03ch00	38336035
1462	ST4.03ch00	38500133
1463	ST4.03ch00	38500166
1464	ST4.03ch00	38502989
1465	ST4.03ch00	38536859
1467	ST4.03ch00	38583888
1468	ST4.03ch00	38583918
1469	ST4.03ch00	38705672
1470	ST4.03ch00	38705708
1471	ST4.03ch00	38705761
1472	ST4.03ch00	38705784
1473	ST4.03ch00	38929186
1474	ST4.03ch00	38970031
1475	ST4.03ch00	38970047
1476	ST4.03ch00	38970064
1477	ST4.03ch00	38970113
1479	ST4.03ch00	39016176
1480	ST4.03ch00	39040413
1481	ST4.03ch00	39040455
1482	ST4.03ch00	39040653
1483	ST4.03ch00	39155223
1484	ST4.03ch00	39312607
1485	ST4.03ch00	39324820
1486	ST4.03ch00	39325003
1487	ST4.03ch00	39368959
1488	ST4.03ch00	39441978
1489	ST4.03ch00	39442011
1490	ST4.03ch00	39529146
1492	ST4.03ch00	39963844
1493	ST4.03ch00	40120858
1494	ST4.03ch00	40120902
1495	ST4.03ch00	40120973
1496	ST4.03ch00	40233435
1497	ST4.03ch00	40233454
1498	ST4.03ch00	40233470
1499	ST4.03ch00	40233501
1500	ST4.03ch00	40233513
1501	ST4.03ch00	40413020
1502	ST4.03ch00	40413056
1503	ST4.03ch00	40462212
1504	ST4.03ch00	40462216
1505	ST4.03ch00	40502850
1506	ST4.03ch00	40502962
1507	ST4.03ch00	40503130
1508	ST4.03ch00	40504023
1509	ST4.03ch00	40712684
1510	ST4.03ch00	40712730
1511	ST4.03ch00	40898814
1512	ST4.03ch00	40898848
1513	ST4.03ch00	40922418
1514	ST4.03ch00	40922461
1515	ST4.03ch00	40922489
1516	ST4.03ch00	41029689
1517	ST4.03ch00	41032331
1518	ST4.03ch00	41032341
1521	ST4.03ch00	41219156
1522	ST4.03ch00	41219180
1523	ST4.03ch00	41219185
1524	ST4.03ch00	41219190
1525	ST4.03ch00	41219211
1526	ST4.03ch00	41219221
1531	ST4.03ch00	41427520
1532	ST4.03ch00	41456399
1533	ST4.03ch00	41456413
1534	ST4.03ch00	41456430
1535	ST4.03ch00	41456447
1536	ST4.03ch00	41456471
1537	ST4.03ch00	41473183
1538	ST4.03ch00	41473191
1539	ST4.03ch00	41473198
1540	ST4.03ch00	41473218
1541	ST4.03ch00	41473236
1542	ST4.03ch00	41619917
1543	ST4.03ch00	41719552
1544	ST4.03ch00	42044064
1545	ST4.03ch00	42044138
1546	ST4.03ch00	42703861
1547	ST4.03ch00	43029130
1548	ST4.03ch00	43029218
1549	ST4.03ch00	43029230
1550	ST4.03ch00	43029259
1551	ST4.03ch00	43029305
1556	ST4.03ch00	43213703
1557	ST4.03ch00	43265885
1558	ST4.03ch00	43299552
1559	ST4.03ch00	43299572
1560	ST4.03ch00	43299695
1561	ST4.03ch00	43299814
1562	ST4.03ch00	43496421
1563	ST4.03ch00	43532254
1564	ST4.03ch00	43553968
1565	ST4.03ch00	43583690
1566	ST4.03ch00	43583699
1567	ST4.03ch00	43583716
1568	ST4.03ch00	43624526
1569	ST4.03ch00	43624592
1570	ST4.03ch00	43900149
1571	ST4.03ch00	43900191
1572	ST4.03ch00	43900215
1576	ST4.03ch00	44206759
1577	ST4.03ch00	44206774
1578	ST4.03ch00	44206784
1579	ST4.03ch00	44206817
1580	ST4.03ch00	44283508
1581	ST4.03ch00	44283539
1582	ST4.03ch00	44336149
1583	ST4.03ch00	44336161
1584	ST4.03ch00	44336193
1585	ST4.03ch00	44336206
1586	ST4.03ch00	44379475
1587	ST4.03ch00	44379497
1588	ST4.03ch00	44381943
1589	ST4.03ch00	44851234
1594	ST4.03ch00	44902198
1595	ST4.03ch00	44902268
1596	ST4.03ch00	45012843
1597	ST4.03ch00	45053771
1598	ST4.03ch00	45059613
1599	ST4.03ch00	45059614
1600	ST4.03ch00	45059618
1601	ST4.03ch00	45059627
1602	ST4.03ch00	45059634
1603	ST4.03ch00	45059635
1604	ST4.03ch00	45059637
1605	ST4.03ch00	45059641
1606	ST4.03ch00	45059652
1609	ST4.03ch00	45199127
1610	ST4.03ch00	45249683
1611	ST4.03ch00	45249754
1612	ST4.03ch00	45284437
1613	ST4.03ch00	45284453
1614	ST4.03ch00	45284477
1615	ST4.03ch00	45284484
1616	ST4.03ch00	45284490
1617	ST4.03ch00	45284500
1618	ST4.03ch00	45284509
1619	ST4.03ch00	45448490
1620	ST4.03ch00	45448537
1621	ST4.03ch00	45615864
1622	ST4.03ch00	45615866
1623	ST4.03ch00	45615867
1624	ST4.03ch00	45615877
1625	ST4.03ch00	45615884
1626	ST4.03ch00	45615887
1627	ST4.03ch00	45618680
1628	ST4.03ch00	45618713
1629	ST4.03ch00	45618745
1630	ST4.03ch00	45784750
1631	ST4.03ch00	45800543
1632	ST4.03ch00	45800585
1633	ST4.03ch00	45887451
1636	ST4.03ch00	46297331
1637	ST4.03ch00	46297345
1638	ST4.03ch00	46297364
1639	ST4.03ch00	46297409
1640	ST4.03ch00	46437503
1641	ST4.03ch00	46437513
1642	ST4.03ch00	46437522
1643	ST4.03ch00	46487742
1644	ST4.03ch00	46487770
1645	ST4.03ch00	46515878
1646	ST4.03ch00	46515899
1647	ST4.03ch00	46515925
1648	ST4.03ch00	46537926
1649	ST4.03ch00	46586166
1650	ST4.03ch00	46586181
1651	ST4.03ch00	46659360
1652	ST4.03ch00	46659411
1653	ST4.03ch00	46768371
1654	ST4.03ch00	46768400
1655	ST4.03ch00	46768449
1656	ST4.03ch00	46914010
1657	ST4.03ch00	46927703
1658	ST4.03ch00	46927745
1659	ST4.03ch00	46927764
1660	ST4.03ch00	47027972
1661	ST4.03ch00	47028037
1663	ST4.03ch00	47338179
1664	ST4.03ch00	47338209
1665	ST4.03ch00	47339237
1666	ST4.03ch00	47339265
1667	ST4.03ch00	47559545
1668	ST4.03ch00	47559612
1670	ST4.03ch00	47698632
1671	ST4.03ch00	47698659
1672	ST4.03ch00	47698845
1673	ST4.03ch00	47698882
1674	ST4.03ch00	47733014
1675	ST4.03ch00	47733055
1676	ST4.03ch01	135154
1677	ST4.03ch01	135231
1678	ST4.03ch01	256296
1679	ST4.03ch01	262766
1680	ST4.03ch01	262813
1681	ST4.03ch01	269304
1682	ST4.03ch01	269316
1683	ST4.03ch01	269319
1684	ST4.03ch01	269338
1685	ST4.03ch01	273531
1686	ST4.03ch01	273534
1687	ST4.03ch01	273549
1689	ST4.03ch01	279204
1690	ST4.03ch01	279217
1691	ST4.03ch01	279229
1692	ST4.03ch01	279232
1693	ST4.03ch01	279241
1694	ST4.03ch01	279251
1695	ST4.03ch01	282949
1696	ST4.03ch01	283006
1697	ST4.03ch01	307551
1698	ST4.03ch01	307577
1699	ST4.03ch01	347241
1700	ST4.03ch01	347292
1701	ST4.03ch01	347300
1702	ST4.03ch01	347407
1703	ST4.03ch01	375993
1704	ST4.03ch01	376018
1705	ST4.03ch01	376024
1706	ST4.03ch01	376042
1707	ST4.03ch01	376171
1708	ST4.03ch01	376192
1709	ST4.03ch01	376202
1710	ST4.03ch01	376204
1711	ST4.03ch01	376205
1712	ST4.03ch01	376209
1713	ST4.03ch01	376215
1714	ST4.03ch01	376216
1715	ST4.03ch01	376222
1716	ST4.03ch01	415192
1717	ST4.03ch01	415198
1718	ST4.03ch01	433780
1719	ST4.03ch01	433801
1720	ST4.03ch01	433828
1721	ST4.03ch01	436363
1722	ST4.03ch01	436384
1723	ST4.03ch01	436403
1724	ST4.03ch01	446219
1725	ST4.03ch01	446222
1726	ST4.03ch01	472983
1727	ST4.03ch01	472990
1728	ST4.03ch01	473005
1729	ST4.03ch01	473040
1730	ST4.03ch01	492543
1731	ST4.03ch01	492565
1732	ST4.03ch01	492589
1733	ST4.03ch01	494712
1734	ST4.03ch01	494738
1735	ST4.03ch01	501266
1736	ST4.03ch01	501291
1737	ST4.03ch01	501304
1738	ST4.03ch01	501320
1739	ST4.03ch01	501350
1740	ST4.03ch01	538893
1741	ST4.03ch01	538929
1742	ST4.03ch01	540583
1743	ST4.03ch01	540653
1744	ST4.03ch01	540883
1745	ST4.03ch01	540907
1746	ST4.03ch01	540916
1747	ST4.03ch01	540919
1748	ST4.03ch01	550625
1749	ST4.03ch01	550632
1750	ST4.03ch01	550667
1751	ST4.03ch01	550745
1752	ST4.03ch01	550751
1753	ST4.03ch01	550781
1754	ST4.03ch01	550950
1755	ST4.03ch01	550962
1756	ST4.03ch01	550989
1757	ST4.03ch01	550992
1758	ST4.03ch01	551051
1759	ST4.03ch01	552097
1760	ST4.03ch01	552142
1761	ST4.03ch01	552164
1762	ST4.03ch01	552242
1763	ST4.03ch01	552481
1764	ST4.03ch01	563410
1765	ST4.03ch01	586190
1766	ST4.03ch01	586211
1767	ST4.03ch01	586225
1768	ST4.03ch01	586247
1769	ST4.03ch01	586310
1770	ST4.03ch01	586350
1771	ST4.03ch01	816381
1772	ST4.03ch01	860044
1773	ST4.03ch01	860068
1774	ST4.03ch01	996609
1775	ST4.03ch01	996636
1776	ST4.03ch01	996660
1777	ST4.03ch01	996681
1778	ST4.03ch01	996687
1779	ST4.03ch01	996714
1780	ST4.03ch01	996722
1781	ST4.03ch01	1012574
1782	ST4.03ch01	1012575
1783	ST4.03ch01	1012603
1784	ST4.03ch01	1012609
1785	ST4.03ch01	1012615
1786	ST4.03ch01	1012619
1787	ST4.03ch01	1012750
1788	ST4.03ch01	1012814
1789	ST4.03ch01	1012815
1793	ST4.03ch01	1012876
1794	ST4.03ch01	1038771
1795	ST4.03ch01	1038800
1796	ST4.03ch01	1042276
1797	ST4.03ch01	1042282
1798	ST4.03ch01	1042331
1799	ST4.03ch01	1044691
1800	ST4.03ch01	1044756
1801	ST4.03ch01	1044758
1802	ST4.03ch01	1077392
1803	ST4.03ch01	1077397
1804	ST4.03ch01	1077399
1805	ST4.03ch01	1077403
1806	ST4.03ch01	1077412
1807	ST4.03ch01	1079259
1808	ST4.03ch01	1079347
1809	ST4.03ch01	1079383
1810	ST4.03ch01	1079390
1811	ST4.03ch01	1080783
1812	ST4.03ch01	1080909
1813	ST4.03ch01	1080912
1814	ST4.03ch01	1080927
1815	ST4.03ch01	1154798
1816	ST4.03ch01	1154829
1817	ST4.03ch01	1154866
1818	ST4.03ch01	1155590
1819	ST4.03ch01	1165389
1820	ST4.03ch01	1165403
1821	ST4.03ch01	1165421
1822	ST4.03ch01	1165454
1823	ST4.03ch01	1165460
1824	ST4.03ch01	1165491
1825	ST4.03ch01	1166914
1826	ST4.03ch01	1166968
1827	ST4.03ch01	1209676
1828	ST4.03ch01	1210832
1829	ST4.03ch01	1259448
1830	ST4.03ch01	1259489
1831	ST4.03ch01	1259516
1832	ST4.03ch01	1259537
1833	ST4.03ch01	1259537
1834	ST4.03ch01	1261412
1835	ST4.03ch01	1262470
1836	ST4.03ch01	1262544
1837	ST4.03ch01	1262585
1838	ST4.03ch01	1263998
1839	ST4.03ch01	1264030
1840	ST4.03ch01	1264073
1841	ST4.03ch01	1264101
1842	ST4.03ch01	1270317
1846	ST4.03ch01	1280067
1847	ST4.03ch01	1280128
1848	ST4.03ch01	1280141
1849	ST4.03ch01	1281428
1850	ST4.03ch01	1281439
1851	ST4.03ch01	1281559
1852	ST4.03ch01	1285041
1853	ST4.03ch01	1319048
1854	ST4.03ch01	1319075
1855	ST4.03ch01	1319108
1856	ST4.03ch01	1373935
1857	ST4.03ch01	1373945
1858	ST4.03ch01	1373974
1859	ST4.03ch01	1374991
1860	ST4.03ch01	1375019
1861	ST4.03ch01	1375049
1862	ST4.03ch01	1375062
1863	ST4.03ch01	1375064
1864	ST4.03ch01	1375071
1865	ST4.03ch01	1375105
1866	ST4.03ch01	1380663
1867	ST4.03ch01	1380700
1868	ST4.03ch01	1382109
1869	ST4.03ch01	1382182
1870	ST4.03ch01	1382492
1871	ST4.03ch01	1382532
1872	ST4.03ch01	1382615
1873	ST4.03ch01	1382651
1874	ST4.03ch01	1382859
1875	ST4.03ch01	1382881
1876	ST4.03ch01	1407666
1877	ST4.03ch01	1410390
1878	ST4.03ch01	1410568
1879	ST4.03ch01	1410574
1882	ST4.03ch01	1417906
1883	ST4.03ch01	1417933
1884	ST4.03ch01	1469158
1885	ST4.03ch01	1469238
1886	ST4.03ch01	1469244
1887	ST4.03ch01	1479743
1888	ST4.03ch01	1479895
1889	ST4.03ch01	1479968
1890	ST4.03ch01	1479983
1891	ST4.03ch01	1481410
1892	ST4.03ch01	1481413
1895	ST4.03ch01	1490405
1896	ST4.03ch01	1490430
1897	ST4.03ch01	1492460
1898	ST4.03ch01	1492496
1899	ST4.03ch01	1492505
1900	ST4.03ch01	1492511
1901	ST4.03ch01	1492580
1902	ST4.03ch01	1492583
1903	ST4.03ch01	1492619
1904	ST4.03ch01	1492646
1905	ST4.03ch01	1492649
1906	ST4.03ch01	1511824
1907	ST4.03ch01	1511854
1908	ST4.03ch01	1511883
1909	ST4.03ch01	1511916
1910	ST4.03ch01	1511971
1911	ST4.03ch01	1512000
1912	ST4.03ch01	1512034
1913	ST4.03ch01	1525661
1914	ST4.03ch01	1525723
1915	ST4.03ch01	1525800
1916	ST4.03ch01	1537700
1917	ST4.03ch01	1539822
1918	ST4.03ch01	1539834
1919	ST4.03ch01	1544613
1920	ST4.03ch01	1557116
1921	ST4.03ch01	1557328
1922	ST4.03ch01	1606544
1923	ST4.03ch01	1606547
1924	ST4.03ch01	1606683
1925	ST4.03ch01	1606685
1926	ST4.03ch01	1606708
1927	ST4.03ch01	1606718
1928	ST4.03ch01	1607721
1929	ST4.03ch01	1607911
1930	ST4.03ch01	1607923
1931	ST4.03ch01	1607986
1932	ST4.03ch01	1607995
1933	ST4.03ch01	1608022
1934	ST4.03ch01	1608036
1935	ST4.03ch01	1619603
1936	ST4.03ch01	1619808
1937	ST4.03ch01	1619824
1938	ST4.03ch01	1623674
1939	ST4.03ch01	1623698
1940	ST4.03ch01	1623712
1941	ST4.03ch01	1634743
1942	ST4.03ch01	1634775
1943	ST4.03ch01	1635951
1944	ST4.03ch01	1636796
1945	ST4.03ch01	1636807
1946	ST4.03ch01	1636821
1947	ST4.03ch01	1636858
1948	ST4.03ch01	1643514
1949	ST4.03ch01	1643538
1950	ST4.03ch01	1643695
1951	ST4.03ch01	1652620
1952	ST4.03ch01	1652630
1953	ST4.03ch01	1652635
1959	ST4.03ch01	1663394
1960	ST4.03ch01	1663412
1961	ST4.03ch01	1663413
1962	ST4.03ch01	1679774
1963	ST4.03ch01	1679775
1964	ST4.03ch01	1679819
1965	ST4.03ch01	1679864
1966	ST4.03ch01	1679884
1967	ST4.03ch01	1681223
1968	ST4.03ch01	1697051
1969	ST4.03ch01	1697097
1970	ST4.03ch01	1697100
1971	ST4.03ch01	1697114
1972	ST4.03ch01	1697127
1973	ST4.03ch01	1697166
1974	ST4.03ch01	1697193
1975	ST4.03ch01	1697196
1976	ST4.03ch01	1719278
1977	ST4.03ch01	1719299
1978	ST4.03ch01	1719305
1979	ST4.03ch01	1719306
1980	ST4.03ch01	1719316
1981	ST4.03ch01	1719362
1982	ST4.03ch01	1719368
1983	ST4.03ch01	1719436
1984	ST4.03ch01	1737407
1985	ST4.03ch01	1740446
1986	ST4.03ch01	1740447
1987	ST4.03ch01	1740473
1988	ST4.03ch01	1740488
1989	ST4.03ch01	1740490
1990	ST4.03ch01	1740492
1991	ST4.03ch01	1740496
1992	ST4.03ch01	1740498
1993	ST4.03ch01	1740501
1994	ST4.03ch01	1740520
1995	ST4.03ch01	1745436
1996	ST4.03ch01	1745614
1997	ST4.03ch01	1745644
1998	ST4.03ch01	1746840
1999	ST4.03ch01	1829202
2000	ST4.03ch01	1829275
2001	ST4.03ch01	1829286
2002	ST4.03ch01	1829287
2003	ST4.03ch01	1829289
2004	ST4.03ch01	1862220
2006	ST4.03ch01	1869486
2007	ST4.03ch01	1875275
2008	ST4.03ch01	1906321
2009	ST4.03ch01	1906337
2010	ST4.03ch01	1909048
2011	ST4.03ch01	1909057
2012	ST4.03ch01	1909110
2017	ST4.03ch01	1909258
2018	ST4.03ch01	1909297
2019	ST4.03ch01	1909298
2020	ST4.03ch01	1909299
2021	ST4.03ch01	1909300
2022	ST4.03ch01	1909301
2023	ST4.03ch01	1909324
2024	ST4.03ch01	1909339
2025	ST4.03ch01	1909354
2026	ST4.03ch01	1910926
2027	ST4.03ch01	1910969
2028	ST4.03ch01	1910979
2029	ST4.03ch01	1912080
2030	ST4.03ch01	1912100
2031	ST4.03ch01	1912160
2032	ST4.03ch01	1916610
2033	ST4.03ch01	1916773
2034	ST4.03ch01	1918384
2035	ST4.03ch01	1927699
2036	ST4.03ch01	1927704
2037	ST4.03ch01	1927722
2038	ST4.03ch01	1927745
2039	ST4.03ch01	1927769
2040	ST4.03ch01	1927771
2041	ST4.03ch01	1927862
2042	ST4.03ch01	1927872
2043	ST4.03ch01	1927876
2044	ST4.03ch01	1927895
2045	ST4.03ch01	1927997
2046	ST4.03ch01	1927998
2047	ST4.03ch01	1928033
2048	ST4.03ch01	1928046
2054	ST4.03ch01	1928399
2055	ST4.03ch01	1928408
2056	ST4.03ch01	1928411
2057	ST4.03ch01	1928412
2058	ST4.03ch01	1928413
2059	ST4.03ch01	1928420
2060	ST4.03ch01	1931484
2061	ST4.03ch01	2033114
2062	ST4.03ch01	2033246
2063	ST4.03ch01	2033282
2064	ST4.03ch01	2034315
2065	ST4.03ch01	2046388
2066	ST4.03ch01	2046883
2067	ST4.03ch01	2046895
2068	ST4.03ch01	2046919
2069	ST4.03ch01	2046937
2070	ST4.03ch01	2046946
2071	ST4.03ch01	2046992
2072	ST4.03ch01	2047013
2073	ST4.03ch01	2048982
2074	ST4.03ch01	2049042
2075	ST4.03ch01	2050481
2076	ST4.03ch01	2050506
2077	ST4.03ch01	2051953
2078	ST4.03ch01	2079394
2079	ST4.03ch01	2079412
2080	ST4.03ch01	2079427
2081	ST4.03ch01	2079428
2082	ST4.03ch01	2079429
2083	ST4.03ch01	2079430
2084	ST4.03ch01	2079431
2085	ST4.03ch01	2079490
2086	ST4.03ch01	2086121
2087	ST4.03ch01	2086142
2088	ST4.03ch01	2086158
2089	ST4.03ch01	2086169
2090	ST4.03ch01	2086172
2091	ST4.03ch01	2086193
2092	ST4.03ch01	2086323
2093	ST4.03ch01	2093383
2094	ST4.03ch01	2093428
2095	ST4.03ch01	2093453
2096	ST4.03ch01	2093567
2097	ST4.03ch01	2093579
2098	ST4.03ch01	2093603
2099	ST4.03ch01	2093618
2100	ST4.03ch01	2254170
2101	ST4.03ch01	2254199
2102	ST4.03ch01	2254247
2103	ST4.03ch01	2341109
2104	ST4.03ch01	2341150
2105	ST4.03ch01	2426640
2109	ST4.03ch01	2426710
2110	ST4.03ch01	2426727
2111	ST4.03ch01	2426730
2112	ST4.03ch01	2450882
2113	ST4.03ch01	2450892
2114	ST4.03ch01	2450919
2115	ST4.03ch01	2450994
2116	ST4.03ch01	2451046
2117	ST4.03ch01	2451079
2119	ST4.03ch01	2454098
2120	ST4.03ch01	2454148
2121	ST4.03ch01	2455153
2122	ST4.03ch01	2455220
2123	ST4.03ch01	2455225
2124	ST4.03ch01	2455236
2125	ST4.03ch01	2455240
2126	ST4.03ch01	2455249
2127	ST4.03ch01	2457367
2128	ST4.03ch01	2457406
2129	ST4.03ch01	2457417
2130	ST4.03ch01	2457421
2131	ST4.03ch01	2457461
2132	ST4.03ch01	2457462
2133	ST4.03ch01	2457568
2134	ST4.03ch01	2457572
2135	ST4.03ch01	2457580
2136	ST4.03ch01	2458168
2137	ST4.03ch01	2458195
2138	ST4.03ch01	2458208
2139	ST4.03ch01	2462465
2140	ST4.03ch01	2462492
[truncated: 91,171 more rows]
