# Supplementary material for: The effect of marker types and density on genomic prediction and GWAS of key performance traits in tetraploid potato
Source: Front Plant Sci. 2024 Mar 8;15:1340189. doi: 10.3389/fpls.2024.1340189 (PMC10957621; doi:10.3389/fpls.2024.1340189)
Supplement: Supplementary file 1 [file DataSheet_1.zip › SM File 2.csv]

	Chr	Pos
1	ST4.03ch01	135154
2	ST4.03ch01	135231
3	ST4.03ch01	256296
4	ST4.03ch01	262766
5	ST4.03ch01	262813
6	ST4.03ch01	282949
7	ST4.03ch01	283006
8	ST4.03ch01	347241
9	ST4.03ch01	347292
10	ST4.03ch01	347300
11	ST4.03ch01	347407
12	ST4.03ch01	472983
13	ST4.03ch01	494712
14	ST4.03ch01	494738
15	ST4.03ch01	540583
16	ST4.03ch01	550781
17	ST4.03ch01	552097
18	ST4.03ch01	552142
19	ST4.03ch01	552164
20	ST4.03ch01	586190
21	ST4.03ch01	586211
22	ST4.03ch01	586225
23	ST4.03ch01	586247
24	ST4.03ch01	586310
25	ST4.03ch01	586350
26	ST4.03ch01	860044
27	ST4.03ch01	860068
28	ST4.03ch01	1012750
29	ST4.03ch01	1038800
30	ST4.03ch01	1079259
31	ST4.03ch01	1080783
32	ST4.03ch01	1154829
33	ST4.03ch01	1154866
34	ST4.03ch01	1165389
35	ST4.03ch01	1165403
36	ST4.03ch01	1165421
37	ST4.03ch01	1165454
38	ST4.03ch01	1165460
39	ST4.03ch01	1165491
40	ST4.03ch01	1166914
41	ST4.03ch01	1166968
42	ST4.03ch01	1209676
43	ST4.03ch01	1210832
44	ST4.03ch01	1261412
45	ST4.03ch01	1262470
46	ST4.03ch01	1262544
47	ST4.03ch01	1262585
48	ST4.03ch01	1263998
49	ST4.03ch01	1264030
50	ST4.03ch01	1264073
51	ST4.03ch01	1264101
52	ST4.03ch01	1270317
53	ST4.03ch01	1280067
54	ST4.03ch01	1280128
55	ST4.03ch01	1280141
56	ST4.03ch01	1281428
57	ST4.03ch01	1281439
58	ST4.03ch01	1281559
59	ST4.03ch01	1285041
60	ST4.03ch01	1319048
61	ST4.03ch01	1319075
62	ST4.03ch01	1319108
63	ST4.03ch01	1380663
64	ST4.03ch01	1380700
65	ST4.03ch01	1382109
66	ST4.03ch01	1382182
67	ST4.03ch01	1382492
68	ST4.03ch01	1382532
69	ST4.03ch01	1382615
70	ST4.03ch01	1382651
71	ST4.03ch01	1382859
72	ST4.03ch01	1382881
73	ST4.03ch01	1407666
74	ST4.03ch01	1479743
75	ST4.03ch01	1479895
76	ST4.03ch01	1490405
77	ST4.03ch01	1490430
78	ST4.03ch01	1511824
79	ST4.03ch01	1511854
80	ST4.03ch01	1511883
81	ST4.03ch01	1511916
82	ST4.03ch01	1511971
83	ST4.03ch01	1512000
84	ST4.03ch01	1512034
85	ST4.03ch01	1525723
86	ST4.03ch01	1525800
87	ST4.03ch01	1544613
88	ST4.03ch01	1557116
89	ST4.03ch01	1557328
90	ST4.03ch01	1607721
91	ST4.03ch01	1607911
92	ST4.03ch01	1619824
93	ST4.03ch01	1623674
94	ST4.03ch01	1623698
95	ST4.03ch01	1623712
96	ST4.03ch01	1634743
97	ST4.03ch01	1634775
98	ST4.03ch01	1635951
99	ST4.03ch01	1636796
100	ST4.03ch01	1636807
101	ST4.03ch01	1636821
102	ST4.03ch01	1636858
103	ST4.03ch01	1643514
104	ST4.03ch01	1643538
105	ST4.03ch01	1746840
106	ST4.03ch01	1829202
107	ST4.03ch01	1862220
109	ST4.03ch01	1869486
110	ST4.03ch01	1875275
111	ST4.03ch01	1909048
112	ST4.03ch01	1910926
113	ST4.03ch01	1910969
114	ST4.03ch01	1910979
115	ST4.03ch01	1912080
116	ST4.03ch01	1912100
117	ST4.03ch01	1912160
118	ST4.03ch01	1916610
119	ST4.03ch01	1931484
120	ST4.03ch01	2033114
121	ST4.03ch01	2033246
122	ST4.03ch01	2033282
123	ST4.03ch01	2034315
124	ST4.03ch01	2046388
125	ST4.03ch01	2046919
126	ST4.03ch01	2046937
127	ST4.03ch01	2046946
128	ST4.03ch01	2048982
129	ST4.03ch01	2049042
130	ST4.03ch01	2050481
131	ST4.03ch01	2050506
132	ST4.03ch01	2093383
133	ST4.03ch01	2093428
134	ST4.03ch01	2254170
135	ST4.03ch01	2254199
136	ST4.03ch01	2254247
137	ST4.03ch01	2341109
138	ST4.03ch01	2341150
139	ST4.03ch01	2451046
140	ST4.03ch01	2451079
142	ST4.03ch01	2468980
143	ST4.03ch01	2489180
144	ST4.03ch01	2489235
145	ST4.03ch01	2489330
146	ST4.03ch01	2489367
147	ST4.03ch01	2491646
148	ST4.03ch01	2491681
149	ST4.03ch01	2538600
150	ST4.03ch01	2538609
151	ST4.03ch01	2541560
152	ST4.03ch01	2541591
153	ST4.03ch01	2543333
154	ST4.03ch01	2591335
155	ST4.03ch01	2591355
156	ST4.03ch01	2591409
157	ST4.03ch01	2638766
158	ST4.03ch01	2638791
159	ST4.03ch01	2726167
160	ST4.03ch01	2726205
162	ST4.03ch01	2726281
163	ST4.03ch01	2726286
164	ST4.03ch01	2727774
165	ST4.03ch01	2727816
166	ST4.03ch01	2728041
167	ST4.03ch01	2728058
168	ST4.03ch01	2731500
169	ST4.03ch01	2731537
170	ST4.03ch01	2731582
171	ST4.03ch01	2732116
172	ST4.03ch01	2732223
173	ST4.03ch01	2732438
174	ST4.03ch01	2800509
175	ST4.03ch01	2800545
176	ST4.03ch01	2827204
177	ST4.03ch01	2828433
178	ST4.03ch01	2828533
179	ST4.03ch01	2828586
180	ST4.03ch01	2831387
181	ST4.03ch01	2831433
182	ST4.03ch01	2835130
183	ST4.03ch01	2835177
184	ST4.03ch01	2837377
185	ST4.03ch01	2848080
186	ST4.03ch01	2848095
187	ST4.03ch01	2848128
188	ST4.03ch01	3072938
189	ST4.03ch01	3073153
190	ST4.03ch01	3073172
191	ST4.03ch01	3076536
192	ST4.03ch01	3076578
193	ST4.03ch01	3094164
194	ST4.03ch01	3101125
195	ST4.03ch01	3113986
196	ST4.03ch01	3124282
197	ST4.03ch01	3154300
198	ST4.03ch01	3154327
199	ST4.03ch01	3154370
200	ST4.03ch01	3154418
201	ST4.03ch01	3154499
202	ST4.03ch01	3181955
203	ST4.03ch01	3191529
204	ST4.03ch01	3191584
205	ST4.03ch01	3191598
206	ST4.03ch01	3195882
207	ST4.03ch01	3195987
208	ST4.03ch01	3243996
209	ST4.03ch01	3244008
210	ST4.03ch01	3298495
211	ST4.03ch01	3350621
212	ST4.03ch01	3350656
213	ST4.03ch01	3350717
214	ST4.03ch01	3434072
215	ST4.03ch01	3482132
216	ST4.03ch01	3482163
217	ST4.03ch01	3482209
218	ST4.03ch01	3482331
219	ST4.03ch01	3482395
220	ST4.03ch01	3482702
221	ST4.03ch01	3482759
222	ST4.03ch01	3482972
223	ST4.03ch01	3483026
224	ST4.03ch01	3483069
225	ST4.03ch01	3484981
226	ST4.03ch01	3485002
227	ST4.03ch01	3490416
228	ST4.03ch01	3490450
229	ST4.03ch01	3490510
230	ST4.03ch01	3491364
231	ST4.03ch01	3553402
232	ST4.03ch01	3553448
233	ST4.03ch01	3554299
234	ST4.03ch01	3572045
235	ST4.03ch01	3572168
236	ST4.03ch01	3572195
237	ST4.03ch01	3615551
238	ST4.03ch01	3615575
239	ST4.03ch01	3615587
240	ST4.03ch01	3632033
241	ST4.03ch01	3632077
242	ST4.03ch01	3632111
243	ST4.03ch01	3647191
244	ST4.03ch01	3658465
245	ST4.03ch01	3658672
246	ST4.03ch01	3658774
247	ST4.03ch01	3658796
248	ST4.03ch01	3664760
249	ST4.03ch01	3664775
250	ST4.03ch01	3664826
251	ST4.03ch01	3664851
252	ST4.03ch01	3664861
258	ST4.03ch01	3676361
259	ST4.03ch01	3676442
260	ST4.03ch01	3677717
262	ST4.03ch01	3683816
263	ST4.03ch01	3686092
264	ST4.03ch01	3686126
265	ST4.03ch01	3686172
266	ST4.03ch01	3687028
267	ST4.03ch01	3687085
268	ST4.03ch01	3687101
269	ST4.03ch01	3687196
270	ST4.03ch01	3697417
271	ST4.03ch01	3697454
272	ST4.03ch01	3715260
273	ST4.03ch01	3715277
274	ST4.03ch01	3718469
275	ST4.03ch01	3719248
276	ST4.03ch01	3719292
277	ST4.03ch01	3719338
278	ST4.03ch01	3724720
279	ST4.03ch01	3724757
280	ST4.03ch01	3727267
281	ST4.03ch01	3765123
282	ST4.03ch01	3765145
283	ST4.03ch01	3765170
284	ST4.03ch01	3765205
285	ST4.03ch01	3765218
286	ST4.03ch01	3770048
287	ST4.03ch01	3770794
288	ST4.03ch01	3770861
289	ST4.03ch01	3771270
291	ST4.03ch01	3776471
292	ST4.03ch01	3777048
293	ST4.03ch01	3777127
294	ST4.03ch01	3777255
295	ST4.03ch01	3811822
296	ST4.03ch01	3811851
297	ST4.03ch01	3811891
298	ST4.03ch01	3811903
299	ST4.03ch01	3855825
300	ST4.03ch01	3855878
301	ST4.03ch01	3855988
302	ST4.03ch01	3856018
303	ST4.03ch01	3860941
304	ST4.03ch01	3860976
305	ST4.03ch01	3860991
306	ST4.03ch01	3861067
307	ST4.03ch01	3861074
308	ST4.03ch01	3861095
309	ST4.03ch01	3861122
310	ST4.03ch01	3871482
311	ST4.03ch01	3871513
312	ST4.03ch01	3871596
313	ST4.03ch01	3871620
314	ST4.03ch01	3871943
315	ST4.03ch01	3871955
316	ST4.03ch01	3871970
317	ST4.03ch01	3871988
318	ST4.03ch01	3872300
319	ST4.03ch01	3872336
320	ST4.03ch01	3872353
321	ST4.03ch01	3872363
322	ST4.03ch01	3874081
323	ST4.03ch01	3874097
324	ST4.03ch01	3874106
325	ST4.03ch01	3874182
326	ST4.03ch01	3874233
327	ST4.03ch01	3874242
328	ST4.03ch01	3874260
329	ST4.03ch01	3957165
330	ST4.03ch01	3957190
331	ST4.03ch01	3981713
332	ST4.03ch01	3981742
333	ST4.03ch01	3981794
334	ST4.03ch01	3990481
335	ST4.03ch01	4014186
336	ST4.03ch01	4018815
337	ST4.03ch01	4018857
338	ST4.03ch01	4018874
339	ST4.03ch01	4019851
340	ST4.03ch01	4029515
341	ST4.03ch01	4029537
342	ST4.03ch01	4029556
343	ST4.03ch01	4046593
344	ST4.03ch01	4073709
345	ST4.03ch01	4073723
346	ST4.03ch01	4073759
347	ST4.03ch01	4073787
348	ST4.03ch01	4073805
349	ST4.03ch01	4073872
350	ST4.03ch01	4073907
351	ST4.03ch01	4073920
352	ST4.03ch01	4074290
353	ST4.03ch01	4074328
354	ST4.03ch01	4074358
355	ST4.03ch01	4074386
356	ST4.03ch01	4097431
357	ST4.03ch01	4097455
360	ST4.03ch01	4097526
361	ST4.03ch01	4097548
362	ST4.03ch01	4097569
363	ST4.03ch01	4097579
364	ST4.03ch01	4263580
365	ST4.03ch01	4263673
366	ST4.03ch01	4263689
367	ST4.03ch01	4300007
368	ST4.03ch01	4300018
369	ST4.03ch01	4339110
370	ST4.03ch01	4339146
371	ST4.03ch01	4339160
372	ST4.03ch01	4339277
373	ST4.03ch01	4339303
374	ST4.03ch01	4382450
375	ST4.03ch01	4469614
376	ST4.03ch01	4493132
377	ST4.03ch01	4495585
378	ST4.03ch01	4495595
379	ST4.03ch01	4495616
380	ST4.03ch01	4495630
381	ST4.03ch01	4495642
382	ST4.03ch01	4495664
383	ST4.03ch01	4531100
384	ST4.03ch01	4569854
385	ST4.03ch01	4569863
386	ST4.03ch01	4569893
387	ST4.03ch01	4580483
388	ST4.03ch01	4580491
389	ST4.03ch01	4580505
390	ST4.03ch01	4580525
391	ST4.03ch01	4580824
393	ST4.03ch01	4597982
394	ST4.03ch01	4608193
395	ST4.03ch01	4625515
396	ST4.03ch01	4625531
397	ST4.03ch01	4625607
398	ST4.03ch01	4625622
399	ST4.03ch01	4638317
400	ST4.03ch01	4952111
401	ST4.03ch01	4952171
402	ST4.03ch01	4979580
403	ST4.03ch01	5046139
404	ST4.03ch01	5055998
405	ST4.03ch01	5056011
406	ST4.03ch01	5056058
407	ST4.03ch01	5062441
408	ST4.03ch01	5062468
409	ST4.03ch01	5065442
410	ST4.03ch01	5070036
411	ST4.03ch01	5070335
412	ST4.03ch01	5072915
413	ST4.03ch01	5121612
414	ST4.03ch01	5122111
415	ST4.03ch01	5142123
416	ST4.03ch01	5145343
417	ST4.03ch01	5156820
418	ST4.03ch01	5156834
421	ST4.03ch01	5340667
422	ST4.03ch01	5411714
423	ST4.03ch01	5411723
424	ST4.03ch01	5411739
425	ST4.03ch01	5411744
426	ST4.03ch01	5411825
427	ST4.03ch01	5411834
428	ST4.03ch01	5411846
429	ST4.03ch01	5411912
430	ST4.03ch01	5411936
431	ST4.03ch01	5430248
432	ST4.03ch01	5430261
433	ST4.03ch01	5430293
434	ST4.03ch01	5439783
435	ST4.03ch01	5439827
436	ST4.03ch01	5439857
437	ST4.03ch01	5439888
438	ST4.03ch01	5443216
439	ST4.03ch01	5443249
440	ST4.03ch01	5444081
441	ST4.03ch01	5444098
442	ST4.03ch01	5444118
443	ST4.03ch01	5444144
444	ST4.03ch01	5444184
445	ST4.03ch01	5467337
446	ST4.03ch01	5469922
447	ST4.03ch01	5472681
448	ST4.03ch01	5472706
449	ST4.03ch01	5472753
450	ST4.03ch01	5477701
451	ST4.03ch01	5477752
452	ST4.03ch01	5477771
453	ST4.03ch01	5478336
454	ST4.03ch01	5481063
455	ST4.03ch01	5481185
456	ST4.03ch01	5503978
457	ST4.03ch01	5504812
458	ST4.03ch01	5504819
459	ST4.03ch01	5504900
460	ST4.03ch01	5511947
461	ST4.03ch01	5526095
462	ST4.03ch01	5532111
463	ST4.03ch01	5532172
464	ST4.03ch01	5768529
465	ST4.03ch01	5850206
468	ST4.03ch01	5859552
469	ST4.03ch01	5859571
470	ST4.03ch01	5859587
471	ST4.03ch01	5859614
472	ST4.03ch01	5859627
474	ST4.03ch01	5998426
475	ST4.03ch01	5998455
476	ST4.03ch01	5998485
477	ST4.03ch01	5999370
478	ST4.03ch01	5999381
479	ST4.03ch01	5999424
480	ST4.03ch01	5999437
481	ST4.03ch01	5999448
482	ST4.03ch01	5999478
483	ST4.03ch01	5999495
484	ST4.03ch01	5999508
485	ST4.03ch01	5999521
486	ST4.03ch01	5999544
487	ST4.03ch01	5999553
488	ST4.03ch01	6000532
489	ST4.03ch01	6000546
490	ST4.03ch01	6000558
491	ST4.03ch01	6000564
492	ST4.03ch01	6004873
493	ST4.03ch01	6004885
494	ST4.03ch01	6004894
495	ST4.03ch01	6004909
496	ST4.03ch01	6004916
497	ST4.03ch01	6004933
498	ST4.03ch01	6005299
499	ST4.03ch01	6005319
500	ST4.03ch01	6005336
501	ST4.03ch01	6005364
502	ST4.03ch01	6005375
503	ST4.03ch01	6018071
504	ST4.03ch01	6018089
505	ST4.03ch01	6018101
506	ST4.03ch01	6018142
507	ST4.03ch01	6021573
508	ST4.03ch01	6021597
509	ST4.03ch01	6021617
510	ST4.03ch01	6022018
511	ST4.03ch01	6022027
512	ST4.03ch01	6022045
513	ST4.03ch01	6022063
514	ST4.03ch01	6022076
516	ST4.03ch01	6062347
517	ST4.03ch01	6062364
518	ST4.03ch01	6062382
519	ST4.03ch01	6062404
520	ST4.03ch01	6062422
521	ST4.03ch01	6187598
522	ST4.03ch01	6193889
523	ST4.03ch01	6193912
524	ST4.03ch01	6193946
525	ST4.03ch01	6193956
526	ST4.03ch01	6193985
527	ST4.03ch01	6223463
528	ST4.03ch01	6223570
529	ST4.03ch01	6223597
530	ST4.03ch01	6294986
531	ST4.03ch01	6295658
532	ST4.03ch01	6302497
533	ST4.03ch01	6302533
534	ST4.03ch01	6303095
535	ST4.03ch01	6303126
536	ST4.03ch01	6429335
537	ST4.03ch01	6429363
538	ST4.03ch01	6437642
539	ST4.03ch01	6437663
540	ST4.03ch01	6437686
541	ST4.03ch01	6461023
542	ST4.03ch01	6461056
543	ST4.03ch01	6461103
544	ST4.03ch01	6580102
545	ST4.03ch01	6580125
546	ST4.03ch01	6588002
547	ST4.03ch01	6588112
549	ST4.03ch01	6786601
550	ST4.03ch01	6786626
551	ST4.03ch01	6786658
552	ST4.03ch01	6786701
553	ST4.03ch01	7270878
554	ST4.03ch01	7270977
555	ST4.03ch01	7271019
556	ST4.03ch01	7271104
557	ST4.03ch01	7411235
558	ST4.03ch01	7411258
559	ST4.03ch01	7411271
560	ST4.03ch01	7417864
561	ST4.03ch01	7417887
562	ST4.03ch01	7525177
563	ST4.03ch01	7525235
564	ST4.03ch01	7525254
565	ST4.03ch01	7525315
567	ST4.03ch01	7633102
568	ST4.03ch01	7633224
569	ST4.03ch01	7633247
570	ST4.03ch01	7633276
571	ST4.03ch01	7676170
572	ST4.03ch01	7676189
573	ST4.03ch01	7764864
574	ST4.03ch01	7946636
575	ST4.03ch01	8079541
576	ST4.03ch01	8079599
577	ST4.03ch01	8291581
578	ST4.03ch01	8455303
579	ST4.03ch01	8456177
580	ST4.03ch01	8456205
581	ST4.03ch01	8456222
582	ST4.03ch01	8493645
583	ST4.03ch01	8495818
584	ST4.03ch01	8495844
585	ST4.03ch01	8604602
586	ST4.03ch01	8608943
587	ST4.03ch01	8608977
588	ST4.03ch01	8611681
589	ST4.03ch01	8611708
590	ST4.03ch01	8760431
591	ST4.03ch01	8839517
592	ST4.03ch01	8839534
593	ST4.03ch01	8839585
594	ST4.03ch01	8903654
595	ST4.03ch01	8903692
596	ST4.03ch01	9027378
597	ST4.03ch01	9027458
598	ST4.03ch01	9790003
599	ST4.03ch01	9973937
600	ST4.03ch01	10130326
601	ST4.03ch01	10130341
602	ST4.03ch01	10130354
603	ST4.03ch01	10130378
604	ST4.03ch01	10131254
605	ST4.03ch01	10131278
606	ST4.03ch01	10131314
607	ST4.03ch01	10131864
608	ST4.03ch01	10131886
609	ST4.03ch01	10286401
610	ST4.03ch01	10286439
611	ST4.03ch01	10286463
612	ST4.03ch01	10286484
613	ST4.03ch01	10416079
614	ST4.03ch01	10416144
615	ST4.03ch01	10416173
619	ST4.03ch01	10642070
620	ST4.03ch01	10695523
621	ST4.03ch01	10695709
625	ST4.03ch01	11229156
626	ST4.03ch01	11229184
627	ST4.03ch01	11229376
628	ST4.03ch01	11389767
629	ST4.03ch01	11389837
630	ST4.03ch01	11390063
631	ST4.03ch01	11396034
632	ST4.03ch01	11399816
633	ST4.03ch01	11646498
634	ST4.03ch01	11646516
635	ST4.03ch01	11646546
636	ST4.03ch01	11646560
637	ST4.03ch01	11646581
638	ST4.03ch01	11646596
639	ST4.03ch01	11646605
640	ST4.03ch01	11646615
641	ST4.03ch01	11646637
642	ST4.03ch01	11646646
643	ST4.03ch01	11737899
644	ST4.03ch01	11737922
645	ST4.03ch01	11741541
646	ST4.03ch01	11741817
647	ST4.03ch01	11757535
648	ST4.03ch01	11769446
649	ST4.03ch01	11769511
650	ST4.03ch01	11769577
651	ST4.03ch01	11769595
652	ST4.03ch01	11770538
653	ST4.03ch01	11771123
654	ST4.03ch01	11772014
655	ST4.03ch01	11772063
656	ST4.03ch01	11772117
657	ST4.03ch01	11772161
658	ST4.03ch01	11772197
659	ST4.03ch01	11851622
660	ST4.03ch01	11851894
661	ST4.03ch01	11853572
662	ST4.03ch01	11889342
663	ST4.03ch01	11889411
664	ST4.03ch01	12019860
665	ST4.03ch01	12578988
666	ST4.03ch01	12578998
667	ST4.03ch01	12583761
668	ST4.03ch01	12583937
669	ST4.03ch01	12583957
670	ST4.03ch01	12584548
671	ST4.03ch01	12588921
672	ST4.03ch01	12588982
673	ST4.03ch01	12589082
674	ST4.03ch01	12902418
675	ST4.03ch01	12994318
676	ST4.03ch01	12994402
677	ST4.03ch01	13108736
678	ST4.03ch01	13108757
679	ST4.03ch01	13108773
680	ST4.03ch01	13186036
681	ST4.03ch01	13186059
682	ST4.03ch01	13266204
683	ST4.03ch01	13266244
684	ST4.03ch01	13266294
685	ST4.03ch01	13269431
686	ST4.03ch01	13329409
687	ST4.03ch01	13329416
688	ST4.03ch01	13336610
689	ST4.03ch01	13336644
690	ST4.03ch01	13539573
691	ST4.03ch01	13539609
692	ST4.03ch01	13565189
693	ST4.03ch01	13592764
694	ST4.03ch01	13592821
695	ST4.03ch01	13592852
696	ST4.03ch01	13614990
701	ST4.03ch01	13615105
702	ST4.03ch01	13674043
703	ST4.03ch01	14206741
704	ST4.03ch01	14258160
705	ST4.03ch01	14338590
706	ST4.03ch01	14346472
707	ST4.03ch01	14346521
708	ST4.03ch01	14346576
709	ST4.03ch01	14347562
710	ST4.03ch01	14347581
711	ST4.03ch01	14347602
712	ST4.03ch01	14424781
713	ST4.03ch01	14503078
714	ST4.03ch01	14520208
715	ST4.03ch01	14563010
716	ST4.03ch01	14651602
717	ST4.03ch01	14651643
718	ST4.03ch01	14699869
719	ST4.03ch01	14699915
720	ST4.03ch01	14699951
721	ST4.03ch01	14700017
722	ST4.03ch01	14700069
723	ST4.03ch01	14748208
724	ST4.03ch01	14748268
725	ST4.03ch01	14748439
726	ST4.03ch01	14748470
727	ST4.03ch01	14897128
728	ST4.03ch01	14897212
729	ST4.03ch01	14907822
730	ST4.03ch01	14907827
731	ST4.03ch01	14995671
732	ST4.03ch01	15062897
733	ST4.03ch01	15074407
734	ST4.03ch01	15108150
735	ST4.03ch01	15108178
736	ST4.03ch01	15108206
737	ST4.03ch01	15108221
738	ST4.03ch01	15108260
739	ST4.03ch01	15108267
740	ST4.03ch01	15108288
741	ST4.03ch01	15191618
742	ST4.03ch01	15191630
743	ST4.03ch01	15191642
744	ST4.03ch01	15191653
745	ST4.03ch01	15191660
746	ST4.03ch01	15191668
747	ST4.03ch01	15191682
748	ST4.03ch01	15191695
749	ST4.03ch01	15202053
750	ST4.03ch01	15263574
751	ST4.03ch01	15307422
752	ST4.03ch01	15311548
753	ST4.03ch01	15311592
754	ST4.03ch01	15317184
755	ST4.03ch01	15317204
756	ST4.03ch01	15317214
757	ST4.03ch01	15319238
758	ST4.03ch01	15319259
759	ST4.03ch01	15319270
760	ST4.03ch01	15319280
761	ST4.03ch01	15319283
762	ST4.03ch01	15319305
763	ST4.03ch01	15319319
764	ST4.03ch01	15327178
765	ST4.03ch01	15327223
766	ST4.03ch01	15327246
767	ST4.03ch01	15327266
768	ST4.03ch01	15327290
769	ST4.03ch01	15328702
770	ST4.03ch01	15328738
771	ST4.03ch01	15328785
772	ST4.03ch01	15328828
773	ST4.03ch01	15353563
774	ST4.03ch01	15353601
775	ST4.03ch01	15353635
776	ST4.03ch01	15353749
777	ST4.03ch01	15353860
778	ST4.03ch01	15496537
779	ST4.03ch01	15496570
780	ST4.03ch01	15496602
781	ST4.03ch01	15496613
782	ST4.03ch01	15773536
783	ST4.03ch01	16129009
784	ST4.03ch01	16142585
785	ST4.03ch01	16363604
786	ST4.03ch01	16374069
787	ST4.03ch01	16374106
788	ST4.03ch01	16393224
789	ST4.03ch01	16402060
790	ST4.03ch01	16402250
791	ST4.03ch01	16404612
792	ST4.03ch01	16874572
793	ST4.03ch01	16874605
794	ST4.03ch01	16874635
795	ST4.03ch01	16907743
796	ST4.03ch01	16907768
797	ST4.03ch01	16911671
798	ST4.03ch01	16911685
799	ST4.03ch01	17477708
800	ST4.03ch01	17674372
801	ST4.03ch01	17674393
802	ST4.03ch01	17674404
803	ST4.03ch01	17693039
804	ST4.03ch01	17694933
805	ST4.03ch01	17694970
806	ST4.03ch01	17695007
807	ST4.03ch01	17845239
808	ST4.03ch01	17959264
809	ST4.03ch01	17959316
810	ST4.03ch01	17959343
811	ST4.03ch01	17965729
812	ST4.03ch01	17965781
813	ST4.03ch01	18119147
814	ST4.03ch01	18119165
815	ST4.03ch01	18119193
816	ST4.03ch01	18219743
817	ST4.03ch01	18219778
818	ST4.03ch01	18219787
819	ST4.03ch01	18229901
820	ST4.03ch01	18229908
821	ST4.03ch01	18229927
822	ST4.03ch01	18277366
823	ST4.03ch01	18277375
824	ST4.03ch01	18392065
825	ST4.03ch01	18392288
826	ST4.03ch01	18392321
827	ST4.03ch01	18392331
828	ST4.03ch01	18392429
829	ST4.03ch01	18392463
830	ST4.03ch01	18393375
831	ST4.03ch01	18393400
832	ST4.03ch01	18393678
833	ST4.03ch01	18916231
834	ST4.03ch01	18976244
835	ST4.03ch01	18976282
836	ST4.03ch01	18976304
837	ST4.03ch01	18997456
838	ST4.03ch01	18997463
839	ST4.03ch01	18997514
840	ST4.03ch01	18997547
841	ST4.03ch01	18997593
842	ST4.03ch01	18997656
843	ST4.03ch01	19002344
844	ST4.03ch01	19002385
845	ST4.03ch01	19016113
846	ST4.03ch01	19016139
847	ST4.03ch01	19045947
848	ST4.03ch01	19046024
849	ST4.03ch01	19046054
850	ST4.03ch01	19046181
851	ST4.03ch01	19046219
852	ST4.03ch01	19047124
853	ST4.03ch01	19047141
854	ST4.03ch01	19047351
855	ST4.03ch01	19047391
856	ST4.03ch01	19069089
857	ST4.03ch01	19069140
858	ST4.03ch01	19453171
859	ST4.03ch01	19593661
860	ST4.03ch01	19593810
861	ST4.03ch01	19616387
862	ST4.03ch01	19666379
863	ST4.03ch01	19705662
864	ST4.03ch01	19705668
865	ST4.03ch01	19705679
866	ST4.03ch01	19897826
867	ST4.03ch01	19897871
868	ST4.03ch01	19897902
869	ST4.03ch01	19899248
870	ST4.03ch01	19899270
871	ST4.03ch01	19899291
872	ST4.03ch01	19899314
873	ST4.03ch01	19899357
874	ST4.03ch01	19899399
875	ST4.03ch01	20006008
876	ST4.03ch01	20006048
877	ST4.03ch01	20049081
878	ST4.03ch01	20049134
879	ST4.03ch01	20055492
880	ST4.03ch01	20096947
881	ST4.03ch01	20112976
882	ST4.03ch01	20125330
883	ST4.03ch01	20125354
884	ST4.03ch01	20283828
885	ST4.03ch01	20283875
886	ST4.03ch01	20283883
887	ST4.03ch01	20418884
888	ST4.03ch01	20418923
889	ST4.03ch01	20418950
890	ST4.03ch01	20422848
891	ST4.03ch01	20427828
892	ST4.03ch01	20428013
893	ST4.03ch01	20431449
894	ST4.03ch01	20431481
895	ST4.03ch01	20431546
896	ST4.03ch01	20432758
897	ST4.03ch01	20432795
898	ST4.03ch01	20432909
899	ST4.03ch01	20727078
900	ST4.03ch01	20727124
901	ST4.03ch01	20727149
902	ST4.03ch01	20917127
903	ST4.03ch01	20917164
904	ST4.03ch01	21226401
905	ST4.03ch01	21226427
906	ST4.03ch01	21226434
907	ST4.03ch01	21284712
908	ST4.03ch01	21284746
909	ST4.03ch01	21284765
910	ST4.03ch01	21284814
911	ST4.03ch01	21599721
912	ST4.03ch01	21653165
913	ST4.03ch01	21973869
914	ST4.03ch01	21973884
915	ST4.03ch01	21973915
916	ST4.03ch01	22135179
917	ST4.03ch01	22357142
919	ST4.03ch01	22620369
920	ST4.03ch01	22625074
921	ST4.03ch01	22701546
922	ST4.03ch01	22701555
923	ST4.03ch01	22701570
924	ST4.03ch01	22701593
925	ST4.03ch01	22906751
926	ST4.03ch01	22916849
927	ST4.03ch01	22916965
928	ST4.03ch01	22917029
929	ST4.03ch01	22917058
930	ST4.03ch01	22917170
931	ST4.03ch01	22917199
932	ST4.03ch01	22935450
933	ST4.03ch01	23010369
934	ST4.03ch01	23296241
935	ST4.03ch01	23296262
936	ST4.03ch01	23296320
937	ST4.03ch01	23296331
938	ST4.03ch01	23296406
939	ST4.03ch01	23296448
940	ST4.03ch01	23406276
941	ST4.03ch01	23406347
942	ST4.03ch01	23406397
943	ST4.03ch01	23490121
944	ST4.03ch01	23490140
945	ST4.03ch01	23583695
946	ST4.03ch01	23583726
947	ST4.03ch01	23743736
948	ST4.03ch01	23743753
949	ST4.03ch01	23851050
950	ST4.03ch01	23869515
951	ST4.03ch01	24041084
952	ST4.03ch01	24041117
953	ST4.03ch01	24105216
954	ST4.03ch01	24135055
955	ST4.03ch01	24135067
956	ST4.03ch01	24135087
957	ST4.03ch01	24135100
958	ST4.03ch01	24135105
959	ST4.03ch01	24135117
960	ST4.03ch01	24135124
961	ST4.03ch01	24135132
962	ST4.03ch01	24135140
963	ST4.03ch01	24154153
964	ST4.03ch01	24154189
965	ST4.03ch01	24154220
966	ST4.03ch01	24169039
967	ST4.03ch01	24169089
968	ST4.03ch01	24169101
969	ST4.03ch01	24169126
970	ST4.03ch01	24517424
971	ST4.03ch01	24517494
972	ST4.03ch01	24517525
973	ST4.03ch01	24542398
974	ST4.03ch01	24542806
975	ST4.03ch01	24578523
976	ST4.03ch01	24603123
977	ST4.03ch01	24654079
978	ST4.03ch01	24654120
979	ST4.03ch01	24654131
980	ST4.03ch01	24656768
981	ST4.03ch01	24669018
982	ST4.03ch01	24669048
983	ST4.03ch01	24669073
984	ST4.03ch01	24688665
985	ST4.03ch01	24705453
986	ST4.03ch01	24971991
987	ST4.03ch01	24997205
988	ST4.03ch01	25004270
989	ST4.03ch01	25004368
990	ST4.03ch01	25199600
991	ST4.03ch01	25280937
992	ST4.03ch01	25280991
993	ST4.03ch01	25280998
994	ST4.03ch01	25295439
995	ST4.03ch01	25295469
996	ST4.03ch01	25295487
997	ST4.03ch01	25316826
998	ST4.03ch01	25322376
999	ST4.03ch01	25920609
1000	ST4.03ch01	26059987
1001	ST4.03ch01	28098474
1002	ST4.03ch01	28098497
1003	ST4.03ch01	28098533
1004	ST4.03ch01	28098609
1005	ST4.03ch01	28098624
1006	ST4.03ch01	28098652
1007	ST4.03ch01	28098672
1008	ST4.03ch01	28098806
1009	ST4.03ch01	28098835
1010	ST4.03ch01	28098850
1011	ST4.03ch01	28301095
1012	ST4.03ch01	28301114
1013	ST4.03ch01	28301131
1014	ST4.03ch01	28301146
1015	ST4.03ch01	28866421
1016	ST4.03ch01	28866440
1017	ST4.03ch01	28882591
1018	ST4.03ch01	28882604
1019	ST4.03ch01	28882621
1020	ST4.03ch01	29110296
1021	ST4.03ch01	29187471
1022	ST4.03ch01	29202306
1023	ST4.03ch01	29202319
1024	ST4.03ch01	29202340
1025	ST4.03ch01	29202375
1026	ST4.03ch01	29225429
1027	ST4.03ch01	29225450
1028	ST4.03ch01	29225475
1029	ST4.03ch01	29225511
1030	ST4.03ch01	29226513
1031	ST4.03ch01	29241375
1032	ST4.03ch01	29499557
1033	ST4.03ch01	29499578
1034	ST4.03ch01	29500849
1035	ST4.03ch01	29500879
1036	ST4.03ch01	29500897
1037	ST4.03ch01	29501033
1038	ST4.03ch01	29501073
1039	ST4.03ch01	29503528
1040	ST4.03ch01	29503559
1041	ST4.03ch01	29525388
1042	ST4.03ch01	29525418
1043	ST4.03ch01	29525439
1044	ST4.03ch01	29525501
1045	ST4.03ch01	29525520
1046	ST4.03ch01	29525565
1047	ST4.03ch01	29525582
1048	ST4.03ch01	29525644
1049	ST4.03ch01	29525678
1050	ST4.03ch01	29575603
1051	ST4.03ch01	29678751
1052	ST4.03ch01	29678796
1053	ST4.03ch01	29680501
1054	ST4.03ch01	29680542
1055	ST4.03ch01	29680575
1056	ST4.03ch01	29680729
1057	ST4.03ch01	29681984
1058	ST4.03ch01	29682753
1059	ST4.03ch01	29682786
1060	ST4.03ch01	29682814
1061	ST4.03ch01	29682838
1062	ST4.03ch01	29683551
1063	ST4.03ch01	29683650
1064	ST4.03ch01	29684899
1065	ST4.03ch01	29685000
1066	ST4.03ch01	29685021
1067	ST4.03ch01	29685057
1068	ST4.03ch01	29685087
1069	ST4.03ch01	29685123
1070	ST4.03ch01	29685145
1071	ST4.03ch01	29929567
1072	ST4.03ch01	29929595
1073	ST4.03ch01	30036423
1074	ST4.03ch01	30036474
1075	ST4.03ch01	30036533
1076	ST4.03ch01	30054494
1077	ST4.03ch01	30054512
1078	ST4.03ch01	30054547
1079	ST4.03ch01	30112971
1080	ST4.03ch01	30112997
1081	ST4.03ch01	30113023
1082	ST4.03ch01	30113174
1083	ST4.03ch01	30113207
1084	ST4.03ch01	30131970
1085	ST4.03ch01	30132019
1086	ST4.03ch01	30132043
1087	ST4.03ch01	30151732
1088	ST4.03ch01	30185773
1089	ST4.03ch01	30359851
1090	ST4.03ch01	30359872
1091	ST4.03ch01	30359901
1092	ST4.03ch01	30782282
1093	ST4.03ch01	30782297
1094	ST4.03ch01	30837602
1095	ST4.03ch01	30837630
1096	ST4.03ch01	30910305
1097	ST4.03ch01	31014031
1098	ST4.03ch01	31023537
1099	ST4.03ch01	31023605
1100	ST4.03ch01	31032524
1101	ST4.03ch01	31032538
1102	ST4.03ch01	31032671
1105	ST4.03ch01	31034029
1106	ST4.03ch01	31034093
1107	ST4.03ch01	31034139
1108	ST4.03ch01	31034214
1109	ST4.03ch01	31043802
1110	ST4.03ch01	31043841
1111	ST4.03ch01	31043950
1112	ST4.03ch01	31043999
1113	ST4.03ch01	31048235
1114	ST4.03ch01	31048674
1115	ST4.03ch01	31048731
1116	ST4.03ch01	31048748
1117	ST4.03ch01	31048809
1118	ST4.03ch01	31134843
1119	ST4.03ch01	31134854
1120	ST4.03ch01	31134886
1121	ST4.03ch01	31199964
1122	ST4.03ch01	31200049
1123	ST4.03ch01	31200063
1124	ST4.03ch01	31427150
1125	ST4.03ch01	31427208
1126	ST4.03ch01	31427226
1127	ST4.03ch01	31427255
1128	ST4.03ch01	31546948
1129	ST4.03ch01	31599694
1130	ST4.03ch01	31670593
1131	ST4.03ch01	31822021
1132	ST4.03ch01	32038140
1133	ST4.03ch01	32039500
1134	ST4.03ch01	32039568
1135	ST4.03ch01	32039627
1136	ST4.03ch01	32039691
1137	ST4.03ch01	32044408
1138	ST4.03ch01	32046895
1139	ST4.03ch01	32047091
1140	ST4.03ch01	32210611
1141	ST4.03ch01	32210640
1142	ST4.03ch01	32229252
1143	ST4.03ch01	32229306
1144	ST4.03ch01	32229348
1145	ST4.03ch01	32235447
1146	ST4.03ch01	32237047
1147	ST4.03ch01	32302493
1148	ST4.03ch01	32441366
1149	ST4.03ch01	32458413
1150	ST4.03ch01	32458474
1151	ST4.03ch01	32458480
1154	ST4.03ch01	32458571
1155	ST4.03ch01	32458694
1156	ST4.03ch01	32458794
1157	ST4.03ch01	32463245
1158	ST4.03ch01	32470795
1162	ST4.03ch01	32494438
1163	ST4.03ch01	32494478
1164	ST4.03ch01	32505081
1165	ST4.03ch01	32505117
1166	ST4.03ch01	32505131
1167	ST4.03ch01	32571135
1168	ST4.03ch01	32571174
1169	ST4.03ch01	32875322
1170	ST4.03ch01	32906935
1171	ST4.03ch01	32906944
1172	ST4.03ch01	32906980
1173	ST4.03ch01	32918915
1174	ST4.03ch01	32918945
1175	ST4.03ch01	33217938
1176	ST4.03ch01	33217960
1177	ST4.03ch01	33217968
1178	ST4.03ch01	33218202
1179	ST4.03ch01	33218524
1180	ST4.03ch01	33218533
1181	ST4.03ch01	33247264
1182	ST4.03ch01	33247283
1183	ST4.03ch01	33296186
1184	ST4.03ch01	33352036
1185	ST4.03ch01	33352048
1186	ST4.03ch01	33352080
1187	ST4.03ch01	33352114
1188	ST4.03ch01	33364043
1189	ST4.03ch01	33364090
1190	ST4.03ch01	33377518
1191	ST4.03ch01	33377733
1192	ST4.03ch01	33508546
1193	ST4.03ch01	33547378
1194	ST4.03ch01	33625300
1195	ST4.03ch01	33625341
1196	ST4.03ch01	33715978
1197	ST4.03ch01	34059811
1198	ST4.03ch01	34116888
1199	ST4.03ch01	34116926
1200	ST4.03ch01	34116941
1201	ST4.03ch01	34117017
1202	ST4.03ch01	34117079
1203	ST4.03ch01	34347030
1204	ST4.03ch01	34347050
1205	ST4.03ch01	34347079
1206	ST4.03ch01	34347095
1207	ST4.03ch01	34477172
1208	ST4.03ch01	34477203
1209	ST4.03ch01	34542665
1210	ST4.03ch01	34542690
1211	ST4.03ch01	34623202
1212	ST4.03ch01	34623212
1213	ST4.03ch01	34642939
1214	ST4.03ch01	34642946
1215	ST4.03ch01	34741095
1216	ST4.03ch01	34741105
1217	ST4.03ch01	34741140
1218	ST4.03ch01	34741148
1223	ST4.03ch01	35137718
1224	ST4.03ch01	35137802
1225	ST4.03ch01	35450510
1226	ST4.03ch01	35450539
1227	ST4.03ch01	35450798
1228	ST4.03ch01	35450863
1229	ST4.03ch01	35451025
1230	ST4.03ch01	35455083
1231	ST4.03ch01	35456985
1232	ST4.03ch01	35457034
1233	ST4.03ch01	35457764
1234	ST4.03ch01	35458868
1235	ST4.03ch01	35459024
1236	ST4.03ch01	35459119
1237	ST4.03ch01	35478942
1238	ST4.03ch01	35479006
1239	ST4.03ch01	35580546
1240	ST4.03ch01	35580592
1241	ST4.03ch01	35627112
1242	ST4.03ch01	35627158
1243	ST4.03ch01	35757583
1244	ST4.03ch01	35757619
1245	ST4.03ch01	35757628
1246	ST4.03ch01	35757657
1247	ST4.03ch01	35833471
1248	ST4.03ch01	35860797
1249	ST4.03ch01	35860812
1250	ST4.03ch01	35860836
1251	ST4.03ch01	35862587
1252	ST4.03ch01	35862640
1253	ST4.03ch01	35875557
1254	ST4.03ch01	35878084
1255	ST4.03ch01	35878156
1256	ST4.03ch01	35914406
1257	ST4.03ch01	35987308
1258	ST4.03ch01	35992506
1259	ST4.03ch01	36001737
1260	ST4.03ch01	36003991
1261	ST4.03ch01	36004056
1262	ST4.03ch01	36004081
1263	ST4.03ch01	36031916
1264	ST4.03ch01	36054726
1265	ST4.03ch01	36068074
1266	ST4.03ch01	36148952
1267	ST4.03ch01	36148975
1268	ST4.03ch01	36149019
1269	ST4.03ch01	36157772
1270	ST4.03ch01	36157815
1271	ST4.03ch01	36569037
1272	ST4.03ch01	36569046
1273	ST4.03ch01	36569069
1274	ST4.03ch01	36569080
1275	ST4.03ch01	36573941
1276	ST4.03ch01	36573968
1277	ST4.03ch01	36573989
1278	ST4.03ch01	36574024
1279	ST4.03ch01	36930162
1280	ST4.03ch01	36930236
1281	ST4.03ch01	36930287
1282	ST4.03ch01	36930309
1283	ST4.03ch01	36967848
1284	ST4.03ch01	36967868
1285	ST4.03ch01	36967886
1286	ST4.03ch01	36967908
1287	ST4.03ch01	37207402
1288	ST4.03ch01	37207660
1289	ST4.03ch01	37207689
1290	ST4.03ch01	37207708
1291	ST4.03ch01	37207744
1292	ST4.03ch01	37323130
1293	ST4.03ch01	37323166
1294	ST4.03ch01	37440738
1295	ST4.03ch01	37542655
1296	ST4.03ch01	37542694
1297	ST4.03ch01	37547857
1298	ST4.03ch01	37671502
1299	ST4.03ch01	37671521
1300	ST4.03ch01	37671567
1301	ST4.03ch01	37786252
1302	ST4.03ch01	37786292
1303	ST4.03ch01	37786346
1304	ST4.03ch01	37786408
1305	ST4.03ch01	37796515
1306	ST4.03ch01	37796570
1307	ST4.03ch01	37930794
1308	ST4.03ch01	38014069
1309	ST4.03ch01	38015290
1310	ST4.03ch01	38199502
1311	ST4.03ch01	38271176
1312	ST4.03ch01	38271190
1313	ST4.03ch01	38279273
1314	ST4.03ch01	38282396
1315	ST4.03ch01	38282448
1316	ST4.03ch01	38282512
1317	ST4.03ch01	38282545
1318	ST4.03ch01	38431842
1319	ST4.03ch01	38431863
1320	ST4.03ch01	38474162
1321	ST4.03ch01	38515742
1322	ST4.03ch01	38515755
1323	ST4.03ch01	39014647
1324	ST4.03ch01	39020729
1325	ST4.03ch01	39030727
1326	ST4.03ch01	39155748
1327	ST4.03ch01	39282644
1328	ST4.03ch01	39316767
1329	ST4.03ch01	39316818
1330	ST4.03ch01	39316858
1331	ST4.03ch01	39316876
1332	ST4.03ch01	39316906
1333	ST4.03ch01	39316913
1334	ST4.03ch01	39388030
1335	ST4.03ch01	39388069
1336	ST4.03ch01	39388133
1337	ST4.03ch01	39436527
1338	ST4.03ch01	39436549
1339	ST4.03ch01	39436583
1340	ST4.03ch01	39436595
1341	ST4.03ch01	39436613
1342	ST4.03ch01	39529493
1343	ST4.03ch01	39627809
1344	ST4.03ch01	39647292
1345	ST4.03ch01	39651714
1346	ST4.03ch01	39667944
1347	ST4.03ch01	39667960
1348	ST4.03ch01	39667979
1349	ST4.03ch01	39668012
1350	ST4.03ch01	39848406
1351	ST4.03ch01	39848453
1352	ST4.03ch01	39862532
1353	ST4.03ch01	39888635
1354	ST4.03ch01	39888676
1355	ST4.03ch01	39888701
1356	ST4.03ch01	39888807
1357	ST4.03ch01	39888839
1358	ST4.03ch01	39888862
1359	ST4.03ch01	39946322
1360	ST4.03ch01	40007958
1361	ST4.03ch01	40008005
1362	ST4.03ch01	40141668
1363	ST4.03ch01	40141680
1364	ST4.03ch01	40152627
1365	ST4.03ch01	40152657
1366	ST4.03ch01	40157998
1367	ST4.03ch01	40158178
1368	ST4.03ch01	40197681
1369	ST4.03ch01	40361962
1370	ST4.03ch01	40362007
1371	ST4.03ch01	40692655
1372	ST4.03ch01	40692746
1373	ST4.03ch01	40692777
1374	ST4.03ch01	40862550
1375	ST4.03ch01	40912119
1376	ST4.03ch01	40912214
1377	ST4.03ch01	40912234
1378	ST4.03ch01	40912271
1379	ST4.03ch01	40915081
1380	ST4.03ch01	40915102
1381	ST4.03ch01	40915131
1382	ST4.03ch01	40915148
1383	ST4.03ch01	40915565
1384	ST4.03ch01	40915586
1385	ST4.03ch01	40915600
1386	ST4.03ch01	40915626
1387	ST4.03ch01	40915648
1388	ST4.03ch01	40923127
1389	ST4.03ch01	40923160
1390	ST4.03ch01	41071834
1391	ST4.03ch01	41071866
1392	ST4.03ch01	41071891
1393	ST4.03ch01	41071947
1394	ST4.03ch01	41071968
1395	ST4.03ch01	41071988
1396	ST4.03ch01	41072027
1397	ST4.03ch01	41072053
1398	ST4.03ch01	41072108
1399	ST4.03ch01	41072153
1400	ST4.03ch01	41072166
1401	ST4.03ch01	41149103
1402	ST4.03ch01	41149124
1403	ST4.03ch01	41149169
1404	ST4.03ch01	41149189
1405	ST4.03ch01	41149226
1406	ST4.03ch01	41149271
1407	ST4.03ch01	41149341
1408	ST4.03ch01	41149393
1409	ST4.03ch01	41278792
1410	ST4.03ch01	41278803
1411	ST4.03ch01	41278807
1412	ST4.03ch01	41278818
1413	ST4.03ch01	41278838
1414	ST4.03ch01	41278855
1415	ST4.03ch01	41278863
1416	ST4.03ch01	41278869
1417	ST4.03ch01	41856174
1418	ST4.03ch01	41856224
1419	ST4.03ch01	41863827
1420	ST4.03ch01	41863853
1421	ST4.03ch01	41863884
1422	ST4.03ch01	41863922
1423	ST4.03ch01	41937569
1424	ST4.03ch01	41974939
1425	ST4.03ch01	41974990
1426	ST4.03ch01	42048785
1427	ST4.03ch01	42056945
1428	ST4.03ch01	42057013
1429	ST4.03ch01	42256376
1430	ST4.03ch01	42256402
1431	ST4.03ch01	42305168
1432	ST4.03ch01	42305204
1433	ST4.03ch01	42636025
1434	ST4.03ch01	42636029
1435	ST4.03ch01	42636054
1436	ST4.03ch01	42709251
1437	ST4.03ch01	42709308
1438	ST4.03ch01	42861548
1439	ST4.03ch01	42861651
1440	ST4.03ch01	43000694
1441	ST4.03ch01	43183098
1442	ST4.03ch01	43184023
1443	ST4.03ch01	43367949
1444	ST4.03ch01	43368009
1445	ST4.03ch01	43404775
1446	ST4.03ch01	43404808
1447	ST4.03ch01	43527920
1448	ST4.03ch01	43907857
1449	ST4.03ch01	43907887
1450	ST4.03ch01	43907901
1451	ST4.03ch01	43990964
1452	ST4.03ch01	43990981
1453	ST4.03ch01	43991023
1454	ST4.03ch01	44010449
1455	ST4.03ch01	44032536
1456	ST4.03ch01	44194802
1457	ST4.03ch01	44194820
1458	ST4.03ch01	44195020
1459	ST4.03ch01	44484690
1460	ST4.03ch01	44484735
1461	ST4.03ch01	44629393
1462	ST4.03ch01	44629458
1463	ST4.03ch01	44629493
1464	ST4.03ch01	44629531
1465	ST4.03ch01	44697488
1466	ST4.03ch01	44698638
1467	ST4.03ch01	44698666
1468	ST4.03ch01	44698714
1469	ST4.03ch01	44698839
1470	ST4.03ch01	44833045
1471	ST4.03ch01	44833060
1472	ST4.03ch01	44834430
1473	ST4.03ch01	44834463
1474	ST4.03ch01	44834475
1475	ST4.03ch01	44834504
1476	ST4.03ch01	44837949
1477	ST4.03ch01	44839668
1478	ST4.03ch01	44839722
1479	ST4.03ch01	44839764
1480	ST4.03ch01	44839788
1481	ST4.03ch01	44839810
1482	ST4.03ch01	44841635
1483	ST4.03ch01	44842704
1484	ST4.03ch01	44846992
1485	ST4.03ch01	44847039
1487	ST4.03ch01	44889958
1488	ST4.03ch01	44890038
1489	ST4.03ch01	44897662
1490	ST4.03ch01	44897727
1491	ST4.03ch01	44900593
1492	ST4.03ch01	44900708
1493	ST4.03ch01	44900760
1494	ST4.03ch01	44903563
1495	ST4.03ch01	44903683
1496	ST4.03ch01	44903710
1497	ST4.03ch01	45090492
1498	ST4.03ch01	45090515
1499	ST4.03ch01	45196031
1500	ST4.03ch01	45196196
1501	ST4.03ch01	45196242
1502	ST4.03ch01	45210948
1503	ST4.03ch01	45401411
1504	ST4.03ch01	45417009
1505	ST4.03ch01	45417018
1506	ST4.03ch01	45417042
1507	ST4.03ch01	45417077
1508	ST4.03ch01	45417103
1509	ST4.03ch01	45417383
1510	ST4.03ch01	45417514
1511	ST4.03ch01	45417526
1512	ST4.03ch01	45417535
1513	ST4.03ch01	45417573
1514	ST4.03ch01	45417596
1515	ST4.03ch01	45676913
1516	ST4.03ch01	45677095
1517	ST4.03ch01	45677108
1518	ST4.03ch01	45677118
1519	ST4.03ch01	45677135
1520	ST4.03ch01	45677156
1521	ST4.03ch01	45677265
1522	ST4.03ch01	45677279
1523	ST4.03ch01	45677302
1524	ST4.03ch01	45746197
1525	ST4.03ch01	45747292
1526	ST4.03ch01	45747341
1527	ST4.03ch01	45776870
1528	ST4.03ch01	45855293
1529	ST4.03ch01	45855324
1530	ST4.03ch01	45956541
1531	ST4.03ch01	46318197
1532	ST4.03ch01	46322644
1533	ST4.03ch01	46322710
1534	ST4.03ch01	46322759
1535	ST4.03ch01	46491885
1536	ST4.03ch01	46576290
1537	ST4.03ch01	46576294
1538	ST4.03ch01	46576299
1539	ST4.03ch01	46576307
1540	ST4.03ch01	46576318
1541	ST4.03ch01	46695963
1542	ST4.03ch01	46830863
1543	ST4.03ch01	46830958
1544	ST4.03ch01	46831062
1547	ST4.03ch01	47295178
1548	ST4.03ch01	47295208
1549	ST4.03ch01	47431606
1550	ST4.03ch01	47571339
1551	ST4.03ch01	47571348
1552	ST4.03ch01	47571368
1553	ST4.03ch01	47682687
1554	ST4.03ch01	47682738
1555	ST4.03ch01	47685275
1556	ST4.03ch01	47690090
1557	ST4.03ch01	47690122
1558	ST4.03ch01	47690141
1559	ST4.03ch01	47748992
1561	ST4.03ch01	47749180
1562	ST4.03ch01	47749606
1563	ST4.03ch01	47749618
1564	ST4.03ch01	47751773
1565	ST4.03ch01	47751833
1566	ST4.03ch01	47753766
1567	ST4.03ch01	47753913
1568	ST4.03ch01	47757434
1569	ST4.03ch01	48050044
1570	ST4.03ch01	48081171
1571	ST4.03ch01	48120357
1572	ST4.03ch01	48168625
1573	ST4.03ch01	48168631
1574	ST4.03ch01	48169526
1575	ST4.03ch01	48169603
1576	ST4.03ch01	48184711
1577	ST4.03ch01	48184727
1578	ST4.03ch01	48413767
1579	ST4.03ch01	48495826
1580	ST4.03ch01	48495878
1581	ST4.03ch01	48612305
1582	ST4.03ch01	48612311
1583	ST4.03ch01	48655324
1584	ST4.03ch01	48673929
1585	ST4.03ch01	48673957
1586	ST4.03ch01	48786911
1587	ST4.03ch01	48814487
1588	ST4.03ch01	48859965
1589	ST4.03ch01	48859995
1590	ST4.03ch01	48860011
1591	ST4.03ch01	48860024
1592	ST4.03ch01	48860045
1593	ST4.03ch01	49046558
1594	ST4.03ch01	49046632
1595	ST4.03ch01	49094322
1596	ST4.03ch01	49094339
1597	ST4.03ch01	49094363
1598	ST4.03ch01	49094366
1599	ST4.03ch01	49094380
1600	ST4.03ch01	49095103
1601	ST4.03ch01	49095114
1602	ST4.03ch01	49095122
1603	ST4.03ch01	49095134
1604	ST4.03ch01	49095141
1605	ST4.03ch01	49095147
1606	ST4.03ch01	49095154
1607	ST4.03ch01	49126577
1608	ST4.03ch01	49126583
1609	ST4.03ch01	49126614
1610	ST4.03ch01	49128602
1611	ST4.03ch01	49128675
1612	ST4.03ch01	49129314
1613	ST4.03ch01	49129330
1614	ST4.03ch01	49129403
1615	ST4.03ch01	49132364
1616	ST4.03ch01	49132404
1617	ST4.03ch01	49133450
1618	ST4.03ch01	49143787
1619	ST4.03ch01	49336300
1620	ST4.03ch01	49337700
1621	ST4.03ch01	49344587
1622	ST4.03ch01	49344662
1623	ST4.03ch01	49490182
1624	ST4.03ch01	49492228
1625	ST4.03ch01	49652702
1626	ST4.03ch01	49652720
1627	ST4.03ch01	49652761
1628	ST4.03ch01	49652812
1629	ST4.03ch01	49753792
1630	ST4.03ch01	49857724
1631	ST4.03ch01	49919420
1632	ST4.03ch01	49919459
1633	ST4.03ch01	49945077
1634	ST4.03ch01	49947569
1635	ST4.03ch01	49947591
1636	ST4.03ch01	49947651
1637	ST4.03ch01	49968593
1638	ST4.03ch01	49968620
1639	ST4.03ch01	50124152
1640	ST4.03ch01	50124157
1641	ST4.03ch01	50130874
1642	ST4.03ch01	50130898
1643	ST4.03ch01	50130929
1644	ST4.03ch01	50130957
1645	ST4.03ch01	50132308
1646	ST4.03ch01	50132343
1647	ST4.03ch01	50132387
1648	ST4.03ch01	50459249
1649	ST4.03ch01	50459263
1650	ST4.03ch01	50459274
1651	ST4.03ch01	50459332
1652	ST4.03ch01	50680397
1653	ST4.03ch01	50955338
1654	ST4.03ch01	50955350
1655	ST4.03ch01	50955366
1656	ST4.03ch01	51295622
1657	ST4.03ch01	51300482
1658	ST4.03ch01	51305331
1659	ST4.03ch01	51305399
1663	ST4.03ch01	51826796
1664	ST4.03ch01	51826800
1665	ST4.03ch01	51826837
1666	ST4.03ch01	52353690
1667	ST4.03ch01	52353697
1668	ST4.03ch01	52353704
1669	ST4.03ch01	52353712
1670	ST4.03ch01	52353723
1671	ST4.03ch01	52353727
1672	ST4.03ch01	52353738
1673	ST4.03ch01	52353747
1674	ST4.03ch01	52353753
1675	ST4.03ch01	52353756
1676	ST4.03ch01	52353759
1677	ST4.03ch01	52448968
1678	ST4.03ch01	52449043
1679	ST4.03ch01	52449143
1682	ST4.03ch01	52451860
1683	ST4.03ch01	52451904
1684	ST4.03ch01	52452007
1685	ST4.03ch01	52452031
1686	ST4.03ch01	52486342
1687	ST4.03ch01	52486372
1688	ST4.03ch01	52486490
1689	ST4.03ch01	52486501
1690	ST4.03ch01	52524903
1691	ST4.03ch01	52524917
1692	ST4.03ch01	52524973
1693	ST4.03ch01	52525008
1694	ST4.03ch01	52525075
1695	ST4.03ch01	52525086
1696	ST4.03ch01	52525114
1697	ST4.03ch01	52525260
1698	ST4.03ch01	52525307
1699	ST4.03ch01	52526830
1700	ST4.03ch01	52526869
1701	ST4.03ch01	52526901
1702	ST4.03ch01	52526955
1703	ST4.03ch01	52788993
1704	ST4.03ch01	52789066
1705	ST4.03ch01	52789380
1706	ST4.03ch01	52789433
1707	ST4.03ch01	52865535
1708	ST4.03ch01	52865572
1709	ST4.03ch01	52865625
1710	ST4.03ch01	52865649
1711	ST4.03ch01	53100816
1712	ST4.03ch01	53100833
1713	ST4.03ch01	53100856
1714	ST4.03ch01	53100870
1715	ST4.03ch01	53100892
1716	ST4.03ch01	53162681
1717	ST4.03ch01	53170190
1718	ST4.03ch01	53170237
1719	ST4.03ch01	53170246
1720	ST4.03ch01	53185689
1721	ST4.03ch01	53201422
1722	ST4.03ch01	53208185
1723	ST4.03ch01	53210930
1724	ST4.03ch01	53210968
1725	ST4.03ch01	53234194
1726	ST4.03ch01	53234206
1727	ST4.03ch01	53342438
1728	ST4.03ch01	53342483
1729	ST4.03ch01	53342607
1730	ST4.03ch01	53342649
1731	ST4.03ch01	53342667
1732	ST4.03ch01	53633557
1733	ST4.03ch01	53633567
1734	ST4.03ch01	53633606
1736	ST4.03ch01	53797296
1737	ST4.03ch01	53797349
1738	ST4.03ch01	53799031
1739	ST4.03ch01	53799052
1740	ST4.03ch01	53799056
1741	ST4.03ch01	53799082
1742	ST4.03ch01	53799105
1743	ST4.03ch01	53919187
1744	ST4.03ch01	53919194
1745	ST4.03ch01	53919199
1746	ST4.03ch01	54327294
1747	ST4.03ch01	54389287
1748	ST4.03ch01	54389294
1749	ST4.03ch01	54406812
1750	ST4.03ch01	54406834
1751	ST4.03ch01	54406848
1752	ST4.03ch01	54406918
1753	ST4.03ch01	54440053
1754	ST4.03ch01	54440087
1755	ST4.03ch01	54440141
1756	ST4.03ch01	54440155
1757	ST4.03ch01	54440191
1758	ST4.03ch01	54457556
1759	ST4.03ch01	54457595
1760	ST4.03ch01	54457617
1762	ST4.03ch01	54465363
1763	ST4.03ch01	54465370
1764	ST4.03ch01	54524392
1765	ST4.03ch01	54685697
1766	ST4.03ch01	54685719
1767	ST4.03ch01	54685725
1768	ST4.03ch01	54685755
1769	ST4.03ch01	54822417
1770	ST4.03ch01	54822455
1771	ST4.03ch01	54822484
1772	ST4.03ch01	54824764
1773	ST4.03ch01	54824802
1774	ST4.03ch01	54824837
1775	ST4.03ch01	54824874
1776	ST4.03ch01	54869255
1777	ST4.03ch01	54869281
1778	ST4.03ch01	54961571
1779	ST4.03ch01	55177137
1780	ST4.03ch01	55178748
1781	ST4.03ch01	55231515
1782	ST4.03ch01	55231607
1783	ST4.03ch01	55335023
1784	ST4.03ch01	55335048
1785	ST4.03ch01	55352666
1787	ST4.03ch01	55430129
1788	ST4.03ch01	55693876
1789	ST4.03ch01	56035009
1790	ST4.03ch01	56035119
1791	ST4.03ch01	56035135
1792	ST4.03ch01	56035152
1793	ST4.03ch01	56035497
1796	ST4.03ch01	56035950
1797	ST4.03ch01	56035990
1798	ST4.03ch01	56036013
1799	ST4.03ch01	56043706
1800	ST4.03ch01	56499542
1801	ST4.03ch01	56499565
1802	ST4.03ch01	56499586
1803	ST4.03ch01	56499616
1804	ST4.03ch01	56546860
1805	ST4.03ch01	56696401
1806	ST4.03ch01	56696418
1807	ST4.03ch01	56696438
1808	ST4.03ch01	56696445
1809	ST4.03ch01	56696453
1810	ST4.03ch01	56696461
1811	ST4.03ch01	56696487
1812	ST4.03ch01	56742818
1813	ST4.03ch01	56742862
1814	ST4.03ch01	56742884
1815	ST4.03ch01	56742898
1816	ST4.03ch01	56742918
1817	ST4.03ch01	56750997
1818	ST4.03ch01	56751013
1819	ST4.03ch01	56751048
1820	ST4.03ch01	56885550
1821	ST4.03ch01	56885600
1822	ST4.03ch01	56885637
1823	ST4.03ch01	56887265
1824	ST4.03ch01	56887325
1825	ST4.03ch01	56890705
1826	ST4.03ch01	56917567
1827	ST4.03ch01	56956741
1828	ST4.03ch01	56956753
1829	ST4.03ch01	56956785
1830	ST4.03ch01	56956841
1831	ST4.03ch01	56985305
1832	ST4.03ch01	57039364
1833	ST4.03ch01	57039478
1834	ST4.03ch01	57078540
1835	ST4.03ch01	57078576
1836	ST4.03ch01	57252628
1837	ST4.03ch01	57252666
1838	ST4.03ch01	57261289
1839	ST4.03ch01	57261300
1840	ST4.03ch01	57261316
1841	ST4.03ch01	57261339
1842	ST4.03ch01	57369183
1843	ST4.03ch01	57369235
1844	ST4.03ch01	57369351
1845	ST4.03ch01	57379023
1846	ST4.03ch01	57380885
1849	ST4.03ch01	57383553
1850	ST4.03ch01	57385338
1851	ST4.03ch01	57387427
1852	ST4.03ch01	57387464
1853	ST4.03ch01	57387505
1854	ST4.03ch01	57409853
1855	ST4.03ch01	57542369
1856	ST4.03ch01	57542390
1857	ST4.03ch01	57542411
1858	ST4.03ch01	57551087
1859	ST4.03ch01	57555863
1860	ST4.03ch01	57555888
1861	ST4.03ch01	57555926
1862	ST4.03ch01	57557685
1863	ST4.03ch01	57558120
1864	ST4.03ch01	57669553
1865	ST4.03ch01	57669570
1866	ST4.03ch01	57669576
1867	ST4.03ch01	57669595
1868	ST4.03ch01	57669600
1869	ST4.03ch01	57669608
1870	ST4.03ch01	57669620
1871	ST4.03ch01	57754979
1872	ST4.03ch01	57755027
1873	ST4.03ch01	57755773
1874	ST4.03ch01	57755809
1875	ST4.03ch01	57755820
1876	ST4.03ch01	57796916
1877	ST4.03ch01	57796931
1878	ST4.03ch01	57801510
1879	ST4.03ch01	57820473
1880	ST4.03ch01	57820514
1881	ST4.03ch01	57820523
1882	ST4.03ch01	57922107
1883	ST4.03ch01	57922178
1884	ST4.03ch01	57922205
1885	ST4.03ch01	57922263
1886	ST4.03ch01	57922318
1887	ST4.03ch01	57922370
1888	ST4.03ch01	57930565
1889	ST4.03ch01	57930805
1890	ST4.03ch01	57930872
1891	ST4.03ch01	57930886
1892	ST4.03ch01	57930945
1893	ST4.03ch01	57930977
1894	ST4.03ch01	57931046
1895	ST4.03ch01	57932456
1896	ST4.03ch01	57932709
1897	ST4.03ch01	57942599
1898	ST4.03ch01	57942739
1899	ST4.03ch01	57945996
1900	ST4.03ch01	57946051
1901	ST4.03ch01	58083124
1902	ST4.03ch01	58083145
1903	ST4.03ch01	58083174
1904	ST4.03ch01	58094361
1905	ST4.03ch01	58094378
1906	ST4.03ch01	58260651
1907	ST4.03ch01	58260693
1908	ST4.03ch01	58260731
1909	ST4.03ch01	58439949
1910	ST4.03ch01	58439986
1911	ST4.03ch01	58440132
1912	ST4.03ch01	58467317
1913	ST4.03ch01	58467342
1914	ST4.03ch01	58467366
1915	ST4.03ch01	58501070
1916	ST4.03ch01	58501109
1917	ST4.03ch01	58501140
1918	ST4.03ch01	58510109
1919	ST4.03ch01	58510228
1920	ST4.03ch01	58510250
1921	ST4.03ch01	58520226
1922	ST4.03ch01	58520243
1923	ST4.03ch01	58520432
1924	ST4.03ch01	58525709
1925	ST4.03ch01	58525725
1926	ST4.03ch01	58527100
1927	ST4.03ch01	58535646
1928	ST4.03ch01	58535719
1929	ST4.03ch01	58536486
1930	ST4.03ch01	58536561
1931	ST4.03ch01	58536611
1932	ST4.03ch01	58540062
1933	ST4.03ch01	58540078
1934	ST4.03ch01	58540174
1935	ST4.03ch01	58540209
1936	ST4.03ch01	58552142
1937	ST4.03ch01	58696517
1938	ST4.03ch01	58842586
1939	ST4.03ch01	58842596
1940	ST4.03ch01	58846053
1941	ST4.03ch01	58846641
1942	ST4.03ch01	58846755
1944	ST4.03ch01	58859425
1945	ST4.03ch01	58859482
1946	ST4.03ch01	58859529
1947	ST4.03ch01	58880181
1948	ST4.03ch01	58897228
1949	ST4.03ch01	58952918
1950	ST4.03ch01	58952996
1951	ST4.03ch01	58960257
1952	ST4.03ch01	58960276
1953	ST4.03ch01	58961307
1954	ST4.03ch01	58961335
1955	ST4.03ch01	58963821
1956	ST4.03ch01	58963867
1957	ST4.03ch01	58963899
1958	ST4.03ch01	58963950
1960	ST4.03ch01	58964301
1961	ST4.03ch01	58967737
1962	ST4.03ch01	58989537
1963	ST4.03ch01	59058544
1964	ST4.03ch01	59059111
1965	ST4.03ch01	59059184
1966	ST4.03ch01	59067624
1967	ST4.03ch01	59069865
1968	ST4.03ch01	59072278
1970	ST4.03ch01	59127094
1971	ST4.03ch01	59127115
1972	ST4.03ch01	59127152
1973	ST4.03ch01	59127190
1974	ST4.03ch01	59127209
1975	ST4.03ch01	59127624
1976	ST4.03ch01	59127650
1977	ST4.03ch01	59127677
1978	ST4.03ch01	59127692
1979	ST4.03ch01	59158589
1980	ST4.03ch01	59183548
1981	ST4.03ch01	59183594
1982	ST4.03ch01	59207130
1983	ST4.03ch01	59207228
1984	ST4.03ch01	59258302
1985	ST4.03ch01	59259007
1986	ST4.03ch01	59261351
1987	ST4.03ch01	59261391
1988	ST4.03ch01	59262976
1989	ST4.03ch01	59263039
1990	ST4.03ch01	59263176
1991	ST4.03ch01	59284044
1992	ST4.03ch01	59388135
1993	ST4.03ch01	59388229
1994	ST4.03ch01	59388253
1995	ST4.03ch01	59492372
1996	ST4.03ch01	59503324
1997	ST4.03ch01	59587424
1998	ST4.03ch01	59587469
1999	ST4.03ch01	59594697
2000	ST4.03ch01	59594713
2001	ST4.03ch01	59594726
2002	ST4.03ch01	59594737
2003	ST4.03ch01	59594747
2004	ST4.03ch01	59611933
2005	ST4.03ch01	59611945
2006	ST4.03ch01	59789215
2007	ST4.03ch01	59789270
2008	ST4.03ch01	59829062
2009	ST4.03ch01	59829152
2010	ST4.03ch01	59829188
2011	ST4.03ch01	59829218
2012	ST4.03ch01	59974878
2013	ST4.03ch01	59974912
2014	ST4.03ch01	60016084
2015	ST4.03ch01	60016122
2016	ST4.03ch01	60016171
2017	ST4.03ch01	60016252
2018	ST4.03ch01	60033915
2019	ST4.03ch01	60033939
2020	ST4.03ch01	60081073
2021	ST4.03ch01	60100362
2022	ST4.03ch01	60100380
2023	ST4.03ch01	60100399
2024	ST4.03ch01	60100426
2025	ST4.03ch01	60100438
2026	ST4.03ch01	60205698
2027	ST4.03ch01	60205716
2028	ST4.03ch01	60205740
2029	ST4.03ch01	60205755
2030	ST4.03ch01	60205782
2031	ST4.03ch01	60211156
2032	ST4.03ch01	60211201
2033	ST4.03ch01	60211215
2034	ST4.03ch01	60216409
2035	ST4.03ch01	60218929
2036	ST4.03ch01	60221261
2037	ST4.03ch01	60222454
2038	ST4.03ch01	60222739
2039	ST4.03ch01	60222792
2040	ST4.03ch01	60251397
2041	ST4.03ch01	60251416
2042	ST4.03ch01	60251451
2043	ST4.03ch01	60251466
2044	ST4.03ch01	60251492
2045	ST4.03ch01	60251525
2046	ST4.03ch01	60251547
2047	ST4.03ch01	60259749
2048	ST4.03ch01	60302403
2049	ST4.03ch01	60334571
2050	ST4.03ch01	60398480
2051	ST4.03ch01	60398490
2052	ST4.03ch01	60398600
2053	ST4.03ch01	60398667
2054	ST4.03ch01	60398749
2055	ST4.03ch01	60398810
2056	ST4.03ch01	60398846
2057	ST4.03ch01	60399062
2058	ST4.03ch01	60399173
2059	ST4.03ch01	60421062
2060	ST4.03ch01	60446287
2061	ST4.03ch01	60446614
[truncated: 30,389 more rows]
