# Supplementary material for: The effect of marker types and density on genomic prediction and GWAS of key performance traits in tetraploid potato
Source: Front Plant Sci. 2024 Mar 8;15:1340189. doi: 10.3389/fpls.2024.1340189 (PMC10957621; doi:10.3389/fpls.2024.1340189)
Supplement: Supplementary file 1 [file DataSheet_1.zip › SM File 3.csv]

	Chr	Pos
1	ST4.03ch01	269338
2	ST4.03ch01	279204
3	ST4.03ch01	279229
4	ST4.03ch01	279232
5	ST4.03ch01	307551
6	ST4.03ch01	375993
7	ST4.03ch01	376202
8	ST4.03ch01	376205
9	ST4.03ch01	376209
10	ST4.03ch01	376215
11	ST4.03ch01	473040
12	ST4.03ch01	492543
13	ST4.03ch01	501291
14	ST4.03ch01	501304
15	ST4.03ch01	550632
16	ST4.03ch01	551051
17	ST4.03ch01	563410
18	ST4.03ch01	816381
19	ST4.03ch01	996660
20	ST4.03ch01	996681
21	ST4.03ch01	996722
22	ST4.03ch01	1012574
23	ST4.03ch01	1012575
24	ST4.03ch01	1012619
25	ST4.03ch01	1012815
28	ST4.03ch01	1012876
29	ST4.03ch01	1042276
30	ST4.03ch01	1042282
31	ST4.03ch01	1044756
32	ST4.03ch01	1044758
33	ST4.03ch01	1077392
34	ST4.03ch01	1077397
35	ST4.03ch01	1077399
36	ST4.03ch01	1077403
37	ST4.03ch01	1079383
38	ST4.03ch01	1259448
39	ST4.03ch01	1259537
42	ST4.03ch01	1373935
43	ST4.03ch01	1374991
44	ST4.03ch01	1375062
45	ST4.03ch01	1375071
46	ST4.03ch01	1375105
47	ST4.03ch01	1410390
48	ST4.03ch01	1410574
49	ST4.03ch01	1469158
51	ST4.03ch01	1537700
52	ST4.03ch01	1606683
53	ST4.03ch01	1606708
54	ST4.03ch01	1608022
55	ST4.03ch01	1652630
58	ST4.03ch01	1663394
59	ST4.03ch01	1663412
60	ST4.03ch01	1663413
61	ST4.03ch01	1679775
62	ST4.03ch01	1679884
63	ST4.03ch01	1681223
64	ST4.03ch01	1697051
65	ST4.03ch01	1697114
66	ST4.03ch01	1697196
67	ST4.03ch01	1719306
68	ST4.03ch01	1719316
69	ST4.03ch01	1719436
70	ST4.03ch01	1737407
71	ST4.03ch01	1740447
72	ST4.03ch01	1740490
73	ST4.03ch01	1740492
74	ST4.03ch01	1740496
75	ST4.03ch01	1740498
76	ST4.03ch01	1740501
77	ST4.03ch01	1740520
78	ST4.03ch01	1745436
79	ST4.03ch01	1829286
80	ST4.03ch01	1829289
81	ST4.03ch01	1906321
82	ST4.03ch01	1906337
83	ST4.03ch01	1909110
86	ST4.03ch01	1909298
87	ST4.03ch01	1909299
88	ST4.03ch01	1909301
89	ST4.03ch01	1918384
90	ST4.03ch01	1927699
91	ST4.03ch01	1927704
92	ST4.03ch01	1927769
93	ST4.03ch01	1927771
94	ST4.03ch01	1927872
95	ST4.03ch01	1927876
96	ST4.03ch01	1927998
97	ST4.03ch01	1928046
101	ST4.03ch01	1928408
102	ST4.03ch01	1928412
103	ST4.03ch01	1928413
104	ST4.03ch01	2046992
105	ST4.03ch01	2047013
106	ST4.03ch01	2051953
107	ST4.03ch01	2079428
108	ST4.03ch01	2079430
109	ST4.03ch01	2079431
110	ST4.03ch01	2086158
111	ST4.03ch01	2086323
112	ST4.03ch01	2426640
115	ST4.03ch01	2426727
116	ST4.03ch01	2426730
117	ST4.03ch01	2450882
118	ST4.03ch01	2454098
119	ST4.03ch01	2455236
120	ST4.03ch01	2457417
121	ST4.03ch01	2457421
122	ST4.03ch01	2457461
123	ST4.03ch01	2457462
124	ST4.03ch01	2457572
125	ST4.03ch01	2457580
126	ST4.03ch01	2458208
127	ST4.03ch01	2473989
128	ST4.03ch01	2473998
129	ST4.03ch01	2474006
130	ST4.03ch01	2474019
131	ST4.03ch01	2474234
132	ST4.03ch01	2474256
133	ST4.03ch01	2474276
134	ST4.03ch01	2474277
135	ST4.03ch01	2474285
136	ST4.03ch01	2516278
137	ST4.03ch01	2516396
138	ST4.03ch01	2516421
139	ST4.03ch01	2538353
140	ST4.03ch01	2538375
141	ST4.03ch01	2538401
142	ST4.03ch01	2538409
143	ST4.03ch01	2538413
144	ST4.03ch01	2538436
145	ST4.03ch01	2538438
146	ST4.03ch01	2538454
147	ST4.03ch01	2538459
148	ST4.03ch01	2538473
149	ST4.03ch01	2538579
150	ST4.03ch01	2617498
151	ST4.03ch01	2617520
152	ST4.03ch01	2617526
153	ST4.03ch01	2641633
154	ST4.03ch01	2641657
155	ST4.03ch01	2641671
156	ST4.03ch01	2686100
157	ST4.03ch01	2686189
158	ST4.03ch01	2686210
159	ST4.03ch01	2686211
160	ST4.03ch01	2686212
161	ST4.03ch01	2686233
162	ST4.03ch01	2686304
163	ST4.03ch01	2686325
164	ST4.03ch01	2686359
165	ST4.03ch01	2686363
166	ST4.03ch01	2686494
167	ST4.03ch01	2686514
168	ST4.03ch01	2686553
169	ST4.03ch01	2686558
170	ST4.03ch01	2686568
171	ST4.03ch01	2686570
172	ST4.03ch01	2693484
173	ST4.03ch01	2693508
174	ST4.03ch01	2711565
175	ST4.03ch01	2711661
176	ST4.03ch01	2711685
177	ST4.03ch01	2711723
178	ST4.03ch01	2753615
179	ST4.03ch01	2753639
180	ST4.03ch01	2754307
181	ST4.03ch01	2754320
182	ST4.03ch01	2754335
183	ST4.03ch01	2754497
184	ST4.03ch01	2754512
185	ST4.03ch01	2777964
186	ST4.03ch01	2800585
187	ST4.03ch01	2800593
188	ST4.03ch01	2802730
189	ST4.03ch01	2802738
190	ST4.03ch01	2802754
191	ST4.03ch01	2802756
192	ST4.03ch01	2802777
193	ST4.03ch01	2852159
194	ST4.03ch01	2857650
195	ST4.03ch01	2860331
196	ST4.03ch01	2862959
197	ST4.03ch01	2951426
198	ST4.03ch01	2958492
199	ST4.03ch01	2958523
200	ST4.03ch01	2958542
201	ST4.03ch01	2958546
202	ST4.03ch01	2958549
203	ST4.03ch01	2958564
204	ST4.03ch01	2958584
205	ST4.03ch01	3072840
206	ST4.03ch01	3072849
207	ST4.03ch01	3124325
208	ST4.03ch01	3124343
209	ST4.03ch01	3127163
210	ST4.03ch01	3127168
211	ST4.03ch01	3127207
212	ST4.03ch01	3127222
213	ST4.03ch01	3127879
214	ST4.03ch01	3127911
215	ST4.03ch01	3128200
216	ST4.03ch01	3159883
217	ST4.03ch01	3159884
218	ST4.03ch01	3159896
219	ST4.03ch01	3159953
220	ST4.03ch01	3159965
223	ST4.03ch01	3428300
224	ST4.03ch01	3428336
225	ST4.03ch01	3428339
226	ST4.03ch01	3428360
227	ST4.03ch01	3428462
228	ST4.03ch01	3430525
229	ST4.03ch01	3430530
230	ST4.03ch01	3430533
231	ST4.03ch01	3430569
232	ST4.03ch01	3430659
233	ST4.03ch01	3430719
234	ST4.03ch01	3431193
235	ST4.03ch01	3431262
236	ST4.03ch01	3542934
237	ST4.03ch01	3543038
238	ST4.03ch01	3543062
239	ST4.03ch01	3543068
240	ST4.03ch01	3557415
241	ST4.03ch01	3564003
242	ST4.03ch01	3564030
243	ST4.03ch01	3564037
244	ST4.03ch01	3564091
245	ST4.03ch01	3564892
246	ST4.03ch01	3564894
247	ST4.03ch01	3564896
248	ST4.03ch01	3567106
249	ST4.03ch01	3567144
250	ST4.03ch01	3589306
251	ST4.03ch01	3589329
252	ST4.03ch01	3589354
253	ST4.03ch01	3589367
254	ST4.03ch01	3589391
255	ST4.03ch01	3589395
256	ST4.03ch01	3591069
257	ST4.03ch01	3591074
258	ST4.03ch01	3591075
259	ST4.03ch01	3591131
260	ST4.03ch01	3591148
261	ST4.03ch01	3600164
262	ST4.03ch01	3600176
263	ST4.03ch01	3600195
264	ST4.03ch01	3600200
265	ST4.03ch01	3600209
266	ST4.03ch01	3600210
267	ST4.03ch01	3600245
268	ST4.03ch01	3600265
269	ST4.03ch01	3650811
270	ST4.03ch01	3650863
271	ST4.03ch01	3650868
272	ST4.03ch01	3650869
273	ST4.03ch01	3650872
274	ST4.03ch01	3650892
275	ST4.03ch01	3650893
276	ST4.03ch01	3650913
277	ST4.03ch01	3650923
278	ST4.03ch01	3650931
279	ST4.03ch01	3715058
280	ST4.03ch01	3715108
281	ST4.03ch01	3721651
282	ST4.03ch01	3721659
283	ST4.03ch01	3724566
284	ST4.03ch01	3724571
285	ST4.03ch01	3724586
286	ST4.03ch01	3724616
287	ST4.03ch01	3727189
288	ST4.03ch01	3762684
289	ST4.03ch01	3762985
290	ST4.03ch01	3763012
291	ST4.03ch01	3819124
292	ST4.03ch01	3819606
293	ST4.03ch01	3819615
294	ST4.03ch01	3819661
295	ST4.03ch01	3850730
296	ST4.03ch01	3850742
297	ST4.03ch01	3912069
298	ST4.03ch01	3922076
299	ST4.03ch01	3922086
300	ST4.03ch01	3922088
301	ST4.03ch01	3922093
304	ST4.03ch01	4062717
305	ST4.03ch01	4062869
306	ST4.03ch01	4062892
307	ST4.03ch01	4062898
308	ST4.03ch01	4078637
309	ST4.03ch01	4079200
310	ST4.03ch01	4079209
311	ST4.03ch01	4079540
312	ST4.03ch01	4079572
313	ST4.03ch01	4079576
314	ST4.03ch01	4099563
315	ST4.03ch01	4099605
316	ST4.03ch01	4099612
317	ST4.03ch01	4099615
318	ST4.03ch01	4167411
319	ST4.03ch01	4167413
320	ST4.03ch01	4263795
321	ST4.03ch01	4309240
322	ST4.03ch01	4309241
323	ST4.03ch01	4309242
324	ST4.03ch01	4689431
325	ST4.03ch01	4689433
326	ST4.03ch01	4902524
327	ST4.03ch01	4902528
328	ST4.03ch01	4902529
329	ST4.03ch01	4902532
330	ST4.03ch01	4902535
331	ST4.03ch01	4902553
332	ST4.03ch01	4902558
333	ST4.03ch01	4902571
334	ST4.03ch01	4902606
335	ST4.03ch01	4902621
336	ST4.03ch01	4902628
337	ST4.03ch01	4902636
338	ST4.03ch01	4902643
339	ST4.03ch01	4902661
341	ST4.03ch01	5142255
342	ST4.03ch01	5292852
343	ST4.03ch01	5340513
344	ST4.03ch01	5340527
345	ST4.03ch01	5340530
346	ST4.03ch01	5340534
347	ST4.03ch01	5340549
348	ST4.03ch01	5340570
349	ST4.03ch01	5340595
350	ST4.03ch01	5340596
351	ST4.03ch01	5340601
352	ST4.03ch01	5340618
353	ST4.03ch01	5422335
354	ST4.03ch01	5422336
355	ST4.03ch01	5422341
356	ST4.03ch01	5422389
357	ST4.03ch01	5422445
358	ST4.03ch01	5422774
359	ST4.03ch01	5422821
360	ST4.03ch01	5467149
361	ST4.03ch01	5467184
365	ST4.03ch01	5502106
366	ST4.03ch01	5502192
367	ST4.03ch01	5502217
368	ST4.03ch01	5504905
369	ST4.03ch01	5504941
370	ST4.03ch01	5523023
374	ST4.03ch01	6186813
375	ST4.03ch01	6188120
376	ST4.03ch01	6194006
377	ST4.03ch01	6194007
378	ST4.03ch01	6194032
379	ST4.03ch01	6194071
380	ST4.03ch01	6194095
381	ST4.03ch01	6194136
382	ST4.03ch01	6194139
383	ST4.03ch01	6199271
384	ST4.03ch01	6199312
385	ST4.03ch01	6199321
386	ST4.03ch01	6199361
387	ST4.03ch01	6199373
388	ST4.03ch01	6199376
389	ST4.03ch01	6199382
390	ST4.03ch01	6199390
391	ST4.03ch01	6199395
392	ST4.03ch01	6199408
393	ST4.03ch01	6199434
394	ST4.03ch01	6199471
395	ST4.03ch01	6199492
396	ST4.03ch01	6199496
397	ST4.03ch01	6199504
398	ST4.03ch01	6199514
400	ST4.03ch01	6217659
401	ST4.03ch01	6217660
402	ST4.03ch01	6217716
403	ST4.03ch01	6217885
404	ST4.03ch01	6217889
405	ST4.03ch01	6217991
406	ST4.03ch01	6218010
407	ST4.03ch01	6218418
408	ST4.03ch01	6295562
409	ST4.03ch01	6295790
410	ST4.03ch01	6783274
411	ST4.03ch01	7437074
412	ST4.03ch01	7437083
413	ST4.03ch01	7437092
414	ST4.03ch01	7437115
415	ST4.03ch01	7437117
416	ST4.03ch01	7437123
417	ST4.03ch01	7437126
418	ST4.03ch01	7447293
419	ST4.03ch01	7447767
420	ST4.03ch01	7447970
421	ST4.03ch01	7447975
422	ST4.03ch01	7447979
423	ST4.03ch01	7448011
424	ST4.03ch01	7448032
425	ST4.03ch01	7448049
426	ST4.03ch01	7845641
427	ST4.03ch01	7845650
428	ST4.03ch01	7845657
429	ST4.03ch01	7845683
430	ST4.03ch01	7845707
431	ST4.03ch01	7845735
432	ST4.03ch01	7874106
433	ST4.03ch01	7874118
434	ST4.03ch01	7874146
435	ST4.03ch01	7874153
436	ST4.03ch01	7874154
437	ST4.03ch01	8149001
438	ST4.03ch01	8149004
443	ST4.03ch01	8219985
444	ST4.03ch01	8219994
446	ST4.03ch01	8839467
447	ST4.03ch01	8839479
448	ST4.03ch01	8839603
449	ST4.03ch01	9027348
450	ST4.03ch01	9294693
451	ST4.03ch01	9294713
452	ST4.03ch01	9294714
453	ST4.03ch01	9524370
454	ST4.03ch01	9524381
455	ST4.03ch01	9524399
456	ST4.03ch01	9524400
457	ST4.03ch01	9524416
458	ST4.03ch01	9524417
459	ST4.03ch01	9524423
460	ST4.03ch01	9524432
461	ST4.03ch01	9524433
462	ST4.03ch01	9524436
463	ST4.03ch01	9524452
467	ST4.03ch01	9643259
468	ST4.03ch01	9643263
469	ST4.03ch01	9643266
470	ST4.03ch01	9643291
471	ST4.03ch01	9643306
472	ST4.03ch01	9789711
473	ST4.03ch01	9789777
474	ST4.03ch01	9789781
475	ST4.03ch01	9789784
476	ST4.03ch01	9789789
477	ST4.03ch01	9789790
478	ST4.03ch01	10042540
479	ST4.03ch01	10042551
480	ST4.03ch01	10189942
481	ST4.03ch01	10311871
482	ST4.03ch01	10311929
483	ST4.03ch01	10311938
484	ST4.03ch01	10312009
485	ST4.03ch01	10312034
486	ST4.03ch01	10312043
487	ST4.03ch01	10312058
488	ST4.03ch01	10312081
489	ST4.03ch01	10312082
490	ST4.03ch01	10312084
491	ST4.03ch01	10312088
492	ST4.03ch01	10312093
493	ST4.03ch01	10312094
494	ST4.03ch01	10312099
495	ST4.03ch01	10512928
496	ST4.03ch01	10512942
497	ST4.03ch01	10512943
498	ST4.03ch01	10512947
499	ST4.03ch01	10512952
500	ST4.03ch01	10512971
501	ST4.03ch01	10512976
502	ST4.03ch01	10513003
503	ST4.03ch01	10513015
504	ST4.03ch01	10513019
505	ST4.03ch01	10513070
506	ST4.03ch01	10513075
507	ST4.03ch01	10513081
508	ST4.03ch01	10571915
509	ST4.03ch01	10571924
510	ST4.03ch01	10571928
516	ST4.03ch01	10770572
517	ST4.03ch01	11433084
518	ST4.03ch01	11737731
519	ST4.03ch01	11737761
520	ST4.03ch01	11737764
521	ST4.03ch01	11774205
522	ST4.03ch01	11774207
523	ST4.03ch01	11774222
524	ST4.03ch01	11774290
525	ST4.03ch01	11774302
526	ST4.03ch01	11851637
527	ST4.03ch01	11851738
528	ST4.03ch01	11998877
529	ST4.03ch01	11998992
530	ST4.03ch01	11998993
531	ST4.03ch01	12000837
532	ST4.03ch01	12000909
533	ST4.03ch01	12000998
534	ST4.03ch01	12001042
535	ST4.03ch01	12001044
536	ST4.03ch01	12001055
537	ST4.03ch01	12001066
538	ST4.03ch01	12001067
539	ST4.03ch01	12001083
540	ST4.03ch01	12001097
541	ST4.03ch01	12001103
542	ST4.03ch01	12001104
543	ST4.03ch01	12003240
544	ST4.03ch01	12003255
545	ST4.03ch01	12003408
546	ST4.03ch01	12003413
547	ST4.03ch01	12005467
548	ST4.03ch01	12005529
549	ST4.03ch01	12005536
550	ST4.03ch01	12005662
551	ST4.03ch01	12005698
552	ST4.03ch01	12242381
553	ST4.03ch01	12242389
554	ST4.03ch01	12242390
555	ST4.03ch01	12816530
556	ST4.03ch01	12816573
558	ST4.03ch01	12994234
559	ST4.03ch01	13389825
560	ST4.03ch01	13389878
561	ST4.03ch01	13389898
562	ST4.03ch01	13501353
563	ST4.03ch01	13501369
564	ST4.03ch01	13501374
565	ST4.03ch01	13501379
566	ST4.03ch01	13502456
567	ST4.03ch01	13502491
568	ST4.03ch01	13502543
569	ST4.03ch01	13502552
570	ST4.03ch01	13502569
571	ST4.03ch01	13502573
572	ST4.03ch01	13502576
573	ST4.03ch01	13502578
574	ST4.03ch01	13502822
575	ST4.03ch01	13502827
576	ST4.03ch01	13502840
581	ST4.03ch01	13546085
582	ST4.03ch01	13546087
583	ST4.03ch01	13546392
584	ST4.03ch01	13546398
586	ST4.03ch01	13546600
587	ST4.03ch01	13568139
588	ST4.03ch01	13568174
589	ST4.03ch01	13568199
590	ST4.03ch01	13670709
591	ST4.03ch01	13670723
592	ST4.03ch01	13746010
593	ST4.03ch01	13806164
594	ST4.03ch01	13806261
595	ST4.03ch01	13923855
596	ST4.03ch01	13923857
597	ST4.03ch01	13923876
598	ST4.03ch01	14338719
599	ST4.03ch01	14352995
600	ST4.03ch01	14522505
601	ST4.03ch01	14744693
602	ST4.03ch01	14744709
603	ST4.03ch01	14744716
604	ST4.03ch01	14744740
605	ST4.03ch01	14747946
606	ST4.03ch01	14747972
607	ST4.03ch01	14747994
608	ST4.03ch01	14747996
609	ST4.03ch01	14748012
610	ST4.03ch01	14748015
611	ST4.03ch01	14748199
612	ST4.03ch01	14882111
613	ST4.03ch01	14882113
614	ST4.03ch01	14882123
615	ST4.03ch01	14882153
616	ST4.03ch01	15190788
617	ST4.03ch01	15190816
618	ST4.03ch01	15190832
619	ST4.03ch01	15307580
620	ST4.03ch01	15773851
621	ST4.03ch01	15773919
622	ST4.03ch01	15773936
623	ST4.03ch01	15773953
624	ST4.03ch01	15773962
625	ST4.03ch01	15773997
626	ST4.03ch01	15774054
627	ST4.03ch01	15912913
628	ST4.03ch01	15912919
629	ST4.03ch01	15912921
630	ST4.03ch01	15912925
631	ST4.03ch01	15912937
632	ST4.03ch01	15912946
633	ST4.03ch01	15912952
634	ST4.03ch01	15912955
635	ST4.03ch01	16107943
636	ST4.03ch01	16108027
637	ST4.03ch01	16108028
638	ST4.03ch01	16108029
639	ST4.03ch01	16108122
640	ST4.03ch01	16108123
641	ST4.03ch01	16108131
642	ST4.03ch01	16108210
643	ST4.03ch01	16108266
644	ST4.03ch01	16108590
645	ST4.03ch01	16108728
646	ST4.03ch01	16108812
647	ST4.03ch01	16281488
648	ST4.03ch01	16281496
649	ST4.03ch01	16281504
650	ST4.03ch01	16281530
651	ST4.03ch01	16281553
652	ST4.03ch01	16281567
653	ST4.03ch01	16281575
654	ST4.03ch01	16399350
655	ST4.03ch01	16399355
656	ST4.03ch01	16399518
657	ST4.03ch01	16399521
658	ST4.03ch01	16399524
659	ST4.03ch01	16399540
660	ST4.03ch01	16399575
661	ST4.03ch01	16399608
662	ST4.03ch01	16906711
663	ST4.03ch01	16906712
664	ST4.03ch01	16944522
665	ST4.03ch01	16950416
666	ST4.03ch01	16950449
667	ST4.03ch01	16950456
668	ST4.03ch01	17366328
669	ST4.03ch01	17366337
670	ST4.03ch01	17366348
676	ST4.03ch01	17680723
677	ST4.03ch01	17680727
678	ST4.03ch01	17680759
679	ST4.03ch01	17680772
680	ST4.03ch01	17680839
681	ST4.03ch01	17680841
682	ST4.03ch01	17680845
683	ST4.03ch01	17680861
684	ST4.03ch01	17680868
685	ST4.03ch01	17680880
686	ST4.03ch01	17680885
687	ST4.03ch01	17680904
688	ST4.03ch01	17680939
689	ST4.03ch01	17680970
690	ST4.03ch01	17681042
691	ST4.03ch01	17681077
692	ST4.03ch01	17681092
693	ST4.03ch01	17681107
694	ST4.03ch01	17681110
695	ST4.03ch01	17681128
696	ST4.03ch01	17681152
697	ST4.03ch01	17681153
698	ST4.03ch01	17681157
699	ST4.03ch01	17681197
700	ST4.03ch01	17681210
701	ST4.03ch01	17681234
702	ST4.03ch01	17681293
703	ST4.03ch01	18359912
704	ST4.03ch01	18359913
705	ST4.03ch01	18359915
706	ST4.03ch01	18359925
707	ST4.03ch01	18360035
708	ST4.03ch01	18360057
709	ST4.03ch01	18360105
710	ST4.03ch01	18362539
711	ST4.03ch01	18362607
712	ST4.03ch01	18362691
713	ST4.03ch01	18363158
714	ST4.03ch01	18363169
715	ST4.03ch01	18363189
716	ST4.03ch01	18363231
717	ST4.03ch01	18392408
718	ST4.03ch01	18392546
719	ST4.03ch01	18392553
720	ST4.03ch01	18394371
721	ST4.03ch01	18394372
722	ST4.03ch01	18736685
723	ST4.03ch01	18736686
724	ST4.03ch01	18736691
725	ST4.03ch01	18736697
726	ST4.03ch01	18736710
727	ST4.03ch01	18736737
728	ST4.03ch01	18736752
729	ST4.03ch01	18736773
730	ST4.03ch01	18736876
731	ST4.03ch01	18736898
732	ST4.03ch01	18927829
733	ST4.03ch01	19666825
734	ST4.03ch01	20474688
735	ST4.03ch01	20668630
736	ST4.03ch01	20668639
737	ST4.03ch01	20668646
738	ST4.03ch01	20668648
739	ST4.03ch01	21284849
740	ST4.03ch01	21284858
741	ST4.03ch01	21284861
742	ST4.03ch01	21939353
743	ST4.03ch01	23656394
744	ST4.03ch01	23656448
745	ST4.03ch01	23656460
746	ST4.03ch01	23656508
747	ST4.03ch01	23656873
748	ST4.03ch01	23656878
751	ST4.03ch01	23656980
752	ST4.03ch01	23656991
753	ST4.03ch01	23657001
754	ST4.03ch01	24165647
755	ST4.03ch01	24165661
756	ST4.03ch01	24165680
757	ST4.03ch01	24165689
758	ST4.03ch01	24165721
759	ST4.03ch01	24165733
760	ST4.03ch01	24165746
761	ST4.03ch01	24165751
762	ST4.03ch01	24296590
763	ST4.03ch01	24296636
764	ST4.03ch01	24296644
765	ST4.03ch01	24296675
766	ST4.03ch01	24296690
767	ST4.03ch01	24296710
768	ST4.03ch01	25005392
769	ST4.03ch01	25005534
770	ST4.03ch01	25005549
771	ST4.03ch01	28300589
772	ST4.03ch01	28300597
773	ST4.03ch01	28300610
779	ST4.03ch01	28300703
780	ST4.03ch01	28300708
781	ST4.03ch01	28858198
782	ST4.03ch01	28858236
783	ST4.03ch01	28858305
784	ST4.03ch01	29239352
785	ST4.03ch01	29239379
786	ST4.03ch01	29239394
787	ST4.03ch01	29239413
788	ST4.03ch01	29239429
792	ST4.03ch01	29678673
793	ST4.03ch01	29678678
794	ST4.03ch01	29678680
795	ST4.03ch01	29679855
796	ST4.03ch01	29679916
797	ST4.03ch01	29680030
798	ST4.03ch01	29680036
799	ST4.03ch01	29682111
800	ST4.03ch01	29682182
801	ST4.03ch01	29682412
802	ST4.03ch01	29682603
803	ST4.03ch01	29682614
804	ST4.03ch01	30383176
805	ST4.03ch01	30383199
806	ST4.03ch01	30383215
807	ST4.03ch01	30383216
808	ST4.03ch01	30837551
809	ST4.03ch01	30837560
810	ST4.03ch01	30837576
811	ST4.03ch01	30839293
812	ST4.03ch01	30839322
813	ST4.03ch01	30839352
814	ST4.03ch01	30903198
815	ST4.03ch01	30903208
816	ST4.03ch01	31169696
817	ST4.03ch01	31169733
818	ST4.03ch01	32091882
819	ST4.03ch01	32091883
820	ST4.03ch01	32091900
821	ST4.03ch01	32091909
822	ST4.03ch01	32091915
823	ST4.03ch01	32091954
824	ST4.03ch01	32091970
825	ST4.03ch01	32094323
826	ST4.03ch01	32094381
827	ST4.03ch01	32094411
828	ST4.03ch01	32094437
829	ST4.03ch01	32182833
830	ST4.03ch01	32182879
831	ST4.03ch01	32182889
832	ST4.03ch01	32182928
833	ST4.03ch01	32216764
834	ST4.03ch01	32216784
835	ST4.03ch01	32216814
836	ST4.03ch01	32216821
837	ST4.03ch01	32216858
838	ST4.03ch01	32216906
839	ST4.03ch01	32216911
840	ST4.03ch01	32462190
841	ST4.03ch01	32462192
842	ST4.03ch01	32489371
843	ST4.03ch01	32489395
844	ST4.03ch01	32489396
845	ST4.03ch01	32489397
846	ST4.03ch01	32489425
847	ST4.03ch01	32505143
848	ST4.03ch01	32505227
849	ST4.03ch01	32505234
850	ST4.03ch01	33296048
851	ST4.03ch01	33296245
852	ST4.03ch01	33296300
853	ST4.03ch01	33296310
854	ST4.03ch01	33297919
855	ST4.03ch01	33297966
856	ST4.03ch01	33297975
857	ST4.03ch01	33297981
858	ST4.03ch01	33354424
859	ST4.03ch01	33354433
860	ST4.03ch01	33747008
861	ST4.03ch01	33747011
862	ST4.03ch01	33747022
863	ST4.03ch01	33747026
864	ST4.03ch01	33747028
865	ST4.03ch01	33747029
866	ST4.03ch01	33747035
867	ST4.03ch01	33747038
868	ST4.03ch01	33747047
869	ST4.03ch01	33747051
870	ST4.03ch01	33747063
871	ST4.03ch01	33747064
872	ST4.03ch01	33747070
873	ST4.03ch01	33747071
874	ST4.03ch01	33747074
875	ST4.03ch01	33747080
876	ST4.03ch01	33747086
877	ST4.03ch01	33747092
878	ST4.03ch01	34096569
879	ST4.03ch01	34096589
880	ST4.03ch01	34096604
881	ST4.03ch01	34934809
882	ST4.03ch01	34934816
883	ST4.03ch01	34934865
884	ST4.03ch01	34934877
885	ST4.03ch01	35291504
886	ST4.03ch01	35291516
887	ST4.03ch01	35291525
888	ST4.03ch01	35291543
889	ST4.03ch01	35479184
890	ST4.03ch01	35677616
891	ST4.03ch01	35677637
892	ST4.03ch01	35677676
893	ST4.03ch01	35677678
896	ST4.03ch01	35858219
897	ST4.03ch01	35858453
898	ST4.03ch01	35858470
899	ST4.03ch01	35858476
900	ST4.03ch01	35875449
901	ST4.03ch01	35875504
902	ST4.03ch01	37071406
903	ST4.03ch01	37071410
904	ST4.03ch01	37071443
905	ST4.03ch01	37440510
906	ST4.03ch01	37538666
907	ST4.03ch01	37538682
908	ST4.03ch01	37538685
909	ST4.03ch01	37538721
910	ST4.03ch01	37538730
911	ST4.03ch01	37538780
912	ST4.03ch01	37538819
913	ST4.03ch01	37548087
914	ST4.03ch01	37548129
915	ST4.03ch01	37548131
916	ST4.03ch01	37612944
917	ST4.03ch01	37612948
918	ST4.03ch01	37612986
919	ST4.03ch01	37612994
920	ST4.03ch01	37613006
921	ST4.03ch01	37613023
922	ST4.03ch01	37613041
923	ST4.03ch01	37684516
924	ST4.03ch01	37684547
925	ST4.03ch01	38478115
926	ST4.03ch01	38478222
927	ST4.03ch01	38478223
928	ST4.03ch01	38823618
929	ST4.03ch01	39666354
930	ST4.03ch01	39666363
931	ST4.03ch01	39886144
932	ST4.03ch01	41840370
933	ST4.03ch01	41840384
934	ST4.03ch01	41840420
935	ST4.03ch01	41840421
936	ST4.03ch01	41840433
937	ST4.03ch01	41840435
938	ST4.03ch01	41954278
939	ST4.03ch01	41954333
940	ST4.03ch01	42546522
941	ST4.03ch01	42560224
942	ST4.03ch01	42714650
943	ST4.03ch01	42742707
944	ST4.03ch01	42742715
945	ST4.03ch01	42742722
946	ST4.03ch01	43116763
947	ST4.03ch01	43116816
948	ST4.03ch01	43116852
949	ST4.03ch01	43116853
950	ST4.03ch01	43327109
951	ST4.03ch01	44259027
952	ST4.03ch01	44259032
953	ST4.03ch01	44259039
954	ST4.03ch01	45148858
955	ST4.03ch01	45148861
956	ST4.03ch01	45148870
957	ST4.03ch01	45148874
958	ST4.03ch01	45148881
959	ST4.03ch01	45148882
960	ST4.03ch01	45148885
961	ST4.03ch01	45148896
962	ST4.03ch01	45148897
963	ST4.03ch01	45148908
964	ST4.03ch01	45148926
965	ST4.03ch01	45148934
966	ST4.03ch01	45148943
967	ST4.03ch01	45148951
968	ST4.03ch01	45148957
969	ST4.03ch01	45148968
970	ST4.03ch01	45148983
971	ST4.03ch01	45170598
973	ST4.03ch01	45219964
974	ST4.03ch01	45394021
975	ST4.03ch01	45394049
976	ST4.03ch01	45394069
977	ST4.03ch01	45394071
978	ST4.03ch01	45394077
979	ST4.03ch01	45394108
980	ST4.03ch01	45396439
981	ST4.03ch01	45396468
982	ST4.03ch01	49311928
983	ST4.03ch01	50153264
984	ST4.03ch01	50153273
985	ST4.03ch01	50153297
986	ST4.03ch01	50153300
987	ST4.03ch01	50153311
988	ST4.03ch01	50153765
989	ST4.03ch01	50153773
990	ST4.03ch01	50153775
991	ST4.03ch01	50153794
992	ST4.03ch01	50153818
993	ST4.03ch01	50153821
994	ST4.03ch01	50154000
995	ST4.03ch01	50154008
996	ST4.03ch01	50154013
997	ST4.03ch01	50154022
998	ST4.03ch01	50154034
999	ST4.03ch01	50154037
1000	ST4.03ch01	50154049
1001	ST4.03ch01	50154050
1002	ST4.03ch01	50780251
1003	ST4.03ch01	50780279
1004	ST4.03ch01	50780282
1005	ST4.03ch01	50780315
1006	ST4.03ch01	50785460
1007	ST4.03ch01	52318538
1008	ST4.03ch01	52319072
1009	ST4.03ch01	52486577
1010	ST4.03ch01	52782628
1011	ST4.03ch01	52782664
1012	ST4.03ch01	53171463
1013	ST4.03ch01	53171480
1014	ST4.03ch01	53183661
1015	ST4.03ch01	53183695
1016	ST4.03ch01	53183736
1017	ST4.03ch01	53188904
1018	ST4.03ch01	53188915
1019	ST4.03ch01	53188939
1020	ST4.03ch01	53188940
1021	ST4.03ch01	53188954
1026	ST4.03ch01	53795602
1027	ST4.03ch01	54438849
1028	ST4.03ch01	54438870
1029	ST4.03ch01	54438889
1030	ST4.03ch01	54438907
1031	ST4.03ch01	54438963
1032	ST4.03ch01	54983665
1033	ST4.03ch01	54983683
1034	ST4.03ch01	54983687
1035	ST4.03ch01	54983689
1036	ST4.03ch01	54983726
1037	ST4.03ch01	54983743
1038	ST4.03ch01	54983761
1039	ST4.03ch01	54983778
1040	ST4.03ch01	54983792
1041	ST4.03ch01	54983797
1042	ST4.03ch01	54983800
1043	ST4.03ch01	54983813
1044	ST4.03ch01	54983819
1045	ST4.03ch01	54983822
1046	ST4.03ch01	54990858
1047	ST4.03ch01	55163664
1048	ST4.03ch01	55163677
1049	ST4.03ch01	55163708
1050	ST4.03ch01	55163714
1051	ST4.03ch01	55163752
1052	ST4.03ch01	55163758
1053	ST4.03ch01	55172849
1054	ST4.03ch01	55172851
1055	ST4.03ch01	55172867
1056	ST4.03ch01	55172888
1057	ST4.03ch01	55172890
1058	ST4.03ch01	55172925
1059	ST4.03ch01	55172945
1060	ST4.03ch01	55172947
1061	ST4.03ch01	55172986
1062	ST4.03ch01	55173008
1063	ST4.03ch01	55173010
1065	ST4.03ch01	56560025
1066	ST4.03ch01	56921728
1067	ST4.03ch01	56921751
1068	ST4.03ch01	56921755
1069	ST4.03ch01	56921765
1070	ST4.03ch01	56921809
1071	ST4.03ch01	56921836
1072	ST4.03ch01	57039760
1073	ST4.03ch01	57205036
1074	ST4.03ch01	57205069
1075	ST4.03ch01	57205194
1076	ST4.03ch01	57205209
1077	ST4.03ch01	57205227
1078	ST4.03ch01	57205228
1079	ST4.03ch01	57208000
1080	ST4.03ch01	57208069
1081	ST4.03ch01	57553212
1082	ST4.03ch01	57553239
1083	ST4.03ch01	57553240
1084	ST4.03ch01	57553266
1087	ST4.03ch01	57553353
1088	ST4.03ch01	57553365
1089	ST4.03ch01	57553381
1090	ST4.03ch01	57553395
1091	ST4.03ch01	57553420
1092	ST4.03ch01	57553428
1093	ST4.03ch01	57553431
1094	ST4.03ch01	57553509
1095	ST4.03ch01	57553510
1096	ST4.03ch01	57553536
1097	ST4.03ch01	57553574
1098	ST4.03ch01	57554059
1099	ST4.03ch01	57554060
1100	ST4.03ch01	57554061
1101	ST4.03ch01	57554569
1102	ST4.03ch01	57556992
1103	ST4.03ch01	57557011
1104	ST4.03ch01	57639636
1105	ST4.03ch01	57639655
1106	ST4.03ch01	57639730
1107	ST4.03ch01	57639741
1108	ST4.03ch01	57639756
1109	ST4.03ch01	57755072
1110	ST4.03ch01	57755102
1111	ST4.03ch01	57800126
1112	ST4.03ch01	57801483
1113	ST4.03ch01	57802784
1114	ST4.03ch01	57802790
1115	ST4.03ch01	57802803
1116	ST4.03ch01	57802806
1117	ST4.03ch01	57802810
1118	ST4.03ch01	58018637
1119	ST4.03ch01	58018922
1120	ST4.03ch01	58019065
1121	ST4.03ch01	58019092
1122	ST4.03ch01	58029382
1123	ST4.03ch01	58029414
1124	ST4.03ch01	58029427
1125	ST4.03ch01	58029451
1126	ST4.03ch01	58096467
1127	ST4.03ch01	58263836
1128	ST4.03ch01	58282979
1129	ST4.03ch01	58283033
1130	ST4.03ch01	58283591
1133	ST4.03ch01	58284319
1134	ST4.03ch01	58696119
1135	ST4.03ch01	58696121
1136	ST4.03ch01	58696169
1137	ST4.03ch01	58696198
1138	ST4.03ch01	58696199
1139	ST4.03ch01	58842712
1140	ST4.03ch01	58988192
1141	ST4.03ch01	58988611
1142	ST4.03ch01	58988612
1143	ST4.03ch01	58988614
1144	ST4.03ch01	58988615
1145	ST4.03ch01	58988633
1146	ST4.03ch01	59107099
1147	ST4.03ch01	59107166
1148	ST4.03ch01	59107177
1149	ST4.03ch01	59107181
1150	ST4.03ch01	59107196
1151	ST4.03ch01	59107198
1152	ST4.03ch01	59107210
1153	ST4.03ch01	59107222
1154	ST4.03ch01	59107223
1155	ST4.03ch01	59337874
1156	ST4.03ch01	59337910
1157	ST4.03ch01	59337943
1158	ST4.03ch01	59337955
1159	ST4.03ch01	59370772
1160	ST4.03ch01	59370775
1162	ST4.03ch01	59474379
1163	ST4.03ch01	59474403
1164	ST4.03ch01	59830488
1166	ST4.03ch01	59842510
1167	ST4.03ch01	59842517
1168	ST4.03ch01	59842518
1169	ST4.03ch01	59842661
1170	ST4.03ch01	59842690
1171	ST4.03ch01	59842709
1175	ST4.03ch01	59843949
1176	ST4.03ch01	59843952
1177	ST4.03ch01	59843970
1178	ST4.03ch01	59843984
1179	ST4.03ch01	59853456
1180	ST4.03ch01	59877635
1182	ST4.03ch01	59879933
1183	ST4.03ch01	59879939
1185	ST4.03ch01	59974049
1186	ST4.03ch01	60012125
1187	ST4.03ch01	60012126
1188	ST4.03ch01	60012174
1189	ST4.03ch01	60012190
1190	ST4.03ch01	60012213
1191	ST4.03ch01	60012218
1192	ST4.03ch01	60012361
1193	ST4.03ch01	60012376
1194	ST4.03ch01	60014302
1195	ST4.03ch01	60047897
1196	ST4.03ch01	60047910
1197	ST4.03ch01	60047930
1198	ST4.03ch01	60047931
1199	ST4.03ch01	60047943
1200	ST4.03ch01	60047945
1201	ST4.03ch01	60047957
1202	ST4.03ch01	60047961
1203	ST4.03ch01	60047969
1204	ST4.03ch01	60047973
1205	ST4.03ch01	60057723
1206	ST4.03ch01	60057733
1207	ST4.03ch01	60057781
1208	ST4.03ch01	60057782
1209	ST4.03ch01	60057797
1210	ST4.03ch01	60057806
1211	ST4.03ch01	60057812
1212	ST4.03ch01	60057828
1213	ST4.03ch01	60057850
1214	ST4.03ch01	60057852
1215	ST4.03ch01	60057854
1216	ST4.03ch01	60057856
1217	ST4.03ch01	60100334
1218	ST4.03ch01	60100349
1219	ST4.03ch01	60186638
1220	ST4.03ch01	60186649
1221	ST4.03ch01	60186681
1222	ST4.03ch01	60186708
1223	ST4.03ch01	60186746
1224	ST4.03ch01	60186754
1225	ST4.03ch01	60216640
1226	ST4.03ch01	60218990
1227	ST4.03ch01	60219001
1228	ST4.03ch01	60239792
1229	ST4.03ch01	60303618
1230	ST4.03ch01	60303629
1231	ST4.03ch01	60303715
1232	ST4.03ch01	60303736
1233	ST4.03ch01	60334527
1234	ST4.03ch01	60422970
1235	ST4.03ch01	60423006
1236	ST4.03ch01	60423010
1237	ST4.03ch01	60425569
1238	ST4.03ch01	60439947
1239	ST4.03ch01	60439959
1240	ST4.03ch01	60440365
1241	ST4.03ch01	60440371
1242	ST4.03ch01	60440383
1243	ST4.03ch01	60440550
1244	ST4.03ch01	60440565
1245	ST4.03ch01	60446602
1246	ST4.03ch01	60454981
1247	ST4.03ch01	60455003
1248	ST4.03ch01	60462589
1249	ST4.03ch01	60462590
1250	ST4.03ch01	60514569
1251	ST4.03ch01	60517008
1252	ST4.03ch01	60518060
1253	ST4.03ch01	60518072
1254	ST4.03ch01	60523606
1255	ST4.03ch01	60523619
1256	ST4.03ch01	60523642
1257	ST4.03ch01	60523739
1258	ST4.03ch01	60523740
1259	ST4.03ch01	60523758
1260	ST4.03ch01	60523794
1261	ST4.03ch01	60547333
1262	ST4.03ch01	60547334
1263	ST4.03ch01	60548547
1264	ST4.03ch01	60548557
1265	ST4.03ch01	60548611
1266	ST4.03ch01	60660083
1267	ST4.03ch01	60660127
1268	ST4.03ch01	60660133
1269	ST4.03ch01	60662433
1270	ST4.03ch01	60662469
1271	ST4.03ch01	60695798
1272	ST4.03ch01	60695929
1273	ST4.03ch01	60695931
1274	ST4.03ch01	60695962
1275	ST4.03ch01	60695980
1276	ST4.03ch01	60695983
1277	ST4.03ch01	60695992
1278	ST4.03ch01	60696010
1279	ST4.03ch01	60731590
1280	ST4.03ch01	60743329
1281	ST4.03ch01	60922115
1282	ST4.03ch01	60922145
1287	ST4.03ch01	61177722
1288	ST4.03ch01	61186794
1289	ST4.03ch01	61186809
1290	ST4.03ch01	61186823
1291	ST4.03ch01	61187016
1292	ST4.03ch01	61187034
1293	ST4.03ch01	61187090
1294	ST4.03ch01	61187111
1295	ST4.03ch01	61187115
1296	ST4.03ch01	61187135
1297	ST4.03ch01	61187770
1298	ST4.03ch01	61188723
1299	ST4.03ch01	61220901
1300	ST4.03ch01	61278249
1301	ST4.03ch01	61278262
1302	ST4.03ch01	61278481
1303	ST4.03ch01	61278683
1304	ST4.03ch01	61306665
1305	ST4.03ch01	61310205
1306	ST4.03ch01	61310217
1307	ST4.03ch01	61310218
1308	ST4.03ch01	61310250
1309	ST4.03ch01	61310699
1310	ST4.03ch01	61310733
1311	ST4.03ch01	61310751
1312	ST4.03ch01	61310780
1313	ST4.03ch01	61332578
1314	ST4.03ch01	61332596
1315	ST4.03ch01	61332598
1316	ST4.03ch01	61332866
1317	ST4.03ch01	61332867
1318	ST4.03ch01	61359710
1319	ST4.03ch01	61360141
1320	ST4.03ch01	61360147
1321	ST4.03ch01	61360160
1322	ST4.03ch01	61360163
1323	ST4.03ch01	61360223
1324	ST4.03ch01	61540003
1325	ST4.03ch01	61540617
1326	ST4.03ch01	61540618
1327	ST4.03ch01	61794375
1328	ST4.03ch01	61794377
1329	ST4.03ch01	62006963
1330	ST4.03ch01	62006965
1331	ST4.03ch01	62007467
1332	ST4.03ch01	62007492
1334	ST4.03ch01	62058732
1335	ST4.03ch01	62058735
1336	ST4.03ch01	62081154
1337	ST4.03ch01	62081169
1338	ST4.03ch01	62127931
1339	ST4.03ch01	62127946
1340	ST4.03ch01	62128042
1341	ST4.03ch01	62128044
1342	ST4.03ch01	62128053
1343	ST4.03ch01	62128095
1344	ST4.03ch01	62128150
1345	ST4.03ch01	62130009
1346	ST4.03ch01	62130022
1347	ST4.03ch01	62130033
1348	ST4.03ch01	62138730
1349	ST4.03ch01	62138746
1350	ST4.03ch01	62143481
1351	ST4.03ch01	62155930
1352	ST4.03ch01	62155931
1353	ST4.03ch01	62155973
1354	ST4.03ch01	62156030
1355	ST4.03ch01	62172392
1356	ST4.03ch01	62242193
1357	ST4.03ch01	62246100
1358	ST4.03ch01	62264899
1359	ST4.03ch01	62264901
1360	ST4.03ch01	62264909
1361	ST4.03ch01	62265198
1362	ST4.03ch01	62288406
1363	ST4.03ch01	62288426
1364	ST4.03ch01	62288988
1365	ST4.03ch01	62289017
1366	ST4.03ch01	62289030
1367	ST4.03ch01	62289156
1368	ST4.03ch01	62289482
1369	ST4.03ch01	62445931
1370	ST4.03ch01	62453171
1371	ST4.03ch01	62453252
1372	ST4.03ch01	62453253
1373	ST4.03ch01	62453316
1374	ST4.03ch01	62453322
1375	ST4.03ch01	62453337
1376	ST4.03ch01	62453463
1377	ST4.03ch01	62453474
1378	ST4.03ch01	62466048
1379	ST4.03ch01	62466050
1380	ST4.03ch01	62494404
1381	ST4.03ch01	62494450
1382	ST4.03ch01	62507893
1383	ST4.03ch01	62507905
1384	ST4.03ch01	62507920
1385	ST4.03ch01	62507987
1386	ST4.03ch01	62508008
1387	ST4.03ch01	62508017
1388	ST4.03ch01	62508223
1389	ST4.03ch01	62508259
1390	ST4.03ch01	62539832
1391	ST4.03ch01	62540610
1392	ST4.03ch01	62540614
1393	ST4.03ch01	62543633
1394	ST4.03ch01	62543668
1395	ST4.03ch01	62543688
1396	ST4.03ch01	62543711
1397	ST4.03ch01	62543730
1398	ST4.03ch01	62721920
1399	ST4.03ch01	62726838
1400	ST4.03ch01	62742139
1401	ST4.03ch01	62742144
1402	ST4.03ch01	62742171
1403	ST4.03ch01	62742173
1404	ST4.03ch01	62742182
1405	ST4.03ch01	62742653
1407	ST4.03ch01	62797318
1408	ST4.03ch01	62813849
1409	ST4.03ch01	62813850
1410	ST4.03ch01	62819600
1411	ST4.03ch01	62819602
1412	ST4.03ch01	62851412
1413	ST4.03ch01	62859728
1414	ST4.03ch01	62859740
1415	ST4.03ch01	62935413
1416	ST4.03ch01	62935414
1417	ST4.03ch01	62946928
1418	ST4.03ch01	62946929
1419	ST4.03ch01	62946963
1420	ST4.03ch01	62946965
1421	ST4.03ch01	62947198
1422	ST4.03ch01	62947264
1423	ST4.03ch01	62947265
1424	ST4.03ch01	62947299
1425	ST4.03ch01	62947306
1426	ST4.03ch01	62947825
1427	ST4.03ch01	62947903
1428	ST4.03ch01	62978175
1429	ST4.03ch01	63037661
1430	ST4.03ch01	63057945
1431	ST4.03ch01	63202509
1432	ST4.03ch01	63255846
1433	ST4.03ch01	63275218
1434	ST4.03ch01	63275221
1437	ST4.03ch01	63315898
1438	ST4.03ch01	63315945
1439	ST4.03ch01	63315948
1440	ST4.03ch01	63316015
1441	ST4.03ch01	63444215
1442	ST4.03ch01	63444216
1443	ST4.03ch01	63448509
1444	ST4.03ch01	63448515
1445	ST4.03ch01	63448531
1446	ST4.03ch01	63465107
1447	ST4.03ch01	63465125
1448	ST4.03ch01	63477787
1449	ST4.03ch01	63477788
1450	ST4.03ch01	63477798
1451	ST4.03ch01	63477807
1452	ST4.03ch01	63477808
1453	ST4.03ch01	63480580
1454	ST4.03ch01	63480634
1455	ST4.03ch01	63686114
1456	ST4.03ch01	63686156
1458	ST4.03ch01	63710973
1459	ST4.03ch01	63710988
1460	ST4.03ch01	63710994
1461	ST4.03ch01	63711974
1465	ST4.03ch01	63804126
1466	ST4.03ch01	64069390
1467	ST4.03ch01	64069420
1468	ST4.03ch01	64069445
1469	ST4.03ch01	64069487
1470	ST4.03ch01	64069495
1471	ST4.03ch01	64069507
1472	ST4.03ch01	64120191
1473	ST4.03ch01	64257320
1474	ST4.03ch01	64357675
1475	ST4.03ch01	64357681
1476	ST4.03ch01	64357733
1477	ST4.03ch01	64357735
1478	ST4.03ch01	64511377
1479	ST4.03ch01	64511382
1480	ST4.03ch01	64511386
1481	ST4.03ch01	64511596
1482	ST4.03ch01	64511608
1483	ST4.03ch01	64520593
1484	ST4.03ch01	64522316
1485	ST4.03ch01	64598448
1486	ST4.03ch01	64598471
1487	ST4.03ch01	64598472
1488	ST4.03ch01	64609316
1489	ST4.03ch01	64609317
1490	ST4.03ch01	64667280
1491	ST4.03ch01	64667542
1492	ST4.03ch01	64667544
1493	ST4.03ch01	64667607
1494	ST4.03ch01	64667620
1495	ST4.03ch01	64746607
1496	ST4.03ch01	64746691
1497	ST4.03ch01	64755267
1498	ST4.03ch01	64799730
1499	ST4.03ch01	64946282
1500	ST4.03ch01	64946327
1501	ST4.03ch01	64946375
1502	ST4.03ch01	64947989
1505	ST4.03ch01	65000760
1506	ST4.03ch01	65000881
1507	ST4.03ch01	65001370
1508	ST4.03ch01	65001424
1512	ST4.03ch01	65007155
1513	ST4.03ch01	65009678
1516	ST4.03ch01	65009772
1517	ST4.03ch01	65009781
1518	ST4.03ch01	65009841
1519	ST4.03ch01	65009868
1520	ST4.03ch01	65009906
1521	ST4.03ch01	65009922
1522	ST4.03ch01	65010560
1523	ST4.03ch01	65010573
1524	ST4.03ch01	65010611
1525	ST4.03ch01	65019502
1526	ST4.03ch01	65019539
1528	ST4.03ch01	65019641
1529	ST4.03ch01	65019664
1530	ST4.03ch01	65019677
1531	ST4.03ch01	65019680
1533	ST4.03ch01	65024124
1534	ST4.03ch01	65024171
1535	ST4.03ch01	65024213
1536	ST4.03ch01	65037414
1537	ST4.03ch01	65037623
1538	ST4.03ch01	65058209
1539	ST4.03ch01	65070673
1540	ST4.03ch01	65081040
1541	ST4.03ch01	65081060
1542	ST4.03ch01	65129481
1543	ST4.03ch01	65129506
1544	ST4.03ch01	65129512
1545	ST4.03ch01	65129515
1546	ST4.03ch01	65130508
1547	ST4.03ch01	65130538
1548	ST4.03ch01	65130557
1549	ST4.03ch01	65160476
1550	ST4.03ch01	65160516
1551	ST4.03ch01	65333424
1552	ST4.03ch01	65424888
1553	ST4.03ch01	65424990
1554	ST4.03ch01	65425027
1555	ST4.03ch01	65435389
1556	ST4.03ch01	65435390
1557	ST4.03ch01	65465458
1558	ST4.03ch01	65465752
1559	ST4.03ch01	65467635
1560	ST4.03ch01	65483615
1561	ST4.03ch01	65660542
1562	ST4.03ch01	65741288
1563	ST4.03ch01	65741347
1564	ST4.03ch01	65756372
1565	ST4.03ch01	65757325
1566	ST4.03ch01	65757330
1567	ST4.03ch01	65757358
1568	ST4.03ch01	65783046
1569	ST4.03ch01	65783128
1570	ST4.03ch01	65783380
1571	ST4.03ch01	65783406
1572	ST4.03ch01	65805569
1573	ST4.03ch01	65805611
1574	ST4.03ch01	65805621
1575	ST4.03ch01	65807091
1576	ST4.03ch01	65807124
1577	ST4.03ch01	65807169
1580	ST4.03ch01	65938916
1581	ST4.03ch01	66010212
1582	ST4.03ch01	66010337
1583	ST4.03ch01	66011288
1584	ST4.03ch01	66025356
1585	ST4.03ch01	66034544
1586	ST4.03ch01	66039927
1587	ST4.03ch01	66039969
1588	ST4.03ch01	66073867
1589	ST4.03ch01	66073920
1590	ST4.03ch01	66073951
1591	ST4.03ch01	66074000
1592	ST4.03ch01	66074092
1593	ST4.03ch01	66074101
1594	ST4.03ch01	66074116
1595	ST4.03ch01	66074124
1596	ST4.03ch01	66074208
1597	ST4.03ch01	66074224
1598	ST4.03ch01	66074234
1599	ST4.03ch01	66074252
1600	ST4.03ch01	66074282
1605	ST4.03ch01	66074606
1606	ST4.03ch01	66128418
1607	ST4.03ch01	66128437
1608	ST4.03ch01	66129856
1610	ST4.03ch01	66307520
1611	ST4.03ch01	66307554
1612	ST4.03ch01	66307641
1613	ST4.03ch01	66307700
1614	ST4.03ch01	66321105
1615	ST4.03ch01	66321115
1616	ST4.03ch01	66321125
1617	ST4.03ch01	66321136
1618	ST4.03ch01	66321138
1619	ST4.03ch01	66321144
1620	ST4.03ch01	66321187
1621	ST4.03ch01	66347098
1622	ST4.03ch01	66349118
1623	ST4.03ch01	66349401
1624	ST4.03ch01	66371719
1625	ST4.03ch01	66371725
1626	ST4.03ch01	66411771
1627	ST4.03ch01	66413817
1628	ST4.03ch01	66413818
1629	ST4.03ch01	66413823
1630	ST4.03ch01	66430059
1631	ST4.03ch01	66430060
1632	ST4.03ch01	66430090
1633	ST4.03ch01	66575379
1634	ST4.03ch01	66582240
1635	ST4.03ch01	66582259
1636	ST4.03ch01	66582361
1637	ST4.03ch01	66582397
1638	ST4.03ch01	66582404
1639	ST4.03ch01	66599732
1640	ST4.03ch01	66621827
1641	ST4.03ch01	66629019
1642	ST4.03ch01	66629039
1643	ST4.03ch01	66629065
1644	ST4.03ch01	66629115
1645	ST4.03ch01	66629419
1646	ST4.03ch01	66629424
1647	ST4.03ch01	66629445
1648	ST4.03ch01	66665934
1651	ST4.03ch01	66723400
1652	ST4.03ch01	66723401
1653	ST4.03ch01	66729770
1654	ST4.03ch01	66761891
1655	ST4.03ch01	66761898
1656	ST4.03ch01	66805536
1657	ST4.03ch01	66805566
1658	ST4.03ch01	66805572
1659	ST4.03ch01	66806096
1660	ST4.03ch01	66806102
1661	ST4.03ch01	66845755
1662	ST4.03ch01	66845770
1663	ST4.03ch01	66845776
1664	ST4.03ch01	66845777
1665	ST4.03ch01	66845794
1666	ST4.03ch01	66845800
1667	ST4.03ch01	66845807
1668	ST4.03ch01	66853062
1669	ST4.03ch01	66853105
1670	ST4.03ch01	66868784
1671	ST4.03ch01	67050306
1672	ST4.03ch01	67050325
1673	ST4.03ch01	67054768
1674	ST4.03ch01	67054769
1675	ST4.03ch01	67054771
1676	ST4.03ch01	67054789
1677	ST4.03ch01	67054795
1679	ST4.03ch01	67095747
1680	ST4.03ch01	67095749
1681	ST4.03ch01	67095752
1682	ST4.03ch01	67095807
1683	ST4.03ch01	67095817
1684	ST4.03ch01	67111488
1686	ST4.03ch01	67111507
1687	ST4.03ch01	67111559
1691	ST4.03ch01	67136654
1692	ST4.03ch01	67159913
1693	ST4.03ch01	67159918
1694	ST4.03ch01	67159934
1695	ST4.03ch01	67159942
1696	ST4.03ch01	67159950
1697	ST4.03ch01	67160180
1698	ST4.03ch01	67179769
1699	ST4.03ch01	67179901
1705	ST4.03ch01	67182088
1706	ST4.03ch01	67182216
1707	ST4.03ch01	67182256
1708	ST4.03ch01	67182266
1709	ST4.03ch01	67182334
1710	ST4.03ch01	67191164
1712	ST4.03ch01	67191642
1713	ST4.03ch01	67191896
1714	ST4.03ch01	67198288
1715	ST4.03ch01	67223754
1716	ST4.03ch01	67223771
1717	ST4.03ch01	67223777
1718	ST4.03ch01	67223866
1719	ST4.03ch01	67230950
1720	ST4.03ch01	67230996
1721	ST4.03ch01	67233054
1722	ST4.03ch01	67233212
1723	ST4.03ch01	67249277
1724	ST4.03ch01	67256188
1725	ST4.03ch01	67256191
1726	ST4.03ch01	67256194
1727	ST4.03ch01	67279474
1728	ST4.03ch01	67279491
1729	ST4.03ch01	67279506
1730	ST4.03ch01	67279575
1731	ST4.03ch01	67279606
1732	ST4.03ch01	67294103
1733	ST4.03ch01	67344412
1734	ST4.03ch01	67344421
1735	ST4.03ch01	67344430
1736	ST4.03ch01	67344432
1737	ST4.03ch01	67344437
1738	ST4.03ch01	67344448
1740	ST4.03ch01	67460326
1741	ST4.03ch01	67472260
1742	ST4.03ch01	67528427
1743	ST4.03ch01	67534534
1744	ST4.03ch01	67534577
1745	ST4.03ch01	67534583
1746	ST4.03ch01	67534644
1747	ST4.03ch01	67534649
1748	ST4.03ch01	67534663
1749	ST4.03ch01	67534683
1750	ST4.03ch01	67534721
1751	ST4.03ch01	67534726
1752	ST4.03ch01	67534727
1757	ST4.03ch01	67553238
1758	ST4.03ch01	67553253
1759	ST4.03ch01	67557457
1760	ST4.03ch01	67557970
1761	ST4.03ch01	67560774
1762	ST4.03ch01	67560775
1763	ST4.03ch01	67560777
1764	ST4.03ch01	67560813
1765	ST4.03ch01	67560825
1766	ST4.03ch01	67560826
1767	ST4.03ch01	67584820
1771	ST4.03ch01	67615344
1772	ST4.03ch01	67615384
1773	ST4.03ch01	67615429
1774	ST4.03ch01	67615471
1775	ST4.03ch01	67763359
1776	ST4.03ch01	67763370
1777	ST4.03ch01	67763386
1778	ST4.03ch01	67866161
1779	ST4.03ch01	67994669
1780	ST4.03ch01	68002117
1781	ST4.03ch01	68064586
1782	ST4.03ch01	68064796
1783	ST4.03ch01	68093486
1784	ST4.03ch01	68093511
1785	ST4.03ch01	68235860
1786	ST4.03ch01	68235862
1787	ST4.03ch01	68350870
1788	ST4.03ch01	68350896
1789	ST4.03ch01	68351020
1790	ST4.03ch01	68370765
1791	ST4.03ch01	68370783
1792	ST4.03ch01	68370911
1793	ST4.03ch01	68433886
1794	ST4.03ch01	68433963
1795	ST4.03ch01	68434018
1796	ST4.03ch01	68434037
1797	ST4.03ch01	68434090
1798	ST4.03ch01	68434117
1799	ST4.03ch01	68434142
1800	ST4.03ch01	68469154
1801	ST4.03ch01	68473266
1802	ST4.03ch01	68473301
1803	ST4.03ch01	68476545
1804	ST4.03ch01	68523754
1805	ST4.03ch01	68523811
1806	ST4.03ch01	68524531
1807	ST4.03ch01	68530698
1808	ST4.03ch01	68530702
1809	ST4.03ch01	68540315
1810	ST4.03ch01	68543766
1811	ST4.03ch01	68543897
1812	ST4.03ch01	68544671
1813	ST4.03ch01	68544674
1814	ST4.03ch01	68544677
1815	ST4.03ch01	68544811
1816	ST4.03ch01	68544935
1817	ST4.03ch01	68544939
1818	ST4.03ch01	68569052
1819	ST4.03ch01	68569096
1820	ST4.03ch01	68645115
1821	ST4.03ch01	68645118
1822	ST4.03ch01	68645129
1823	ST4.03ch01	68651832
1824	ST4.03ch01	68651958
1825	ST4.03ch01	68655934
1826	ST4.03ch01	68656014
1827	ST4.03ch01	68656019
1828	ST4.03ch01	68656313
1829	ST4.03ch01	68656316
1830	ST4.03ch01	68656374
1831	ST4.03ch01	68679877
1832	ST4.03ch01	68692625
1833	ST4.03ch01	68931454
1834	ST4.03ch01	68931455
1835	ST4.03ch01	68931494
1836	ST4.03ch01	68931499
1837	ST4.03ch01	68931524
1838	ST4.03ch01	68931971
1839	ST4.03ch01	68931985
1840	ST4.03ch01	68932018
1841	ST4.03ch01	68932039
1842	ST4.03ch01	68932390
1843	ST4.03ch01	68950494
1844	ST4.03ch01	68950499
1845	ST4.03ch01	68950513
1846	ST4.03ch01	68957938
1847	ST4.03ch01	68958007
1848	ST4.03ch01	68958027
1849	ST4.03ch01	68967933
1850	ST4.03ch01	68970457
1851	ST4.03ch01	68981552
1852	ST4.03ch01	68981553
1853	ST4.03ch01	68981586
1854	ST4.03ch01	68981590
1855	ST4.03ch01	68981595
1856	ST4.03ch01	68981746
1857	ST4.03ch01	68981791
1858	ST4.03ch01	68981799
1859	ST4.03ch01	68981802
1860	ST4.03ch01	68981821
1861	ST4.03ch01	69026778
1862	ST4.03ch01	69026811
1863	ST4.03ch01	69026938
1864	ST4.03ch01	69087931
1865	ST4.03ch01	69158948
1866	ST4.03ch01	69158959
1867	ST4.03ch01	69158980
1868	ST4.03ch01	69326463
1870	ST4.03ch01	69348551
1871	ST4.03ch01	69348630
1872	ST4.03ch01	69349619
1873	ST4.03ch01	69349634
1874	ST4.03ch01	69349652
1875	ST4.03ch01	69349679
1876	ST4.03ch01	69558859
1877	ST4.03ch01	69558894
1878	ST4.03ch01	69644456
1879	ST4.03ch01	69644561
1880	ST4.03ch01	69700095
1881	ST4.03ch01	69700116
1882	ST4.03ch01	69700141
1883	ST4.03ch01	69725762
1884	ST4.03ch01	69768151
1885	ST4.03ch01	69768248
1886	ST4.03ch01	69768279
1887	ST4.03ch01	69768291
1888	ST4.03ch01	69771371
1889	ST4.03ch01	69771481
1890	ST4.03ch01	69795112
1894	ST4.03ch01	69888718
1895	ST4.03ch01	70006709
1896	ST4.03ch01	70006728
1897	ST4.03ch01	70007902
1898	ST4.03ch01	70016804
1899	ST4.03ch01	70024519
1901	ST4.03ch01	70156325
1902	ST4.03ch01	70156982
1903	ST4.03ch01	70185036
1904	ST4.03ch01	70185041
1907	ST4.03ch01	70244238
1908	ST4.03ch01	70244239
1909	ST4.03ch01	70245428
1910	ST4.03ch01	70246185
1911	ST4.03ch01	70246186
1912	ST4.03ch01	70336162
1913	ST4.03ch01	70412109
1914	ST4.03ch01	70412111
1919	ST4.03ch01	70412205
1920	ST4.03ch01	70412256
1921	ST4.03ch01	70412289
1922	ST4.03ch01	70452146
1923	ST4.03ch01	70452368
1924	ST4.03ch01	70452373
1925	ST4.03ch01	70452375
1926	ST4.03ch01	70452500
1927	ST4.03ch01	70452516
1928	ST4.03ch01	70452575
1929	ST4.03ch01	70452670
1930	ST4.03ch01	70452711
1931	ST4.03ch01	70701802
1932	ST4.03ch01	70723075
1933	ST4.03ch01	70771595
1934	ST4.03ch01	70771638
1935	ST4.03ch01	70782670
1939	ST4.03ch01	70893587
1940	ST4.03ch01	70893668
1941	ST4.03ch01	70895923
1942	ST4.03ch01	70895943
1943	ST4.03ch01	70911269
1944	ST4.03ch01	70911284
1945	ST4.03ch01	70913379
1946	ST4.03ch01	70916115
1947	ST4.03ch01	70916212
1948	ST4.03ch01	70940988
1949	ST4.03ch01	70941022
1950	ST4.03ch01	70988325
1951	ST4.03ch01	70993587
1952	ST4.03ch01	70996558
1954	ST4.03ch01	71031355
1955	ST4.03ch01	71031403
1956	ST4.03ch01	71031408
1957	ST4.03ch01	71095579
1958	ST4.03ch01	71127762
1959	ST4.03ch01	71127767
1960	ST4.03ch01	71127768
1961	ST4.03ch01	71127775
1962	ST4.03ch01	71181338
1963	ST4.03ch01	71181376
1965	ST4.03ch01	71192806
1966	ST4.03ch01	71235633
1967	ST4.03ch01	71272007
1968	ST4.03ch01	71294246
1969	ST4.03ch01	71294377
1970	ST4.03ch01	71339102
1971	ST4.03ch01	71339121
1972	ST4.03ch01	71339124
1973	ST4.03ch01	71339568
1974	ST4.03ch01	71346329
1975	ST4.03ch01	71448478
1976	ST4.03ch01	71526110
1979	ST4.03ch01	71601339
1981	ST4.03ch01	71783605
1982	ST4.03ch01	71817082
1983	ST4.03ch01	71919794
1984	ST4.03ch01	71988860
1985	ST4.03ch01	72065523
1986	ST4.03ch01	72093291
1989	ST4.03ch01	72207933
1990	ST4.03ch01	72207971
1991	ST4.03ch01	72208145
1992	ST4.03ch01	72240807
1993	ST4.03ch01	72303612
1994	ST4.03ch01	72303615
1995	ST4.03ch01	72303782
1996	ST4.03ch01	72303791
1997	ST4.03ch01	72303812
1998	ST4.03ch01	72303978
1999	ST4.03ch01	72303989
2000	ST4.03ch01	72327885
2001	ST4.03ch01	72327906
2002	ST4.03ch01	72363755
2003	ST4.03ch01	72391194
2004	ST4.03ch01	72391198
2005	ST4.03ch01	72406179
2006	ST4.03ch01	72406274
2008	ST4.03ch01	72410667
2009	ST4.03ch01	72410746
2010	ST4.03ch01	72423131
2011	ST4.03ch01	72423143
2012	ST4.03ch01	72423144
2013	ST4.03ch01	72423234
2014	ST4.03ch01	72423246
2015	ST4.03ch01	72423257
2016	ST4.03ch01	72423276
2017	ST4.03ch01	72423282
2018	ST4.03ch01	72423283
2019	ST4.03ch01	72423440
2020	ST4.03ch01	72540187
2021	ST4.03ch01	72555999
2022	ST4.03ch01	72556002
2023	ST4.03ch01	72556024
2024	ST4.03ch01	72556039
2025	ST4.03ch01	72556063
2026	ST4.03ch01	72556065
2027	ST4.03ch01	72556069
2028	ST4.03ch01	72556102
2029	ST4.03ch01	72558635
2031	ST4.03ch01	72558806
2032	ST4.03ch01	72558808
2033	ST4.03ch01	72602729
2034	ST4.03ch01	72709980
2035	ST4.03ch01	72709991
2036	ST4.03ch01	72710089
2037	ST4.03ch01	72714553
2038	ST4.03ch01	72714776
2039	ST4.03ch01	72714831
2040	ST4.03ch01	72714891
2041	ST4.03ch01	72714928
2042	ST4.03ch01	72729192
2043	ST4.03ch01	72729211
2044	ST4.03ch01	72729253
2045	ST4.03ch01	72729274
2046	ST4.03ch01	72729280
2047	ST4.03ch01	72729321
2048	ST4.03ch01	72764929
2049	ST4.03ch01	72807098
2050	ST4.03ch01	72809150
2051	ST4.03ch01	72809157
2052	ST4.03ch01	72809709
2053	ST4.03ch01	72809721
2054	ST4.03ch01	72809778
2055	ST4.03ch01	72809785
2056	ST4.03ch01	72809791
2057	ST4.03ch01	72809829
2058	ST4.03ch01	72809839
2059	ST4.03ch01	72820406
2060	ST4.03ch01	72820423
2061	ST4.03ch01	72823862
2062	ST4.03ch01	72842276
2063	ST4.03ch01	72842282
2064	ST4.03ch01	72844447
2065	ST4.03ch01	72844496
2068	ST4.03ch01	72846844
2069	ST4.03ch01	72847353
2070	ST4.03ch01	72847374
2071	ST4.03ch01	72847377
2072	ST4.03ch01	72847378
2073	ST4.03ch01	72847388
2074	ST4.03ch01	72847416
2075	ST4.03ch01	72847439
2076	ST4.03ch01	72847455
2077	ST4.03ch01	72847492
2078	ST4.03ch01	72847497
2079	ST4.03ch01	72847507
2084	ST4.03ch01	73007085
2085	ST4.03ch01	73007117
2086	ST4.03ch01	73007153
2087	ST4.03ch01	73007201
2088	ST4.03ch01	73007214
2089	ST4.03ch01	73019640
2090	ST4.03ch01	73029645
2091	ST4.03ch01	73029657
2092	ST4.03ch01	73049791
2093	ST4.03ch01	73049870
2094	ST4.03ch01	73049875
2095	ST4.03ch01	73049912
2096	ST4.03ch01	73059885
2097	ST4.03ch01	73059915
2098	ST4.03ch01	73063448
2099	ST4.03ch01	73063532
2100	ST4.03ch01	73096409
2101	ST4.03ch01	73096423
2103	ST4.03ch01	73096477
2104	ST4.03ch01	73096485
2105	ST4.03ch01	73099779
2106	ST4.03ch01	73172541
2107	ST4.03ch01	73172548
2108	ST4.03ch01	73172565
2109	ST4.03ch01	73172576
2114	ST4.03ch01	73172650
2115	ST4.03ch01	73172657
2116	ST4.03ch01	73172662
2117	ST4.03ch01	73185465
2118	ST4.03ch01	73185484
2120	ST4.03ch01	73185526
2121	ST4.03ch01	73185576
2122	ST4.03ch01	73185636
2123	ST4.03ch01	73185711
2124	ST4.03ch01	73185725
2125	ST4.03ch01	73185733
2126	ST4.03ch01	73185742
2127	ST4.03ch01	73205454
2128	ST4.03ch01	73246887
2129	ST4.03ch01	73246894
2130	ST4.03ch01	73246899
2131	ST4.03ch01	73246914
2132	ST4.03ch01	73246932
2133	ST4.03ch01	73247846
2134	ST4.03ch01	73247852
2135	ST4.03ch01	73257546
2136	ST4.03ch01	73257547
2137	ST4.03ch01	73257550
2138	ST4.03ch01	73257619
2139	ST4.03ch01	73257622
2140	ST4.03ch01	73257660
2141	ST4.03ch01	73257668
2142	ST4.03ch01	73257674
2143	ST4.03ch01	73257734
2144	ST4.03ch01	73257741
2145	ST4.03ch01	73257754
2146	ST4.03ch01	73257780
2148	ST4.03ch01	73259824
2149	ST4.03ch01	73260015
2152	ST4.03ch01	73302746
2153	ST4.03ch01	73302764
2154	ST4.03ch01	73302827
2155	ST4.03ch01	73302840
2156	ST4.03ch01	73302855
2157	ST4.03ch01	73337296
2159	ST4.03ch01	73352920
2160	ST4.03ch01	73352963
2161	ST4.03ch01	73383156
2162	ST4.03ch01	73383267
2163	ST4.03ch01	73456106
2164	ST4.03ch01	73456136
2165	ST4.03ch01	73456198
2166	ST4.03ch01	73456285
[truncated: 27,554 more rows]
