# Supplementary material for: The effect of marker types and density on genomic prediction and GWAS of key performance traits in tetraploid potato
Source: Front Plant Sci. 2024 Mar 8;15:1340189. doi: 10.3389/fpls.2024.1340189 (PMC10957621; doi:10.3389/fpls.2024.1340189)
Supplement: Supplementary file 1 [file DataSheet_1.zip › SM File 4.csv]

	Chr	Pos
1	ST4.03ch01	269304
2	ST4.03ch01	269316
3	ST4.03ch01	269319
4	ST4.03ch01	273531
5	ST4.03ch01	273534
6	ST4.03ch01	273549
8	ST4.03ch01	279217
9	ST4.03ch01	279241
10	ST4.03ch01	279251
11	ST4.03ch01	307577
12	ST4.03ch01	376018
13	ST4.03ch01	376024
14	ST4.03ch01	376042
15	ST4.03ch01	376171
16	ST4.03ch01	376192
17	ST4.03ch01	376204
18	ST4.03ch01	376216
19	ST4.03ch01	376222
20	ST4.03ch01	415192
21	ST4.03ch01	415198
22	ST4.03ch01	433780
23	ST4.03ch01	433801
24	ST4.03ch01	433828
25	ST4.03ch01	436363
26	ST4.03ch01	436384
27	ST4.03ch01	436403
28	ST4.03ch01	446219
29	ST4.03ch01	446222
30	ST4.03ch01	472990
31	ST4.03ch01	473005
32	ST4.03ch01	492565
33	ST4.03ch01	492589
34	ST4.03ch01	501266
35	ST4.03ch01	501320
36	ST4.03ch01	501350
37	ST4.03ch01	538893
38	ST4.03ch01	538929
39	ST4.03ch01	540653
40	ST4.03ch01	540883
41	ST4.03ch01	540907
42	ST4.03ch01	540916
43	ST4.03ch01	540919
44	ST4.03ch01	550625
45	ST4.03ch01	550667
46	ST4.03ch01	550745
47	ST4.03ch01	550751
48	ST4.03ch01	550950
49	ST4.03ch01	550962
50	ST4.03ch01	550989
51	ST4.03ch01	550992
52	ST4.03ch01	552242
53	ST4.03ch01	552481
54	ST4.03ch01	996609
55	ST4.03ch01	996636
56	ST4.03ch01	996687
57	ST4.03ch01	996714
58	ST4.03ch01	1012603
59	ST4.03ch01	1012609
60	ST4.03ch01	1012615
61	ST4.03ch01	1012814
63	ST4.03ch01	1038771
64	ST4.03ch01	1042331
65	ST4.03ch01	1044691
66	ST4.03ch01	1077412
67	ST4.03ch01	1079347
68	ST4.03ch01	1079390
69	ST4.03ch01	1080909
70	ST4.03ch01	1080912
71	ST4.03ch01	1080927
72	ST4.03ch01	1154798
73	ST4.03ch01	1155590
74	ST4.03ch01	1259489
75	ST4.03ch01	1259516
76	ST4.03ch01	1259537
78	ST4.03ch01	1373945
79	ST4.03ch01	1373974
80	ST4.03ch01	1375019
81	ST4.03ch01	1375049
82	ST4.03ch01	1375064
83	ST4.03ch01	1410568
86	ST4.03ch01	1417906
87	ST4.03ch01	1417933
88	ST4.03ch01	1469238
89	ST4.03ch01	1469244
90	ST4.03ch01	1479968
91	ST4.03ch01	1479983
92	ST4.03ch01	1481410
93	ST4.03ch01	1481413
95	ST4.03ch01	1492460
96	ST4.03ch01	1492496
97	ST4.03ch01	1492505
98	ST4.03ch01	1492511
99	ST4.03ch01	1492580
100	ST4.03ch01	1492583
101	ST4.03ch01	1492619
102	ST4.03ch01	1492646
103	ST4.03ch01	1492649
104	ST4.03ch01	1525661
105	ST4.03ch01	1539822
106	ST4.03ch01	1539834
107	ST4.03ch01	1606544
108	ST4.03ch01	1606547
109	ST4.03ch01	1606685
110	ST4.03ch01	1606718
111	ST4.03ch01	1607923
112	ST4.03ch01	1607986
113	ST4.03ch01	1607995
114	ST4.03ch01	1608036
115	ST4.03ch01	1619603
116	ST4.03ch01	1619808
117	ST4.03ch01	1643695
118	ST4.03ch01	1652620
119	ST4.03ch01	1652635
123	ST4.03ch01	1679774
124	ST4.03ch01	1679819
125	ST4.03ch01	1679864
126	ST4.03ch01	1697097
127	ST4.03ch01	1697100
128	ST4.03ch01	1697127
129	ST4.03ch01	1697166
130	ST4.03ch01	1697193
131	ST4.03ch01	1719278
132	ST4.03ch01	1719299
133	ST4.03ch01	1719305
134	ST4.03ch01	1719362
135	ST4.03ch01	1719368
136	ST4.03ch01	1740446
137	ST4.03ch01	1740473
138	ST4.03ch01	1740488
139	ST4.03ch01	1745614
140	ST4.03ch01	1745644
141	ST4.03ch01	1829275
142	ST4.03ch01	1829287
143	ST4.03ch01	1909057
146	ST4.03ch01	1909258
147	ST4.03ch01	1909297
148	ST4.03ch01	1909300
149	ST4.03ch01	1909324
150	ST4.03ch01	1909339
151	ST4.03ch01	1909354
152	ST4.03ch01	1916773
153	ST4.03ch01	1927722
154	ST4.03ch01	1927745
155	ST4.03ch01	1927862
156	ST4.03ch01	1927895
157	ST4.03ch01	1927997
158	ST4.03ch01	1928033
161	ST4.03ch01	1928399
162	ST4.03ch01	1928411
163	ST4.03ch01	1928420
164	ST4.03ch01	2046883
165	ST4.03ch01	2046895
166	ST4.03ch01	2079394
167	ST4.03ch01	2079412
168	ST4.03ch01	2079427
169	ST4.03ch01	2079429
170	ST4.03ch01	2079490
171	ST4.03ch01	2086121
172	ST4.03ch01	2086142
173	ST4.03ch01	2086169
174	ST4.03ch01	2086172
175	ST4.03ch01	2086193
176	ST4.03ch01	2093453
177	ST4.03ch01	2093567
178	ST4.03ch01	2093579
179	ST4.03ch01	2093603
180	ST4.03ch01	2093618
182	ST4.03ch01	2426710
183	ST4.03ch01	2450892
184	ST4.03ch01	2450919
185	ST4.03ch01	2450994
186	ST4.03ch01	2454148
187	ST4.03ch01	2455153
188	ST4.03ch01	2455220
189	ST4.03ch01	2455225
190	ST4.03ch01	2455240
191	ST4.03ch01	2455249
192	ST4.03ch01	2457367
193	ST4.03ch01	2457406
194	ST4.03ch01	2457568
195	ST4.03ch01	2458168
196	ST4.03ch01	2458195
197	ST4.03ch01	2462465
198	ST4.03ch01	2462492
199	ST4.03ch01	2473999
200	ST4.03ch01	2474014
201	ST4.03ch01	2474020
202	ST4.03ch01	2474026
203	ST4.03ch01	2474203
204	ST4.03ch01	2474218
205	ST4.03ch01	2474227
206	ST4.03ch01	2474230
207	ST4.03ch01	2474260
208	ST4.03ch01	2474272
209	ST4.03ch01	2516257
210	ST4.03ch01	2516410
211	ST4.03ch01	2516422
212	ST4.03ch01	2516425
213	ST4.03ch01	2533655
214	ST4.03ch01	2538358
215	ST4.03ch01	2538445
216	ST4.03ch01	2538499
217	ST4.03ch01	2546274
218	ST4.03ch01	2546282
219	ST4.03ch01	2546288
220	ST4.03ch01	2638567
221	ST4.03ch01	2638579
222	ST4.03ch01	2641607
223	ST4.03ch01	2641661
224	ST4.03ch01	2641670
225	ST4.03ch01	2641706
226	ST4.03ch01	2686137
227	ST4.03ch01	2686188
228	ST4.03ch01	2686288
229	ST4.03ch01	2686320
230	ST4.03ch01	2686341
231	ST4.03ch01	2686365
232	ST4.03ch01	2686500
233	ST4.03ch01	2686512
234	ST4.03ch01	2686530
235	ST4.03ch01	2753619
236	ST4.03ch01	2754297
237	ST4.03ch01	2754321
238	ST4.03ch01	2754327
239	ST4.03ch01	2754408
240	ST4.03ch01	2754447
241	ST4.03ch01	2754483
242	ST4.03ch01	2777947
243	ST4.03ch01	2777953
244	ST4.03ch01	2777983
245	ST4.03ch01	2777998
246	ST4.03ch01	2779528
247	ST4.03ch01	2800574
248	ST4.03ch01	2802719
249	ST4.03ch01	2802758
250	ST4.03ch01	2802797
251	ST4.03ch01	2802800
252	ST4.03ch01	2822561
253	ST4.03ch01	2822564
254	ST4.03ch01	2822579
255	ST4.03ch01	2822603
256	ST4.03ch01	2852177
257	ST4.03ch01	2857646
258	ST4.03ch01	2857649
259	ST4.03ch01	2857655
260	ST4.03ch01	2861758
261	ST4.03ch01	2861788
262	ST4.03ch01	2862929
263	ST4.03ch01	2951351
264	ST4.03ch01	2958499
265	ST4.03ch01	2958535
266	ST4.03ch01	2958547
267	ST4.03ch01	2958577
268	ST4.03ch01	2958595
269	ST4.03ch01	3061494
270	ST4.03ch01	3062393
271	ST4.03ch01	3062423
272	ST4.03ch01	3062437
277	ST4.03ch01	3072865
278	ST4.03ch01	3072888
279	ST4.03ch01	3073752
280	ST4.03ch01	3122866
281	ST4.03ch01	3122917
282	ST4.03ch01	3122923
283	ST4.03ch01	3124380
284	ST4.03ch01	3127070
285	ST4.03ch01	3127181
286	ST4.03ch01	3127202
287	ST4.03ch01	3127250
288	ST4.03ch01	3127286
289	ST4.03ch01	3128120
290	ST4.03ch01	3128126
291	ST4.03ch01	3159893
292	ST4.03ch01	3159902
293	ST4.03ch01	3159911
294	ST4.03ch01	3159917
295	ST4.03ch01	3159920
296	ST4.03ch01	3159929
297	ST4.03ch01	3159971
298	ST4.03ch01	3298522
299	ST4.03ch01	3428434
300	ST4.03ch01	3428458
301	ST4.03ch01	3428476
302	ST4.03ch01	3430508
303	ST4.03ch01	3430555
304	ST4.03ch01	3430561
305	ST4.03ch01	3430579
306	ST4.03ch01	3430582
307	ST4.03ch01	3430660
308	ST4.03ch01	3430723
309	ST4.03ch01	3430729
310	ST4.03ch01	3431125
311	ST4.03ch01	3431143
312	ST4.03ch01	3431194
313	ST4.03ch01	3431266
314	ST4.03ch01	3437486
315	ST4.03ch01	3542986
316	ST4.03ch01	3543013
317	ST4.03ch01	3543040
318	ST4.03ch01	3543052
319	ST4.03ch01	3543055
320	ST4.03ch01	3557390
321	ST4.03ch01	3557423
322	ST4.03ch01	3557426
323	ST4.03ch01	3557474
324	ST4.03ch01	3557495
325	ST4.03ch01	3557501
326	ST4.03ch01	3563999
327	ST4.03ch01	3564002
328	ST4.03ch01	3564044
329	ST4.03ch01	3564083
330	ST4.03ch01	3564855
331	ST4.03ch01	3564882
332	ST4.03ch01	3567020
333	ST4.03ch01	3567023
334	ST4.03ch01	3567047
335	ST4.03ch01	3567134
336	ST4.03ch01	3567239
337	ST4.03ch01	3567278
338	ST4.03ch01	3571981
339	ST4.03ch01	3571990
340	ST4.03ch01	3572011
341	ST4.03ch01	3589363
342	ST4.03ch01	3591073
343	ST4.03ch01	3591118
344	ST4.03ch01	3600164
345	ST4.03ch01	3600176
346	ST4.03ch01	3600200
347	ST4.03ch01	3600209
348	ST4.03ch01	3600245
349	ST4.03ch01	3600274
350	ST4.03ch01	3600283
351	ST4.03ch01	3650702
352	ST4.03ch01	3650795
353	ST4.03ch01	3650849
354	ST4.03ch01	3650873
355	ST4.03ch01	3650906
356	ST4.03ch01	3650912
357	ST4.03ch01	3650924
358	ST4.03ch01	3686198
359	ST4.03ch01	3721565
360	ST4.03ch01	3721595
361	ST4.03ch01	3721610
362	ST4.03ch01	3721619
363	ST4.03ch01	3724629
364	ST4.03ch01	3724641
365	ST4.03ch01	3724644
366	ST4.03ch01	3724656
367	ST4.03ch01	3762696
368	ST4.03ch01	3762849
369	ST4.03ch01	3762885
370	ST4.03ch01	3762894
371	ST4.03ch01	3762900
372	ST4.03ch01	3762918
373	ST4.03ch01	3762957
374	ST4.03ch01	3762984
375	ST4.03ch01	3762993
383	ST4.03ch01	3819653
384	ST4.03ch01	3819698
385	ST4.03ch01	3836861
386	ST4.03ch01	3850680
387	ST4.03ch01	3934367
388	ST4.03ch01	3934373
389	ST4.03ch01	3934412
390	ST4.03ch01	3934418
391	ST4.03ch01	3935622
396	ST4.03ch01	3971025
397	ST4.03ch01	3971028
399	ST4.03ch01	4046516
400	ST4.03ch01	4046543
401	ST4.03ch01	4062897
402	ST4.03ch01	4073635
403	ST4.03ch01	4073641
404	ST4.03ch01	4079250
405	ST4.03ch01	4167409
406	ST4.03ch01	4167427
407	ST4.03ch01	4167457
408	ST4.03ch01	4167481
409	ST4.03ch01	4167496
410	ST4.03ch01	4258442
411	ST4.03ch01	4258451
412	ST4.03ch01	4258490
413	ST4.03ch01	4263748
414	ST4.03ch01	4263772
415	ST4.03ch01	4638358
416	ST4.03ch01	4643069
417	ST4.03ch01	4643084
418	ST4.03ch01	4643138
419	ST4.03ch01	4902596
420	ST4.03ch01	4902617
421	ST4.03ch01	4902620
422	ST4.03ch01	4902626
423	ST4.03ch01	4902641
424	ST4.03ch01	4902644
425	ST4.03ch01	4902695
428	ST4.03ch01	5122229
429	ST4.03ch01	5122232
430	ST4.03ch01	5122259
431	ST4.03ch01	5142188
432	ST4.03ch01	5142203
433	ST4.03ch01	5142233
434	ST4.03ch01	5142281
435	ST4.03ch01	5145375
436	ST4.03ch01	5292068
437	ST4.03ch01	5292076
438	ST4.03ch01	5292083
439	ST4.03ch01	5292821
440	ST4.03ch01	5292827
441	ST4.03ch01	5292836
442	ST4.03ch01	5292857
443	ST4.03ch01	5306649
444	ST4.03ch01	5306652
445	ST4.03ch01	5306664
446	ST4.03ch01	5309186
447	ST4.03ch01	5332079
448	ST4.03ch01	5340511
449	ST4.03ch01	5340520
450	ST4.03ch01	5340535
451	ST4.03ch01	5359273
452	ST4.03ch01	5359474
453	ST4.03ch01	5359480
454	ST4.03ch01	5359501
457	ST4.03ch01	5378994
458	ST4.03ch01	5381325
459	ST4.03ch01	5381331
460	ST4.03ch01	5381334
461	ST4.03ch01	5388157
462	ST4.03ch01	5388345
463	ST4.03ch01	5388375
464	ST4.03ch01	5414275
465	ST4.03ch01	5422295
466	ST4.03ch01	5422787
467	ST4.03ch01	5422814
468	ST4.03ch01	5422934
469	ST4.03ch01	5422953
470	ST4.03ch01	5422970
471	ST4.03ch01	5426861
472	ST4.03ch01	5426957
473	ST4.03ch01	5426975
474	ST4.03ch01	5467170
476	ST4.03ch01	5502080
477	ST4.03ch01	5502104
478	ST4.03ch01	5502116
479	ST4.03ch01	5502131
480	ST4.03ch01	5502155
481	ST4.03ch01	5502182
482	ST4.03ch01	5523025
483	ST4.03ch01	5523031
485	ST4.03ch01	5523076
492	ST4.03ch01	6186806
493	ST4.03ch01	6186809
494	ST4.03ch01	6186821
495	ST4.03ch01	6187629
496	ST4.03ch01	6187647
497	ST4.03ch01	6187683
498	ST4.03ch01	6188115
499	ST4.03ch01	6188123
500	ST4.03ch01	6188141
501	ST4.03ch01	6194021
502	ST4.03ch01	6194042
503	ST4.03ch01	6194072
504	ST4.03ch01	6194114
505	ST4.03ch01	6194138
506	ST4.03ch01	6194150
507	ST4.03ch01	6194153
508	ST4.03ch01	6194177
509	ST4.03ch01	6199311
512	ST4.03ch01	6217655
513	ST4.03ch01	6217721
514	ST4.03ch01	6217814
515	ST4.03ch01	6217844
516	ST4.03ch01	6217868
517	ST4.03ch01	6217961
518	ST4.03ch01	6218411
519	ST4.03ch01	6223620
520	ST4.03ch01	6223623
521	ST4.03ch01	6223635
522	ST4.03ch01	6223662
523	ST4.03ch01	6291878
524	ST4.03ch01	6295026
525	ST4.03ch01	6295467
526	ST4.03ch01	6295542
527	ST4.03ch01	6295788
528	ST4.03ch01	6295791
529	ST4.03ch01	6302950
530	ST4.03ch01	6302955
531	ST4.03ch01	6302976
532	ST4.03ch01	6302985
535	ST4.03ch01	6590622
536	ST4.03ch01	6783329
537	ST4.03ch01	6802252
538	ST4.03ch01	6802257
539	ST4.03ch01	6802291
541	ST4.03ch01	7447246
542	ST4.03ch01	7447258
543	ST4.03ch01	7447270
544	ST4.03ch01	7447726
545	ST4.03ch01	7447741
546	ST4.03ch01	7447753
547	ST4.03ch01	7447768
548	ST4.03ch01	7447786
549	ST4.03ch01	7447825
550	ST4.03ch01	7447828
551	ST4.03ch01	7447879
552	ST4.03ch01	7447957
553	ST4.03ch01	7447963
554	ST4.03ch01	7447981
555	ST4.03ch01	7845658
556	ST4.03ch01	7845706
557	ST4.03ch01	7845730
558	ST4.03ch01	7845733
559	ST4.03ch01	7845736
560	ST4.03ch01	7874095
561	ST4.03ch01	7874149
562	ST4.03ch01	7874158
563	ST4.03ch01	7874161
564	ST4.03ch01	7874206
565	ST4.03ch01	7874236
566	ST4.03ch01	7874239
567	ST4.03ch01	8149090
570	ST4.03ch01	8839623
571	ST4.03ch01	8839635
572	ST4.03ch01	8839644
573	ST4.03ch01	9294694
574	ST4.03ch01	9524365
575	ST4.03ch01	9524368
576	ST4.03ch01	9524380
577	ST4.03ch01	9524383
578	ST4.03ch01	9524398
579	ST4.03ch01	9524413
581	ST4.03ch01	9643226
582	ST4.03ch01	9643229
583	ST4.03ch01	9643244
584	ST4.03ch01	9643265
585	ST4.03ch01	9643313
586	ST4.03ch01	9789715
587	ST4.03ch01	9789728
588	ST4.03ch01	9789734
589	ST4.03ch01	9789740
590	ST4.03ch01	9789797
591	ST4.03ch01	10042525
592	ST4.03ch01	10042570
593	ST4.03ch01	10189915
594	ST4.03ch01	10189948
595	ST4.03ch01	10311876
596	ST4.03ch01	10311924
597	ST4.03ch01	10311945
598	ST4.03ch01	10312014
599	ST4.03ch01	10312023
600	ST4.03ch01	10312056
601	ST4.03ch01	10512921
602	ST4.03ch01	10512927
603	ST4.03ch01	10512999
604	ST4.03ch01	10513092
605	ST4.03ch01	10633088
610	ST4.03ch01	10770603
611	ST4.03ch01	11737681
612	ST4.03ch01	11737777
613	ST4.03ch01	11741158
614	ST4.03ch01	11741174
615	ST4.03ch01	11741476
616	ST4.03ch01	11741503
617	ST4.03ch01	11774247
618	ST4.03ch01	11774283
619	ST4.03ch01	11851638
620	ST4.03ch01	11851680
621	ST4.03ch01	11851683
622	ST4.03ch01	11851758
623	ST4.03ch01	12000688
624	ST4.03ch01	12000724
625	ST4.03ch01	12000739
626	ST4.03ch01	12000853
627	ST4.03ch01	12000928
628	ST4.03ch01	12001024
629	ST4.03ch01	12001045
630	ST4.03ch01	12001084
631	ST4.03ch01	12003391
632	ST4.03ch01	12003409
633	ST4.03ch01	12003502
634	ST4.03ch01	12003547
635	ST4.03ch01	12005468
636	ST4.03ch01	12005471
637	ST4.03ch01	12005522
638	ST4.03ch01	12005705
639	ST4.03ch01	12005708
640	ST4.03ch01	12005723
641	ST4.03ch01	12242391
642	ST4.03ch01	12816559
643	ST4.03ch01	12816577
647	ST4.03ch01	12994204
648	ST4.03ch01	13389817
649	ST4.03ch01	13389841
650	ST4.03ch01	13390021
651	ST4.03ch01	13390063
652	ST4.03ch01	13392560
653	ST4.03ch01	13392582
654	ST4.03ch01	13501363
655	ST4.03ch01	13502442
656	ST4.03ch01	13502451
657	ST4.03ch01	13502457
658	ST4.03ch01	13502505
659	ST4.03ch01	13502511
660	ST4.03ch01	13502517
661	ST4.03ch01	13502562
662	ST4.03ch01	13502616
663	ST4.03ch01	13502805
664	ST4.03ch01	13502841
669	ST4.03ch01	13546047
670	ST4.03ch01	13546391
671	ST4.03ch01	13546397
673	ST4.03ch01	13546607
674	ST4.03ch01	13546651
675	ST4.03ch01	13568146
676	ST4.03ch01	13568173
677	ST4.03ch01	13568197
678	ST4.03ch01	13568200
679	ST4.03ch01	13568206
680	ST4.03ch01	13575347
681	ST4.03ch01	13575371
682	ST4.03ch01	13668280
683	ST4.03ch01	13670704
684	ST4.03ch01	13670740
685	ST4.03ch01	13923841
686	ST4.03ch01	13923862
687	ST4.03ch01	14338705
688	ST4.03ch01	14352967
689	ST4.03ch01	14522517
690	ST4.03ch01	14747944
691	ST4.03ch01	14747975
692	ST4.03ch01	14882115
693	ST4.03ch01	14882133
694	ST4.03ch01	14882148
695	ST4.03ch01	15190764
696	ST4.03ch01	15190833
697	ST4.03ch01	15307590
698	ST4.03ch01	15353675
699	ST4.03ch01	15353708
701	ST4.03ch01	15772550
702	ST4.03ch01	15772748
703	ST4.03ch01	15773837
704	ST4.03ch01	15773858
705	ST4.03ch01	15773930
706	ST4.03ch01	15773939
707	ST4.03ch01	15773951
708	ST4.03ch01	15773981
709	ST4.03ch01	15773996
710	ST4.03ch01	15774002
711	ST4.03ch01	15774029
712	ST4.03ch01	15774065
713	ST4.03ch01	15912935
714	ST4.03ch01	16107959
715	ST4.03ch01	16108025
716	ST4.03ch01	16108100
717	ST4.03ch01	16108124
718	ST4.03ch01	16108136
719	ST4.03ch01	16108145
720	ST4.03ch01	16108172
721	ST4.03ch01	16108265
722	ST4.03ch01	16108637
723	ST4.03ch01	16108679
724	ST4.03ch01	16108826
725	ST4.03ch01	16281499
726	ST4.03ch01	16281531
727	ST4.03ch01	16281574
728	ST4.03ch01	16281586
729	ST4.03ch01	16399358
730	ST4.03ch01	16399472
731	ST4.03ch01	16399475
732	ST4.03ch01	16399562
733	ST4.03ch01	16399616
734	ST4.03ch01	16399622
735	ST4.03ch01	16399625
736	ST4.03ch01	16901899
737	ST4.03ch01	16902139
738	ST4.03ch01	16906660
739	ST4.03ch01	16906666
740	ST4.03ch01	16906705
741	ST4.03ch01	16906735
742	ST4.03ch01	16906893
743	ST4.03ch01	16911729
748	ST4.03ch01	17680710
749	ST4.03ch01	17680719
750	ST4.03ch01	17680725
751	ST4.03ch01	17680785
752	ST4.03ch01	17680791
753	ST4.03ch01	17680800
754	ST4.03ch01	17680818
755	ST4.03ch01	17680851
756	ST4.03ch01	17680863
757	ST4.03ch01	17680878
758	ST4.03ch01	17680923
759	ST4.03ch01	17680935
760	ST4.03ch01	17680984
761	ST4.03ch01	17681016
762	ST4.03ch01	17681061
763	ST4.03ch01	17681067
764	ST4.03ch01	17681106
765	ST4.03ch01	17681136
766	ST4.03ch01	17681142
767	ST4.03ch01	17681232
768	ST4.03ch01	17681235
769	ST4.03ch01	17681253
770	ST4.03ch01	18360070
771	ST4.03ch01	18360106
772	ST4.03ch01	18360112
773	ST4.03ch01	18362564
774	ST4.03ch01	18362588
775	ST4.03ch01	18362627
776	ST4.03ch01	18362675
777	ST4.03ch01	18362690
778	ST4.03ch01	18363188
779	ST4.03ch01	18390566
780	ST4.03ch01	18390590
781	ST4.03ch01	18390614
782	ST4.03ch01	18392020
783	ST4.03ch01	18392053
784	ST4.03ch01	18392059
785	ST4.03ch01	18392240
786	ST4.03ch01	18392246
787	ST4.03ch01	18392369
788	ST4.03ch01	18392545
789	ST4.03ch01	18392566
790	ST4.03ch01	18392584
791	ST4.03ch01	18392593
792	ST4.03ch01	18393347
793	ST4.03ch01	18393598
794	ST4.03ch01	18393725
795	ST4.03ch01	18393740
796	ST4.03ch01	18393758
797	ST4.03ch01	18393787
798	ST4.03ch01	18394375
799	ST4.03ch01	18394472
800	ST4.03ch01	18736708
801	ST4.03ch01	18736723
802	ST4.03ch01	18736738
803	ST4.03ch01	18736762
804	ST4.03ch01	18736867
805	ST4.03ch01	18747432
806	ST4.03ch01	18747441
807	ST4.03ch01	18747474
808	ST4.03ch01	18747627
809	ST4.03ch01	18747639
810	ST4.03ch01	18747653
811	ST4.03ch01	18927579
812	ST4.03ch01	18927582
813	ST4.03ch01	18927609
814	ST4.03ch01	18927645
815	ST4.03ch01	18927663
816	ST4.03ch01	18927689
817	ST4.03ch01	18927777
818	ST4.03ch01	19666680
819	ST4.03ch01	19666722
820	ST4.03ch01	19666752
821	ST4.03ch01	19666821
822	ST4.03ch01	19666872
823	ST4.03ch01	20474696
824	ST4.03ch01	20668647
825	ST4.03ch01	20668651
826	ST4.03ch01	20668662
827	ST4.03ch01	20668665
828	ST4.03ch01	21939343
829	ST4.03ch01	21939352
830	ST4.03ch01	23211928
831	ST4.03ch01	23656387
832	ST4.03ch01	23656441
833	ST4.03ch01	23656447
834	ST4.03ch01	23656507
838	ST4.03ch01	23657005
839	ST4.03ch01	23657053
840	ST4.03ch01	24165711
841	ST4.03ch01	24165735
842	ST4.03ch01	24296601
843	ST4.03ch01	24296613
844	ST4.03ch01	24296622
845	ST4.03ch01	24296714
846	ST4.03ch01	24296730
847	ST4.03ch01	24296733
848	ST4.03ch01	25005379
849	ST4.03ch01	28300581
855	ST4.03ch01	28300707
856	ST4.03ch01	28858202
857	ST4.03ch01	28858208
858	ST4.03ch01	28858244
859	ST4.03ch01	28858283
860	ST4.03ch01	28858301
861	ST4.03ch01	28858304
862	ST4.03ch01	28858337
863	ST4.03ch01	29575331
864	ST4.03ch01	29575343
869	ST4.03ch01	29682022
870	ST4.03ch01	29682043
871	ST4.03ch01	29682076
872	ST4.03ch01	29682100
873	ST4.03ch01	30837866
874	ST4.03ch01	30839344
875	ST4.03ch01	32091851
876	ST4.03ch01	32091869
877	ST4.03ch01	32091908
878	ST4.03ch01	32091947
879	ST4.03ch01	32094460
880	ST4.03ch01	32182825
881	ST4.03ch01	32182875
882	ST4.03ch01	32182885
883	ST4.03ch01	32182888
884	ST4.03ch01	32182918
885	ST4.03ch01	32489280
886	ST4.03ch01	32489337
887	ST4.03ch01	32489349
888	ST4.03ch01	32489441
889	ST4.03ch01	32505235
890	ST4.03ch01	32505250
891	ST4.03ch01	32505271
892	ST4.03ch01	32505304
893	ST4.03ch01	32505313
894	ST4.03ch01	33296269
895	ST4.03ch01	33296296
896	ST4.03ch01	33297905
897	ST4.03ch01	33354287
898	ST4.03ch01	33354296
899	ST4.03ch01	33547706
900	ST4.03ch01	33547730
901	ST4.03ch01	33747030
902	ST4.03ch01	33747042
903	ST4.03ch01	33747054
904	ST4.03ch01	33747060
905	ST4.03ch01	33747066
906	ST4.03ch01	33747069
907	ST4.03ch01	33747075
908	ST4.03ch01	33747081
909	ST4.03ch01	34096435
910	ST4.03ch01	34096465
911	ST4.03ch01	34096495
912	ST4.03ch01	34934819
913	ST4.03ch01	34934831
914	ST4.03ch01	34934879
915	ST4.03ch01	35291490
916	ST4.03ch01	35291541
917	ST4.03ch01	35291571
918	ST4.03ch01	35479113
919	ST4.03ch01	35479182
920	ST4.03ch01	35479194
921	ST4.03ch01	35677468
922	ST4.03ch01	35677693
923	ST4.03ch01	35830023
924	ST4.03ch01	35830035
925	ST4.03ch01	35830074
928	ST4.03ch01	35855257
929	ST4.03ch01	35855302
930	ST4.03ch01	35855317
931	ST4.03ch01	35858217
932	ST4.03ch01	35875425
933	ST4.03ch01	37071426
934	ST4.03ch01	37071429
935	ST4.03ch01	37071459
936	ST4.03ch01	37440437
937	ST4.03ch01	37440470
938	ST4.03ch01	37538713
939	ST4.03ch01	37538839
940	ST4.03ch01	37538848
941	ST4.03ch01	37548122
942	ST4.03ch01	37548131
943	ST4.03ch01	37612995
944	ST4.03ch01	37613055
945	ST4.03ch01	37683681
946	ST4.03ch01	37684512
947	ST4.03ch01	37684518
948	ST4.03ch01	38478123
949	ST4.03ch01	38478192
950	ST4.03ch01	38478231
951	ST4.03ch01	38823602
952	ST4.03ch01	38823623
953	ST4.03ch01	39666373
954	ST4.03ch01	39886107
955	ST4.03ch01	39886122
956	ST4.03ch01	41840422
957	ST4.03ch01	41840425
958	ST4.03ch01	41840434
959	ST4.03ch01	41954278
960	ST4.03ch01	41954595
961	ST4.03ch01	41974712
962	ST4.03ch01	41974769
963	ST4.03ch01	42546483
964	ST4.03ch01	42546495
965	ST4.03ch01	42546507
966	ST4.03ch01	42546513
967	ST4.03ch01	42546522
968	ST4.03ch01	43116764
969	ST4.03ch01	43116851
970	ST4.03ch01	43116854
971	ST4.03ch01	43327143
972	ST4.03ch01	44194740
973	ST4.03ch01	44195073
974	ST4.03ch01	44259028
975	ST4.03ch01	44647624
976	ST4.03ch01	44647663
977	ST4.03ch01	44648065
981	ST4.03ch01	44701455
982	ST4.03ch01	44701458
986	ST4.03ch01	45148877
987	ST4.03ch01	45148883
988	ST4.03ch01	45148916
989	ST4.03ch01	45148925
990	ST4.03ch01	45148928
991	ST4.03ch01	45148988
992	ST4.03ch01	45148991
993	ST4.03ch01	45170578
994	ST4.03ch01	45213260
996	ST4.03ch01	45218246
997	ST4.03ch01	45394029
998	ST4.03ch01	45394071
999	ST4.03ch01	45394077
1000	ST4.03ch01	45755820
1001	ST4.03ch01	45757850
1002	ST4.03ch01	45757868
1003	ST4.03ch01	45757877
1004	ST4.03ch01	45757880
1005	ST4.03ch01	45775637
1006	ST4.03ch01	46316913
1007	ST4.03ch01	46316926
1008	ST4.03ch01	49311892
1009	ST4.03ch01	49311904
1010	ST4.03ch01	50153259
1011	ST4.03ch01	50153286
1012	ST4.03ch01	50153304
1013	ST4.03ch01	50153796
1014	ST4.03ch01	50153808
1015	ST4.03ch01	50153820
1016	ST4.03ch01	50153850
1017	ST4.03ch01	50154006
1018	ST4.03ch01	50154015
1019	ST4.03ch01	50154033
1020	ST4.03ch01	50780280
1021	ST4.03ch01	50785448
1022	ST4.03ch01	50785511
1023	ST4.03ch01	52318564
1024	ST4.03ch01	52318636
1025	ST4.03ch01	52318738
1027	ST4.03ch01	52782638
1028	ST4.03ch01	52782648
1029	ST4.03ch01	52782663
1030	ST4.03ch01	53171496
1031	ST4.03ch01	53171503
1032	ST4.03ch01	53183666
1033	ST4.03ch01	53183690
1034	ST4.03ch01	53183728
1035	ST4.03ch01	53188890
1036	ST4.03ch01	53188941
1037	ST4.03ch01	53188950
1038	ST4.03ch01	54438890
1039	ST4.03ch01	54440023
1040	ST4.03ch01	54465393
1041	ST4.03ch01	54983661
1042	ST4.03ch01	54983670
1043	ST4.03ch01	54983724
1044	ST4.03ch01	54983733
1045	ST4.03ch01	54983742
1046	ST4.03ch01	54983805
1047	ST4.03ch01	54983814
1048	ST4.03ch01	55163658
1049	ST4.03ch01	55163751
1051	ST4.03ch01	55172850
1052	ST4.03ch01	55172946
1053	ST4.03ch01	55172970
1054	ST4.03ch01	55471468
1055	ST4.03ch01	55471474
1056	ST4.03ch01	56559979
1057	ST4.03ch01	56921786
1058	ST4.03ch01	56921798
1059	ST4.03ch01	57205082
1060	ST4.03ch01	57205091
1061	ST4.03ch01	57208007
1062	ST4.03ch01	57208037
1063	ST4.03ch01	57208043
1064	ST4.03ch01	57208046
1065	ST4.03ch01	57208063
1066	ST4.03ch01	57485614
1067	ST4.03ch01	57485617
1069	ST4.03ch01	57551181
1070	ST4.03ch01	57551214
1071	ST4.03ch01	57553259
1072	ST4.03ch01	57553265
1077	ST4.03ch01	57553412
1078	ST4.03ch01	57553547
1079	ST4.03ch01	57553577
1080	ST4.03ch01	57554546
1081	ST4.03ch01	57558047
1082	ST4.03ch01	57639500
1083	ST4.03ch01	57639503
1084	ST4.03ch01	57639533
1085	ST4.03ch01	57639635
1086	ST4.03ch01	57639653
1087	ST4.03ch01	57639659
1088	ST4.03ch01	57639662
1089	ST4.03ch01	57639746
1090	ST4.03ch01	57755071
1091	ST4.03ch01	57755095
1092	ST4.03ch01	57765852
1093	ST4.03ch01	57765918
1094	ST4.03ch01	57800126
1095	ST4.03ch01	57801455
1096	ST4.03ch01	57802774
1097	ST4.03ch01	57802792
1098	ST4.03ch01	57802831
1099	ST4.03ch01	58018608
1100	ST4.03ch01	58018623
1101	ST4.03ch01	58018638
1102	ST4.03ch01	58018941
1103	ST4.03ch01	58018962
1104	ST4.03ch01	58018977
1105	ST4.03ch01	58019056
1106	ST4.03ch01	58019079
1107	ST4.03ch01	58019094
1108	ST4.03ch01	58019103
1109	ST4.03ch01	58029407
1110	ST4.03ch01	58029482
1111	ST4.03ch01	58094202
1112	ST4.03ch01	58094238
1113	ST4.03ch01	58263805
1114	ST4.03ch01	58283031
1118	ST4.03ch01	58283721
1119	ST4.03ch01	58284348
1120	ST4.03ch01	58695946
1121	ST4.03ch01	58696161
1122	ST4.03ch01	58734532
1123	ST4.03ch01	58734550
1124	ST4.03ch01	58842729
1125	ST4.03ch01	58842735
1126	ST4.03ch01	58988206
1127	ST4.03ch01	58988610
1128	ST4.03ch01	58988613
1129	ST4.03ch01	58988634
1130	ST4.03ch01	59107203
1131	ST4.03ch01	59337915
1132	ST4.03ch01	59337930
1133	ST4.03ch01	59337948
1134	ST4.03ch01	59370663
1135	ST4.03ch01	59370729
1136	ST4.03ch01	59370771
1137	ST4.03ch01	59370774
1138	ST4.03ch01	59370825
1140	ST4.03ch01	59474390
1141	ST4.03ch01	59830454
1142	ST4.03ch01	59830499
1143	ST4.03ch01	59830511
1144	ST4.03ch01	59830541
1145	ST4.03ch01	59842672
1147	ST4.03ch01	59843977
1148	ST4.03ch01	59844016
1149	ST4.03ch01	59853445
1150	ST4.03ch01	59853472
1151	ST4.03ch01	59853487
1152	ST4.03ch01	59855213
1153	ST4.03ch01	59855231
1157	ST4.03ch01	59975078
1158	ST4.03ch01	59975093
1159	ST4.03ch01	59975117
1160	ST4.03ch01	59975123
1161	ST4.03ch01	59975153
1162	ST4.03ch01	59975162
1163	ST4.03ch01	60012169
1164	ST4.03ch01	60012172
1165	ST4.03ch01	60012178
1166	ST4.03ch01	60012217
1167	ST4.03ch01	60012361
1168	ST4.03ch01	60012376
1169	ST4.03ch01	60014264
1170	ST4.03ch01	60014267
1171	ST4.03ch01	60014282
1172	ST4.03ch01	60047896
1173	ST4.03ch01	60057738
1174	ST4.03ch01	60057741
1175	ST4.03ch01	60057777
1176	ST4.03ch01	60057783
1177	ST4.03ch01	60057817
1178	ST4.03ch01	60100330
1179	ST4.03ch01	60100339
1180	ST4.03ch01	60100348
1181	ST4.03ch01	60186667
1182	ST4.03ch01	60186706
1183	ST4.03ch01	60186742
1184	ST4.03ch01	60216656
1187	ST4.03ch01	60219009
1188	ST4.03ch01	60303647
1189	ST4.03ch01	60303665
1190	ST4.03ch01	60303701
1191	ST4.03ch01	60303716
1192	ST4.03ch01	60413736
1193	ST4.03ch01	60413748
1194	ST4.03ch01	60413781
1195	ST4.03ch01	60413790
1196	ST4.03ch01	60423005
1197	ST4.03ch01	60439868
1198	ST4.03ch01	60439997
1199	ST4.03ch01	60440373
1200	ST4.03ch01	60440560
1201	ST4.03ch01	60443048
1202	ST4.03ch01	60445028
1203	ST4.03ch01	60445049
1204	ST4.03ch01	60462573
1205	ST4.03ch01	60462582
1206	ST4.03ch01	60516971
1207	ST4.03ch01	60516974
1208	ST4.03ch01	60518083
1209	ST4.03ch01	60523735
1210	ST4.03ch01	60523738
1211	ST4.03ch01	60523801
1212	ST4.03ch01	60523849
1213	ST4.03ch01	60523861
1214	ST4.03ch01	60523888
1215	ST4.03ch01	60547239
1216	ST4.03ch01	60547272
1217	ST4.03ch01	60548576
1218	ST4.03ch01	60548603
1219	ST4.03ch01	60659937
1220	ST4.03ch01	60659994
1221	ST4.03ch01	60659999
1222	ST4.03ch01	60660003
1223	ST4.03ch01	60660057
1224	ST4.03ch01	60660060
1225	ST4.03ch01	60660072
1226	ST4.03ch01	60660081
1227	ST4.03ch01	60660084
1228	ST4.03ch01	60660117
1229	ST4.03ch01	60660123
1230	ST4.03ch01	60662432
1231	ST4.03ch01	60662453
1232	ST4.03ch01	60662468
1233	ST4.03ch01	60662471
1234	ST4.03ch01	60662480
1235	ST4.03ch01	60662483
1236	ST4.03ch01	60695757
1237	ST4.03ch01	60695763
1238	ST4.03ch01	60695778
1239	ST4.03ch01	60695784
1240	ST4.03ch01	60695925
1241	ST4.03ch01	60695931
1242	ST4.03ch01	60695937
1243	ST4.03ch01	60695946
1244	ST4.03ch01	60695973
1247	ST4.03ch01	60888938
1248	ST4.03ch01	60890154
1249	ST4.03ch01	60890177
1250	ST4.03ch01	60922114
1251	ST4.03ch01	61174558
1253	ST4.03ch01	61186792
1254	ST4.03ch01	61186828
1255	ST4.03ch01	61186846
1256	ST4.03ch01	61187017
1257	ST4.03ch01	61187038
1258	ST4.03ch01	61187653
1259	ST4.03ch01	61187677
1260	ST4.03ch01	61187680
1261	ST4.03ch01	61187683
1262	ST4.03ch01	61187740
1263	ST4.03ch01	61187830
1264	ST4.03ch01	61188691
1265	ST4.03ch01	61188702
1266	ST4.03ch01	61188703
1267	ST4.03ch01	61188760
1268	ST4.03ch01	61188763
1269	ST4.03ch01	61188811
1270	ST4.03ch01	61188826
1271	ST4.03ch01	61220900
1272	ST4.03ch01	61220966
1273	ST4.03ch01	61220972
1274	ST4.03ch01	61220987
1275	ST4.03ch01	61278236
1276	ST4.03ch01	61278245
1277	ST4.03ch01	61278266
1278	ST4.03ch01	61278470
1279	ST4.03ch01	61278621
1280	ST4.03ch01	61278627
1281	ST4.03ch01	61300756
1282	ST4.03ch01	61306657
1283	ST4.03ch01	61308118
1284	ST4.03ch01	61310632
1285	ST4.03ch01	61310641
1286	ST4.03ch01	61310668
1287	ST4.03ch01	61310695
1288	ST4.03ch01	61310707
1289	ST4.03ch01	61310725
1290	ST4.03ch01	61310758
1291	ST4.03ch01	61310770
1292	ST4.03ch01	61332648
1293	ST4.03ch01	61332856
1294	ST4.03ch01	61332913
1295	ST4.03ch01	61360203
1296	ST4.03ch01	61360233
1297	ST4.03ch01	61540004
1298	ST4.03ch01	61540034
1299	ST4.03ch01	61540115
1300	ST4.03ch01	61540145
1301	ST4.03ch01	61540163
1302	ST4.03ch01	61540175
1303	ST4.03ch01	61540526
1304	ST4.03ch01	61540538
1305	ST4.03ch01	61540541
1306	ST4.03ch01	61540544
1307	ST4.03ch01	61540598
1308	ST4.03ch01	61540604
1309	ST4.03ch01	61540607
1310	ST4.03ch01	61540613
1311	ST4.03ch01	61540670
1312	ST4.03ch01	61540676
1313	ST4.03ch01	61540721
1314	ST4.03ch01	61540766
1315	ST4.03ch01	61540784
1316	ST4.03ch01	61794331
1317	ST4.03ch01	61928087
1318	ST4.03ch01	61928099
1319	ST4.03ch01	61928114
1320	ST4.03ch01	61928123
1321	ST4.03ch01	61928129
1322	ST4.03ch01	62006892
1323	ST4.03ch01	62006934
1324	ST4.03ch01	62006961
1325	ST4.03ch01	62006964
1326	ST4.03ch01	62007072
1327	ST4.03ch01	62007114
1328	ST4.03ch01	62007120
1329	ST4.03ch01	62007225
1330	ST4.03ch01	62007375
1331	ST4.03ch01	62007468
1332	ST4.03ch01	62007513
1333	ST4.03ch01	62007522
1334	ST4.03ch01	62058760
1335	ST4.03ch01	62058793
1336	ST4.03ch01	62058835
1337	ST4.03ch01	62063850
1338	ST4.03ch01	62063853
1339	ST4.03ch01	62063889
1340	ST4.03ch01	62127947
1341	ST4.03ch01	62127980
1342	ST4.03ch01	62128055
1343	ST4.03ch01	62128079
1344	ST4.03ch01	62128094
1345	ST4.03ch01	62129981
1346	ST4.03ch01	62155950
1347	ST4.03ch01	62155962
1348	ST4.03ch01	62156007
1349	ST4.03ch01	62156025
1350	ST4.03ch01	62156037
1351	ST4.03ch01	62156076
1352	ST4.03ch01	62156082
1353	ST4.03ch01	62156175
1354	ST4.03ch01	62172370
1355	ST4.03ch01	62172373
1356	ST4.03ch01	62173148
1357	ST4.03ch01	62173160
1358	ST4.03ch01	62242213
1359	ST4.03ch01	62242261
1360	ST4.03ch01	62242264
1361	ST4.03ch01	62246194
1362	ST4.03ch01	62246200
1363	ST4.03ch01	62246215
1364	ST4.03ch01	62255321
1365	ST4.03ch01	62255327
1366	ST4.03ch01	62255328
1367	ST4.03ch01	62258528
1368	ST4.03ch01	62264857
1369	ST4.03ch01	62264890
1370	ST4.03ch01	62264947
1371	ST4.03ch01	62264974
1372	ST4.03ch01	62264989
1373	ST4.03ch01	62265037
1374	ST4.03ch01	62265049
1375	ST4.03ch01	62265187
1378	ST4.03ch01	62288446
1379	ST4.03ch01	62289003
1380	ST4.03ch01	62289163
1381	ST4.03ch01	62289207
1382	ST4.03ch01	62289547
1383	ST4.03ch01	62453170
1384	ST4.03ch01	62453173
1385	ST4.03ch01	62453182
1386	ST4.03ch01	62453194
1387	ST4.03ch01	62453233
1388	ST4.03ch01	62453239
1389	ST4.03ch01	62453254
1390	ST4.03ch01	62453332
1391	ST4.03ch01	62453380
1392	ST4.03ch01	62453383
1393	ST4.03ch01	62453428
1394	ST4.03ch01	62453467
1395	ST4.03ch01	62453482
1396	ST4.03ch01	62466054
1397	ST4.03ch01	62494427
1398	ST4.03ch01	62494442
1399	ST4.03ch01	62507874
1400	ST4.03ch01	62508021
1401	ST4.03ch01	62508249
1402	ST4.03ch01	62508264
1403	ST4.03ch01	62508843
1404	ST4.03ch01	62508909
1405	ST4.03ch01	62508927
1406	ST4.03ch01	62508978
1407	ST4.03ch01	62539786
1408	ST4.03ch01	62539792
1409	ST4.03ch01	62539873
1410	ST4.03ch01	62539942
1411	ST4.03ch01	62539957
1412	ST4.03ch01	62540020
1413	ST4.03ch01	62540525
1414	ST4.03ch01	62540609
1415	ST4.03ch01	62540615
1416	ST4.03ch01	62540636
1417	ST4.03ch01	62540669
1418	ST4.03ch01	62540687
1419	ST4.03ch01	62543527
1420	ST4.03ch01	62543539
1421	ST4.03ch01	62543542
1422	ST4.03ch01	62543551
1423	ST4.03ch01	62543575
1424	ST4.03ch01	62543635
1425	ST4.03ch01	62543722
1426	ST4.03ch01	62721904
1427	ST4.03ch01	62721970
1428	ST4.03ch01	62724098
1429	ST4.03ch01	62724128
1430	ST4.03ch01	62726834
1433	ST4.03ch01	62726912
1434	ST4.03ch01	62742103
1435	ST4.03ch01	62742133
1436	ST4.03ch01	62742658
1437	ST4.03ch01	62742706
1438	ST4.03ch01	62771225
1439	ST4.03ch01	62773360
1440	ST4.03ch01	62814845
1441	ST4.03ch01	62814854
1442	ST4.03ch01	62819661
1443	ST4.03ch01	62851452
1444	ST4.03ch01	62851455
1445	ST4.03ch01	62856097
1446	ST4.03ch01	62857012
1447	ST4.03ch01	62857042
1448	ST4.03ch01	62859693
1449	ST4.03ch01	62859747
1450	ST4.03ch01	62876203
1451	ST4.03ch01	62930704
1452	ST4.03ch01	62930839
1453	ST4.03ch01	62930860
1454	ST4.03ch01	62930866
1455	ST4.03ch01	62935342
1456	ST4.03ch01	62935369
1457	ST4.03ch01	62935399
1458	ST4.03ch01	62947296
1459	ST4.03ch01	62947323
1460	ST4.03ch01	62947775
1461	ST4.03ch01	62947835
1462	ST4.03ch01	62947844
1463	ST4.03ch01	62978119
1464	ST4.03ch01	62978125
1465	ST4.03ch01	62978131
1466	ST4.03ch01	63037635
1467	ST4.03ch01	63037689
1471	ST4.03ch01	63057926
1472	ST4.03ch01	63058148
1473	ST4.03ch01	63212331
1474	ST4.03ch01	63218697
1475	ST4.03ch01	63218724
1476	ST4.03ch01	63218740
1477	ST4.03ch01	63255821
1478	ST4.03ch01	63255872
1479	ST4.03ch01	63255878
1480	ST4.03ch01	63275066
1481	ST4.03ch01	63275162
1482	ST4.03ch01	63275249
1483	ST4.03ch01	63275255
1484	ST4.03ch01	63309522
1485	ST4.03ch01	63309756
1486	ST4.03ch01	63315821
1487	ST4.03ch01	63315842
1488	ST4.03ch01	63315983
1489	ST4.03ch01	63315992
1490	ST4.03ch01	63316016
1491	ST4.03ch01	63365123
1492	ST4.03ch01	63365135
1493	ST4.03ch01	63365141
1494	ST4.03ch01	63365144
1495	ST4.03ch01	63365186
1496	ST4.03ch01	63365192
1497	ST4.03ch01	63365195
1498	ST4.03ch01	63365219
1499	ST4.03ch01	63365255
1500	ST4.03ch01	63444222
1501	ST4.03ch01	63444232
1502	ST4.03ch01	63448534
1505	ST4.03ch01	63465145
1506	ST4.03ch01	63465160
1507	ST4.03ch01	63467773
1508	ST4.03ch01	63473178
1509	ST4.03ch01	63473395
1510	ST4.03ch01	63480548
1511	ST4.03ch01	63480569
1512	ST4.03ch01	63480584
1513	ST4.03ch01	63686164
1514	ST4.03ch01	63710956
1515	ST4.03ch01	63710968
1516	ST4.03ch01	63710998
1517	ST4.03ch01	63711964
1518	ST4.03ch01	63804051
1519	ST4.03ch01	63813359
1520	ST4.03ch01	64069371
1521	ST4.03ch01	64069410
1522	ST4.03ch01	64069416
1523	ST4.03ch01	64069449
1524	ST4.03ch01	64069492
1525	ST4.03ch01	64069500
1526	ST4.03ch01	64069515
1527	ST4.03ch01	64069569
1528	ST4.03ch01	64069575
1529	ST4.03ch01	64069599
1530	ST4.03ch01	64069635
1531	ST4.03ch01	64099832
1532	ST4.03ch01	64120165
1533	ST4.03ch01	64120219
1534	ST4.03ch01	64120297
1535	ST4.03ch01	64120306
1536	ST4.03ch01	64120330
1537	ST4.03ch01	64120390
1538	ST4.03ch01	64121480
1539	ST4.03ch01	64123245
1540	ST4.03ch01	64123257
1541	ST4.03ch01	64256665
1542	ST4.03ch01	64256695
1543	ST4.03ch01	64256731
1544	ST4.03ch01	64257473
1545	ST4.03ch01	64257476
1546	ST4.03ch01	64343033
1547	ST4.03ch01	64357407
1548	ST4.03ch01	64357458
1549	ST4.03ch01	64357725
1550	ST4.03ch01	64511322
1551	ST4.03ch01	64511595
1552	ST4.03ch01	64520580
1553	ST4.03ch01	64520616
1554	ST4.03ch01	64522284
1555	ST4.03ch01	64522290
1556	ST4.03ch01	64522296
1557	ST4.03ch01	64522368
1558	ST4.03ch01	64609324
1559	ST4.03ch01	64609360
1564	ST4.03ch01	64667548
1565	ST4.03ch01	64667629
1566	ST4.03ch01	64667632
1567	ST4.03ch01	64667635
1568	ST4.03ch01	64718243
1569	ST4.03ch01	64718306
1570	ST4.03ch01	64718309
1571	ST4.03ch01	64746630
1572	ST4.03ch01	64746675
1573	ST4.03ch01	64746684
1574	ST4.03ch01	64746694
1575	ST4.03ch01	64755244
1576	ST4.03ch01	64799710
1577	ST4.03ch01	64799716
1578	ST4.03ch01	64799719
1580	ST4.03ch01	64988798
1581	ST4.03ch01	64988807
1582	ST4.03ch01	64988879
1583	ST4.03ch01	64988885
1584	ST4.03ch01	64988900
1585	ST4.03ch01	64988912
1586	ST4.03ch01	64989944
1587	ST4.03ch01	64990004
1589	ST4.03ch01	65000627
1590	ST4.03ch01	65000654
1591	ST4.03ch01	65000699
1592	ST4.03ch01	65000717
1593	ST4.03ch01	65001350
1596	ST4.03ch01	65007145
1597	ST4.03ch01	65007188
1599	ST4.03ch01	65009773
1600	ST4.03ch01	65009845
1601	ST4.03ch01	65009920
1602	ST4.03ch01	65009944
1603	ST4.03ch01	65009983
1604	ST4.03ch01	65010622
1605	ST4.03ch01	65019501
1606	ST4.03ch01	65019564
1612	ST4.03ch01	65019645
1613	ST4.03ch01	65019654
1614	ST4.03ch01	65019699
1615	ST4.03ch01	65019702
1617	ST4.03ch01	65024098
1618	ST4.03ch01	65024104
1619	ST4.03ch01	65024107
1620	ST4.03ch01	65024143
1621	ST4.03ch01	65024212
1622	ST4.03ch01	65037628
1623	ST4.03ch01	65037634
1624	ST4.03ch01	65037637
1625	ST4.03ch01	65037655
1626	ST4.03ch01	65058213
1627	ST4.03ch01	65062656
1635	ST4.03ch01	65070690
1636	ST4.03ch01	65070720
1637	ST4.03ch01	65070723
1638	ST4.03ch01	65070744
1639	ST4.03ch01	65070756
1640	ST4.03ch01	65070774
1641	ST4.03ch01	65081029
1642	ST4.03ch01	65081032
1643	ST4.03ch01	65130536
1644	ST4.03ch01	65159878
1645	ST4.03ch01	65160475
1646	ST4.03ch01	65160493
1647	ST4.03ch01	65160502
1648	ST4.03ch01	65160541
1649	ST4.03ch01	65424806
1650	ST4.03ch01	65424851
1651	ST4.03ch01	65424947
1652	ST4.03ch01	65424971
1653	ST4.03ch01	65424986
1654	ST4.03ch01	65425004
1655	ST4.03ch01	65425010
1656	ST4.03ch01	65425022
1657	ST4.03ch01	65425058
1658	ST4.03ch01	65425067
1661	ST4.03ch01	65435264
1662	ST4.03ch01	65435274
1663	ST4.03ch01	65435304
1664	ST4.03ch01	65442413
1665	ST4.03ch01	65442452
1667	ST4.03ch01	65467653
1668	ST4.03ch01	65467668
1669	ST4.03ch01	65477389
1670	ST4.03ch01	65477455
1671	ST4.03ch01	65488226
1672	ST4.03ch01	65490976
1673	ST4.03ch01	65741288
1674	ST4.03ch01	65756366
1675	ST4.03ch01	65783129
1676	ST4.03ch01	65783162
1677	ST4.03ch01	65783163
1678	ST4.03ch01	65783366
1679	ST4.03ch01	65783381
1680	ST4.03ch01	65805515
1681	ST4.03ch01	65805517
1682	ST4.03ch01	65805568
1683	ST4.03ch01	65805622
1684	ST4.03ch01	65806778
1685	ST4.03ch01	65806799
1686	ST4.03ch01	65806846
1687	ST4.03ch01	65806900
1688	ST4.03ch01	65806906
1689	ST4.03ch01	65807125
1690	ST4.03ch01	65807146
1691	ST4.03ch01	65807206
1692	ST4.03ch01	65807269
1695	ST4.03ch01	65938907
1696	ST4.03ch01	65938964
1697	ST4.03ch01	65938970
1698	ST4.03ch01	65939018
1699	ST4.03ch01	65939027
1700	ST4.03ch01	65939043
1701	ST4.03ch01	66025370
1702	ST4.03ch01	66025409
1703	ST4.03ch01	66034498
1704	ST4.03ch01	66039904
1705	ST4.03ch01	66039926
1706	ST4.03ch01	66039935
1707	ST4.03ch01	66039959
1708	ST4.03ch01	66074320
1709	ST4.03ch01	66074338
1710	ST4.03ch01	66074350
1712	ST4.03ch01	66074695
1713	ST4.03ch01	66074737
1714	ST4.03ch01	66129872
1715	ST4.03ch01	66243967
1716	ST4.03ch01	66243982
1717	ST4.03ch01	66307519
1718	ST4.03ch01	66307528
1719	ST4.03ch01	66307558
1720	ST4.03ch01	66307561
1721	ST4.03ch01	66307717
1722	ST4.03ch01	66321134
1723	ST4.03ch01	66321140
1724	ST4.03ch01	66321143
1725	ST4.03ch01	66347097
1726	ST4.03ch01	66348013
1728	ST4.03ch01	66348082
1729	ST4.03ch01	66349078
1730	ST4.03ch01	66349432
1731	ST4.03ch01	66371706
1734	ST4.03ch01	66411722
1735	ST4.03ch01	66430080
1736	ST4.03ch01	66435289
1737	ST4.03ch01	66435310
1738	ST4.03ch01	66575353
1739	ST4.03ch01	66575377
1740	ST4.03ch01	66575381
1741	ST4.03ch01	66578568
1742	ST4.03ch01	66578583
1743	ST4.03ch01	66578586
1744	ST4.03ch01	66578613
1745	ST4.03ch01	66581943
1746	ST4.03ch01	66621861
1747	ST4.03ch01	66629078
1748	ST4.03ch01	66665938
1749	ST4.03ch01	66665965
1752	ST4.03ch01	66723273
1755	ST4.03ch01	66729672
1756	ST4.03ch01	66729765
1757	ST4.03ch01	66779254
1758	ST4.03ch01	66779287
1759	ST4.03ch01	66803243
1760	ST4.03ch01	66805546
1761	ST4.03ch01	66845796
1762	ST4.03ch01	66845799
1763	ST4.03ch01	66853049
1764	ST4.03ch01	66853055
1765	ST4.03ch01	66853058
1766	ST4.03ch01	66853088
1767	ST4.03ch01	66853118
1768	ST4.03ch01	66868770
1769	ST4.03ch01	66868785
1770	ST4.03ch01	66888236
1771	ST4.03ch01	66888257
1772	ST4.03ch01	66888263
1773	ST4.03ch01	66942415
1774	ST4.03ch01	67041880
1775	ST4.03ch01	67050321
1776	ST4.03ch01	67084835
1777	ST4.03ch01	67095731
1778	ST4.03ch01	67111450
1779	ST4.03ch01	67111489
1780	ST4.03ch01	67111525
1781	ST4.03ch01	67111543
1782	ST4.03ch01	67111558
1784	ST4.03ch01	67136658
1785	ST4.03ch01	67136715
1786	ST4.03ch01	67159922
1787	ST4.03ch01	67179743
1788	ST4.03ch01	67179773
1789	ST4.03ch01	67179785
1790	ST4.03ch01	67179854
1791	ST4.03ch01	67179866
1792	ST4.03ch01	67179890
1796	ST4.03ch01	67182041
1797	ST4.03ch01	67182074
1798	ST4.03ch01	67182101
1799	ST4.03ch01	67182209
1800	ST4.03ch01	67191635
1801	ST4.03ch01	67191659
1802	ST4.03ch01	67191698
1803	ST4.03ch01	67191889
1804	ST4.03ch01	67191925
1805	ST4.03ch01	67191943
1806	ST4.03ch01	67195241
1807	ST4.03ch01	67198307
1808	ST4.03ch01	67211412
1809	ST4.03ch01	67211499
1810	ST4.03ch01	67211502
1811	ST4.03ch01	67211523
1812	ST4.03ch01	67223773
1813	ST4.03ch01	67223836
1814	ST4.03ch01	67223845
1815	ST4.03ch01	67223853
1816	ST4.03ch01	67230949
1817	ST4.03ch01	67230976
1818	ST4.03ch01	67233052
1819	ST4.03ch01	67233088
1820	ST4.03ch01	67249167
1821	ST4.03ch01	67249251
1822	ST4.03ch01	67249257
1823	ST4.03ch01	67249317
1824	ST4.03ch01	67256186
1825	ST4.03ch01	67279532
1826	ST4.03ch01	67279589
1827	ST4.03ch01	67279598
1828	ST4.03ch01	67293919
1829	ST4.03ch01	67293925
1830	ST4.03ch01	67293991
1831	ST4.03ch01	67294099
1832	ST4.03ch01	67294132
1833	ST4.03ch01	67294147
1837	ST4.03ch01	67344422
1838	ST4.03ch01	67438609
1840	ST4.03ch01	67460498
1841	ST4.03ch01	67460516
1842	ST4.03ch01	67472160
1843	ST4.03ch01	67472199
1844	ST4.03ch01	67472241
1845	ST4.03ch01	67472265
1846	ST4.03ch01	67528503
1847	ST4.03ch01	67534515
1848	ST4.03ch01	67534647
1849	ST4.03ch01	67534716
1850	ST4.03ch01	67534725
1854	ST4.03ch01	67553257
1855	ST4.03ch01	67557485
1856	ST4.03ch01	67584792
1857	ST4.03ch01	67584795
1858	ST4.03ch01	67615305
1859	ST4.03ch01	67615437
1860	ST4.03ch01	67653291
1861	ST4.03ch01	67653306
1862	ST4.03ch01	67653354
1863	ST4.03ch01	67653366
1864	ST4.03ch01	67658237
1865	ST4.03ch01	67763354
1866	ST4.03ch01	67994607
1867	ST4.03ch01	67994698
1868	ST4.03ch01	68064864
1869	ST4.03ch01	68093497
1870	ST4.03ch01	68350946
1871	ST4.03ch01	68350967
1872	ST4.03ch01	68351039
1873	ST4.03ch01	68351045
1874	ST4.03ch01	68354928
1875	ST4.03ch01	68370790
1876	ST4.03ch01	68370859
1877	ST4.03ch01	68370973
1878	ST4.03ch01	68433879
1879	ST4.03ch01	68433906
1880	ST4.03ch01	68434116
1881	ST4.03ch01	68434926
1882	ST4.03ch01	68473086
1883	ST4.03ch01	68473267
1884	ST4.03ch01	68473276
1885	ST4.03ch01	68473291
1886	ST4.03ch01	68476525
1887	ST4.03ch01	68476567
1888	ST4.03ch01	68509977
1889	ST4.03ch01	68510013
1890	ST4.03ch01	68523744
1891	ST4.03ch01	68523831
1892	ST4.03ch01	68523846
1893	ST4.03ch01	68524519
1894	ST4.03ch01	68524527
1895	ST4.03ch01	68524539
1896	ST4.03ch01	68540316
1897	ST4.03ch01	68540319
1898	ST4.03ch01	68543227
1899	ST4.03ch01	68543266
1900	ST4.03ch01	68543779
1901	ST4.03ch01	68543851
1902	ST4.03ch01	68543908
1903	ST4.03ch01	68544682
1904	ST4.03ch01	68544934
1905	ST4.03ch01	68545802
1906	ST4.03ch01	68569059
1907	ST4.03ch01	68569062
1908	ST4.03ch01	68569074
1909	ST4.03ch01	68645077
1910	ST4.03ch01	68651806
1911	ST4.03ch01	68655943
1912	ST4.03ch01	68656040
1913	ST4.03ch01	68656297
1914	ST4.03ch01	68679963
1915	ST4.03ch01	68680011
1916	ST4.03ch01	68693185
1917	ST4.03ch01	68931384
1918	ST4.03ch01	68931483
1919	ST4.03ch01	68931486
1920	ST4.03ch01	68931507
1921	ST4.03ch01	68931531
1922	ST4.03ch01	68931930
1923	ST4.03ch01	68931976
1924	ST4.03ch01	68931981
1925	ST4.03ch01	68932023
1926	ST4.03ch01	68932041
1927	ST4.03ch01	68932044
1928	ST4.03ch01	68932374
1929	ST4.03ch01	68950363
1931	ST4.03ch01	68950489
1932	ST4.03ch01	68950624
1933	ST4.03ch01	68950627
1934	ST4.03ch01	68957996
1935	ST4.03ch01	68958125
1936	ST4.03ch01	68958191
1937	ST4.03ch01	68958194
1938	ST4.03ch01	68967900
1939	ST4.03ch01	68967909
1940	ST4.03ch01	68981591
1941	ST4.03ch01	68981606
1942	ST4.03ch01	68981815
1943	ST4.03ch01	69026828
1944	ST4.03ch01	69026834
1945	ST4.03ch01	69026837
1946	ST4.03ch01	69026906
1947	ST4.03ch01	69131899
1948	ST4.03ch01	69172436
1949	ST4.03ch01	69259446
1950	ST4.03ch01	69327775
1951	ST4.03ch01	69328093
1952	ST4.03ch01	69348541
1953	ST4.03ch01	69348925
1954	ST4.03ch01	69349672
1955	ST4.03ch01	69349732
1956	ST4.03ch01	69558953
1957	ST4.03ch01	69566747
1958	ST4.03ch01	69566759
1959	ST4.03ch01	69566765
1960	ST4.03ch01	69566768
1961	ST4.03ch01	69566774
1962	ST4.03ch01	69566795
1963	ST4.03ch01	69644443
1964	ST4.03ch01	69677655
1965	ST4.03ch01	69700049
1966	ST4.03ch01	69700097
1967	ST4.03ch01	69700118
1968	ST4.03ch01	69700142
1969	ST4.03ch01	69700145
1970	ST4.03ch01	69700217
1971	ST4.03ch01	69700226
1972	ST4.03ch01	69700265
1973	ST4.03ch01	69700280
1974	ST4.03ch01	69725713
1975	ST4.03ch01	69725749
1976	ST4.03ch01	69725767
1977	ST4.03ch01	69768066
1978	ST4.03ch01	69771486
1979	ST4.03ch01	69794847
1980	ST4.03ch01	69794850
1981	ST4.03ch01	69794898
1982	ST4.03ch01	69795069
1983	ST4.03ch01	69795075
1984	ST4.03ch01	69795114
1985	ST4.03ch01	69795126
1986	ST4.03ch01	69795132
1987	ST4.03ch01	69814146
1988	ST4.03ch01	69846665
1989	ST4.03ch01	69846674
1990	ST4.03ch01	69851426
1991	ST4.03ch01	69851468
1993	ST4.03ch01	70000179
1994	ST4.03ch01	70002862
1995	ST4.03ch01	70003581
1996	ST4.03ch01	70016779
1997	ST4.03ch01	70024527
1998	ST4.03ch01	70156348
1999	ST4.03ch01	70157012
2000	ST4.03ch01	70175920
2001	ST4.03ch01	70185044
2004	ST4.03ch01	70208689
2006	ST4.03ch01	70244349
2007	ST4.03ch01	70412110
2008	ST4.03ch01	70412206
2009	ST4.03ch01	70412308
2010	ST4.03ch01	70452319
2011	ST4.03ch01	70452352
2012	ST4.03ch01	70452355
2013	ST4.03ch01	70452385
2014	ST4.03ch01	70452391
2015	ST4.03ch01	70452412
2016	ST4.03ch01	70452454
2017	ST4.03ch01	70452469
2018	ST4.03ch01	70452502
2019	ST4.03ch01	70452508
2020	ST4.03ch01	70452652
2022	ST4.03ch01	70516263
2023	ST4.03ch01	70525148
2024	ST4.03ch01	70525331
2028	ST4.03ch01	70547113
2029	ST4.03ch01	70635402
2030	ST4.03ch01	70722852
2031	ST4.03ch01	70723064
2032	ST4.03ch01	70723076
2033	ST4.03ch01	70752461
2034	ST4.03ch01	70752491
2035	ST4.03ch01	70782623
2036	ST4.03ch01	70782722
2037	ST4.03ch01	70810832
2038	ST4.03ch01	70810838
2039	ST4.03ch01	70810862
2040	ST4.03ch01	70810895
2041	ST4.03ch01	70810922
2042	ST4.03ch01	70828882
2043	ST4.03ch01	70833736
2044	ST4.03ch01	70833739
2046	ST4.03ch01	70866970
2047	ST4.03ch01	70893255
2048	ST4.03ch01	70893597
2049	ST4.03ch01	70895896
2050	ST4.03ch01	70895956
2051	ST4.03ch01	70911325
2052	ST4.03ch01	70911355
2053	ST4.03ch01	70911655
2054	ST4.03ch01	70911694
2055	ST4.03ch01	70913126
2056	ST4.03ch01	70913330
2057	ST4.03ch01	70916043
2058	ST4.03ch01	70916085
2059	ST4.03ch01	70921805
2060	ST4.03ch01	70941014
2061	ST4.03ch01	70941059
2062	ST4.03ch01	70988341
2063	ST4.03ch01	70988347
2064	ST4.03ch01	70993582
2065	ST4.03ch01	71011942
2066	ST4.03ch01	71011976
2067	ST4.03ch01	71031446
2068	ST4.03ch01	71031524
2069	ST4.03ch01	71031545
2070	ST4.03ch01	71031644
2071	ST4.03ch01	71036581
2072	ST4.03ch01	71062907
2073	ST4.03ch01	71063820
2074	ST4.03ch01	71063982
2075	ST4.03ch01	71067267
2076	ST4.03ch01	71085332
2077	ST4.03ch01	71095582
2078	ST4.03ch01	71181381
2080	ST4.03ch01	71193137
2081	ST4.03ch01	71193179
2082	ST4.03ch01	71193185
2083	ST4.03ch01	71218190
2084	ST4.03ch01	71272020
2085	ST4.03ch01	71272140
2086	ST4.03ch01	71277140
2087	ST4.03ch01	71294187
2088	ST4.03ch01	71294244
2089	ST4.03ch01	71294253
2090	ST4.03ch01	71298003
2091	ST4.03ch01	71304205
2092	ST4.03ch01	71338924
2093	ST4.03ch01	71338948
2094	ST4.03ch01	71339110
2096	ST4.03ch01	71339761
2097	ST4.03ch01	71346279
2098	ST4.03ch01	71346282
2099	ST4.03ch01	71346288
2100	ST4.03ch01	71353335
2101	ST4.03ch01	71421698
2102	ST4.03ch01	71449335
2103	ST4.03ch01	71449522
2104	ST4.03ch01	71450743
2105	ST4.03ch01	71525835
2106	ST4.03ch01	71526039
2107	ST4.03ch01	71527359
2108	ST4.03ch01	71527377
2109	ST4.03ch01	71527449
2110	ST4.03ch01	71817065
2111	ST4.03ch01	71845407
2112	ST4.03ch01	71867363
2113	ST4.03ch01	71901285
2114	ST4.03ch01	71912648
2115	ST4.03ch01	71912654
2116	ST4.03ch01	71912687
2117	ST4.03ch01	71976229
2118	ST4.03ch01	72051086
2119	ST4.03ch01	72051104
2120	ST4.03ch01	72058362
2122	ST4.03ch01	72106517
2123	ST4.03ch01	72112523
2124	ST4.03ch01	72132940
2125	ST4.03ch01	72133000
2126	ST4.03ch01	72133027
2128	ST4.03ch01	72144290
2129	ST4.03ch01	72208082
2131	ST4.03ch01	72243193
2132	ST4.03ch01	72243220
2133	ST4.03ch01	72243307
2134	ST4.03ch01	72274499
2135	ST4.03ch01	72290744
2136	ST4.03ch01	72290906
2137	ST4.03ch01	72290978
2138	ST4.03ch01	72290981
2139	ST4.03ch01	72303711
2140	ST4.03ch01	72303729
2141	ST4.03ch01	72303737
2142	ST4.03ch01	72303771
2143	ST4.03ch01	72363808
2144	ST4.03ch01	72363832
2145	ST4.03ch01	72363886
2146	ST4.03ch01	72391136
2147	ST4.03ch01	72391223
2148	ST4.03ch01	72391232
2149	ST4.03ch01	72391286
2150	ST4.03ch01	72406174
2151	ST4.03ch01	72406225
2152	ST4.03ch01	72406273
2153	ST4.03ch01	72410771
2154	ST4.03ch01	72423109
2155	ST4.03ch01	72423199
2156	ST4.03ch01	72423214
2157	ST4.03ch01	72423223
2158	ST4.03ch01	72423265
2159	ST4.03ch01	72423301
2160	ST4.03ch01	72423436
2161	ST4.03ch01	72556025
2162	ST4.03ch01	72556049
2163	ST4.03ch01	72558621
2164	ST4.03ch01	72558642
2165	ST4.03ch01	72558651
2167	ST4.03ch01	72558807
2168	ST4.03ch01	72602792
2169	ST4.03ch01	72614624
2170	ST4.03ch01	72709974
2171	ST4.03ch01	72709983
2172	ST4.03ch01	72709992
2173	ST4.03ch01	72710052
2174	ST4.03ch01	72710067
2175	ST4.03ch01	72714541
2176	ST4.03ch01	72714550
2177	ST4.03ch01	72714658
2178	ST4.03ch01	72714907
[truncated: 29,230 more rows]
