# Supplementary material for: The effect of marker types and density on genomic prediction and GWAS of key performance traits in tetraploid potato
Source: Front Plant Sci. 2024 Mar 8;15:1340189. doi: 10.3389/fpls.2024.1340189 (PMC10957621; doi:10.3389/fpls.2024.1340189)
Supplement: Supplementary file 1 [file DataSheet_1.zip › SM File 6.csv]

	Cultivar	Panel	Mother	Father	Yield [hkg/ha]	Dry matter content [%]	Starch content [%]	Chipping quality [scale 1-9]	Length/width ratio	Senescence [scale 1-9]
1	12-301-01	MASPOT	07-LJE-1	05-GQE-02	726.4634588	23.06666667	16.68108813	5	1.517975863	6.666666667
2	12-302-11	MASPOT	07-LJE-1	89-BJQ-4	524.7911746	27.95	22.14508123	7	1.322452692	5
3	12-302-13	MASPOT	07-LJE-1	89-BJQ-4	582.855063	19.63333333	13.07643446	8	1.359143887	8
4	12-302-31	MASPOT	07-LJE-1	89-BJQ-4	759.706143	22.43333333	16.30479877	7	1.257330116	6.666666667
5	12-302-36	MASPOT	07-LJE-1	89-BJQ-4	677.707522	23.43333333	17.86342253	7	1.227422964	6
6	12-303-04	MASPOT	07-LJE-1	93-CAQ-14	164.4404779	20.73333333	15.17540432	4	1.658331041	4.666666667
7	12-303-10	MASPOT	07-LJE-1	93-CAQ-14	482.6837746	22.2	15.95773611	4	1.495558297	6
8	12-303-19	MASPOT	07-LJE-1	93-CAQ-14	205.6614063	24.25	18.4364301	6	1.407364562	3
9	12-303-28	MASPOT	07-LJE-1	93-CAQ-14	572.2174041	21.33333333	15.11193705	5	1.459827922	4.666666667
10	12-303-38	MASPOT	07-LJE-1	93-CAQ-14	286.3303199	26.75	20.93906035	7	1.427064393	5
11	12-303-41	MASPOT	07-LJE-1	93-CAQ-14	283.6709052	20.45	14.67877338	6	1.222995205	3.5
12	12-303-44	MASPOT	07-LJE-1	93-CAQ-14	289.8762063	25.13333333	19.11421129	6	1.346110676	5.666666667
13	12-303-53	MASPOT	07-LJE-1	93-CAQ-14	421.9604715	24.86666667	19.69721982	7	1.326070946	6
14	12-303-63	MASPOT	07-LJE-1	93-CAQ-14	315.583882	23.86666667	18.18757487	8	1.27766077	6.333333333
15	12-303-67	MASPOT	07-LJE-1	93-CAQ-14	306.7191662	21.1	15.32549897	NA	1.197872401	5.5
16	12-303-68	MASPOT	07-LJE-1	93-CAQ-14	235.8014399	24.55	18.75925314	8	1.348751578	5.5
17	12-304-06	MASPOT	07-LJE-1	96-BYM-8	544.7367851	19.93333333	14.50208385	5	1.189365176	7
18	12-304-18	MASPOT	07-LJE-1	96-BYM-8	437.4737241	20.5	14.36304289	5	1.37408062	3.666666667
19	12-304-20	MASPOT	07-LJE-1	96-BYM-8	570.8876967	18.7	12.35150335	6	1.414387072	6
20	12-304-25	MASPOT	07-LJE-1	96-BYM-8	383.8421936	16.9	11.09860912	6	1.449112857	7
21	12-304-26	MASPOT	07-LJE-1	96-BYM-8	511.9373367	20.4	14.70927584	4	1.264552739	7
22	12-304-29	MASPOT	07-LJE-1	96-BYM-8	395.3663241	17.95	12.19456594	7	1.513224412	5
23	12-304-35	MASPOT	07-LJE-1	96-BYM-8	557.590623	18.3	12.49317614	4	1.26114797	5
24	12-304-37	MASPOT	07-LJE-1	96-BYM-8	977.3349156	18.06666667	12.14611348	5	1.332025394	6.333333333
25	12-304-42	MASPOT	07-LJE-1	96-BYM-8	635.1568862	21.63333333	15.53194157	5	1.247764309	4.666666667
26	12-304-48	MASPOT	07-LJE-1	96-BYM-8	623.1895199	21	15.17908888	4	1.545746802	6
27	12-304-55	MASPOT	07-LJE-1	96-BYM-8	213.6396505	26.85	20.98593371	8	1.490892868	6
28	12-304-68	MASPOT	07-LJE-1	96-BYM-8	760.1493788	20.73333333	14.93051023	7	1.245289942	7
29	12-305-06	MASPOT	07-LJE-1	Florice	656.8754399	16	10.20643629	NA	1.418843405	7
30	12-305-10	MASPOT	07-LJE-1	Florice	468.0569936	21.93333333	16.90861214	4	1.523089503	6
31	12-305-15	MASPOT	07-LJE-1	Florice	648.4539599	20.33333333	14.36093743	5	1.361016341	5.333333333
32	12-305-34	MASPOT	07-LJE-1	Florice	421.9604715	21.83333333	16.36826604	7	1.257330327	6.666666667
33	12-306-05	MASPOT	07-LJE-1	Jutlandia	605.9033241	21.56666667	16.02120338	5	1.44305219	5.333333333
34	12-306-10	MASPOT	07-LJE-1	Jutlandia	373.6477704	20.96666667	15.00766302	4	1.439608618	5.666666667
35	12-306-31	MASPOT	07-LJE-1	Jutlandia	468.0569936	19.4	13.3421334	4	1.333827059	5
36	12-306-40	MASPOT	07-LJE-1	Jutlandia	390.0474947	18.2	12.44630279	4	1.522646821	3.5
37	12-306-43	MASPOT	07-LJE-1	Jutlandia	627.178642	19.8	13.76424338	3	1.245090669	5.333333333
38	12-306-48	MASPOT	07-LJE-1	Jutlandia	480.0243599	23.63333333	18.16045364	6	1.310959049	7.333333333
39	12-306-66	MASPOT	07-LJE-1	Jutlandia	461.4084567	22.63333333	16.79721878	4	1.459544297	6
40	12-306-67	MASPOT	07-LJE-1	Jutlandia	523.4614673	21.73333333	15.55853644	4	1.331753169	5
41	12-306-68	MASPOT	07-LJE-1	Jutlandia	368.7721768	20.55	14.77988921	6	1.477931137	4
42	12-307-02	MASPOT	07-LJE-1	Rywal	570.0012251	21.9	16.05095645	7	1.585272705	5
43	12-307-03	MASPOT	07-LJE-1	Rywal	758.3764356	23.56666667	17.64459694	3	1.365651761	5.333333333
44	12-307-05	MASPOT	07-LJE-1	Rywal	686.129002	21.6	15.82686721	4	1.387837034	4.5
45	12-307-07	MASPOT	07-LJE-1	Rywal	779.6517535	20.53333333	14.63295276	3	1.254684392	6.333333333
46	12-307-14	MASPOT	07-LJE-1	Rywal	423.7334146	23.3	17.51793897	4	1.487983448	4.5
47	12-307-15	MASPOT	07-LJE-1	Rywal	499.0834988	23.03333333	16.97548741	3	1.360551245	5
48	12-307-20	MASPOT	07-LJE-1	Rywal	560.2500378	24.56666667	19.08130002	7	1.279748664	6.666666667
49	12-307-27	MASPOT	07-LJE-1	Rywal	437.9169599	23.4	17.56375959	6	1.586940156	6
50	12-307-30	MASPOT	07-LJE-1	Rywal	416.1984062	24.36666667	18.53937483	8	1.608209762	4.333333333
51	12-307-36	MASPOT	07-LJE-1	Rywal	468.9434652	21.2	15.67256163	6	1.256798494	5.333333333
52	12-308-13	MASPOT	07-LJE-1	Sarpo_Mira	518.5858736	23.26666667	17.5914072	5	1.351871135	6.333333333
53	12-308-18	MASPOT	07-LJE-1	Sarpo_Mira	429.9387157	22.93333333	16.87595067	4	1.508340881	7.333333333
54	12-308-20	MASPOT	07-LJE-1	Sarpo_Mira	179.0672589	17.2	11.44040812	6	1.574115672	4.5
55	12-308-21	MASPOT	07-LJE-1	Sarpo_Mira	538.5314841	22.53333333	16.036468	4	1.301700433	4.333333333
56	12-308-23	MASPOT	07-LJE-1	Sarpo_Mira	515.483223	24.2	18.07144422	7	1.625108149	5.666666667
57	12-308-40	MASPOT	07-LJE-1	Sarpo_Mira	409.5498694	23.15	17.32518189	5	1.326768442	4.5
58	12-308-41	MASPOT	07-LJE-1	Sarpo_Mira	607.2330314	19.03333333	13.23838574	4	1.400330387	6.5
59	12-308-45	MASPOT	07-LJE-1	Sarpo_Mira	185.7157957	24.33333333	18.73476373	7	2.532863054	6.333333333
60	12-309-16	MASPOT	04-GIV-03	05-GQE-02	664.4104483	24.16666667	18.53569026	NA	1.270952782	6.333333333
61	12-309-17	MASPOT	04-GIV-03	05-GQE-02	889.1309935	20	14.24006948	NA	1.239218897	3
62	12-309-19	MASPOT	04-GIV-03	05-GQE-02	683.4695872	20.15	14.33960621	NA	1.299246374	4
63	12-309-20	MASPOT	04-GIV-03	05-GQE-02	699.4260756	22.16666667	15.73680506	NA	1.205403662	5.666666667
64	12-309-30	MASPOT	04-GIV-03	05-GQE-02	752.1711346	25.53333333	19.19399591	NA	1.47642362	6.333333333
65	12-309-76	MASPOT	04-GIV-03	05-GQE-02	617.4274546	24.33333333	18.31791741	NA	1.343423966	6
66	12-310-05	MASPOT	04-GIV-03	89-BJQ-4	531.4397115	26.13333333	19.81623209	NA	1.244658071	5.666666667
67	12-311-08	MASPOT	04-GIV-03	93-CAQ-14	489.3323115	20.6	14.68298431	NA	1.258140546	5.666666667
68	12-311-10	MASPOT	04-GIV-03	93-CAQ-14	522.5749957	21.9	16.22238232	NA	1.356579067	7
69	12-311-19	MASPOT	04-GIV-03	93-CAQ-14	531.4397115	22.2	16.22659325	NA	1.271099729	6
70	12-311-20	MASPOT	04-GIV-03	93-CAQ-14	953.8434187	19.73333333	13.83665888	NA	1.21678528	6
71	12-311-26	MASPOT	04-GIV-03	93-CAQ-14	312.0379957	21.05	15.26599283	NA	1.246935817	3
72	12-311-28	MASPOT	04-GIV-03	93-CAQ-14	664.4104483	17.2	11.27424591	NA	1.288212613	5
73	12-311-43	MASPOT	04-GIV-03	93-CAQ-14	577.9794693	24.7	18.42219144	NA	1.60207012	6.666666667
74	12-312-08	MASPOT	04-GIV-03	96-BYM-8	429.0522441	22.63333333	16.84672397	NA	1.464721787	6
75	12-312-16	MASPOT	04-GIV-03	96-BYM-8	573.5471115	21.83333333	15.38921604	NA	1.325268898	5.333333333
76	12-312-28	MASPOT	04-GIV-03	96-BYM-8	433.9278378	21.93333333	16.17445623	NA	1.596464985	4.666666667
77	12-312-29	MASPOT	04-GIV-03	96-BYM-8	475.592002	21.43333333	15.35788387	NA	1.360137706	6
78	12-312-39	MASPOT	04-GIV-03	96-BYM-8	494.2079052	21.16666667	14.98685817	NA	1.259371599	5.333333333
79	12-312-41	MASPOT	04-GIV-03	96-BYM-8	527.4505894	18.76666667	12.79389181	NA	1.30572642	4
80	12-312-53	MASPOT	04-GIV-03	96-BYM-8	399.3554462	20.4	14.33750075	NA	1.493993484	5
81	12-312-55	MASPOT	04-GIV-03	96-BYM-8	437.0304883	22	15.97959369	NA	1.758192933	5
82	12-312-60	MASPOT	04-GIV-03	96-BYM-8	593.0494862	20.65	14.83044713	NA	1.28602242	4.5
83	12-312-65	MASPOT	04-GIV-03	96-BYM-8	485.7864252	12.4	6.704227762	NA	1.382470616	3.5
84	12-313-08	MASPOT	04-GIV-03	Desiree	762.8087935	24.33333333	18.31844378	NA	1.352446824	6.333333333
85	12-313-23	MASPOT	04-GIV-03	Desiree	589.5035999	21.03333333	15.10614702	NA	1.554764671	6.666666667
86	12-313-25	MASPOT	04-GIV-03	Desiree	590.8333072	23.9	18.01720174	NA	1.292121435	5
87	12-313-27	MASPOT	04-GIV-03	Desiree	495.0943767	22.4	16.3766879	NA	1.335841253	5
88	12-313-51	MASPOT	04-GIV-03	Desiree	753.9440777	22.73333333	16.89728188	NA	1.453313733	5.666666667
89	12-313-59	MASPOT	04-GIV-03	Desiree	607.2330314	22.63333333	16.82170819	NA	1.359304702	7
90	12-313-75	MASPOT	04-GIV-03	Desiree	482.2405388	22.13333333	16.74034447	4	1.461834533	7
91	12-313-76	MASPOT	04-GIV-03	Desiree	586.8441851	21.36666667	15.47980455	3	1.507938492	7.666666667
92	12-313-79	MASPOT	04-GIV-03	Desiree	818.2132672	21.45	15.63253103	3	1.483880443	6.5
93	12-314-21	MASPOT	04-GIV-03	Florice	513.7102799	22.26666667	16.57155044	NA	1.271937172	7.333333333
94	12-314-54	MASPOT	04-GIV-03	Florice	629.8380567	19.56666667	13.98148987	NA	1.502878664	6.333333333
95	12-314-65	MASPOT	04-GIV-03	Florice	692.334303	21.5	15.5298361	NA	1.280158787	6
96	12-314-67	MASPOT	04-GIV-03	Florice	606.3465599	19.3	13.53646958	NA	1.252360588	6
97	12-314-70	MASPOT	04-GIV-03	Florice	508.3914504	20.96666667	15.08113125	NA	1.46684963	6.666666667
98	12-314-76	MASPOT	04-GIV-03	Florice	446.7816757	21.05	15.27704652	NA	1.230142719	4.5
99	12-314-84	MASPOT	04-GIV-03	Florice	792.5055914	20.63333333	15.02688877	NA	1.310616051	7
100	12-315-09	MASPOT	04-GIV-03	Rywal	514.5967515	22.6	17.0170971	4	1.421068186	6.333333333
101	12-315-16	MASPOT	04-GIV-03	Rywal	736.2146462	22.66666667	16.69926115	3	1.548815349	5.333333333
102	12-315-47	MASPOT	04-GIV-03	Rywal	831.5103409	21.06666667	15.03320516	3	1.320681002	4.666666667
103	12-315-60	MASPOT	04-GIV-03	Rywal	607.2330314	22.86666667	17.04579744	4	1.326867077	3.666666667
104	12-315-63	MASPOT	04-GIV-03	Rywal	692.7775388	23.2	17.49187046	6	1.323619655	5.666666667
105	12-315-66	MASPOT	04-GIV-03	Rywal	500.4132062	22.73333333	16.60288261	7	1.276418007	5
106	12-315-74	MASPOT	04-GIV-03	Rywal	480.4675957	23.4	17.6174757	5	1.2726139	4.666666667
107	12-315-75	MASPOT	04-GIV-03	Rywal	459.6355136	21.26666667	15.69810377	3	1.412763207	7.333333333
108	12-315-79	MASPOT	04-GIV-03	Rywal	498.1970273	20.4	14.53394239	5	1.39408034	5
109	12-316-07	MASPOT	04-GIV-03	Sarpo_Mira	286.3303199	22.3	16.51678159	5	1.23386894	7
110	12-316-11	MASPOT	04-GIV-03	Sarpo_Mira	520.3588167	23.1	16.90307191	8	1.399692076	5.333333333
111	12-316-17	MASPOT	04-GIV-03	Sarpo_Mira	635.600122	25.8	20.22728839	7	1.533156682	6.333333333
112	12-316-29	MASPOT	04-GIV-03	Sarpo_Mira	640.0324799	19.73333333	13.61678056	6	1.355272808	5.666666667
113	12-316-39	MASPOT	04-GIV-03	Sarpo_Mira	529.2235325	23.36666667	17.66540179	6	1.26559948	5.333333333
114	12-316-67	MASPOT	04-GIV-03	Sarpo_Mira	675.491343	23.4	17.5929863	8	1.380479901	4.333333333
115	12-317-09	MASPOT	05-GQE-02	96-BYM-8	718.4852146	16.83333333	10.60829457	NA	1.253024587	5
116	12-317-14	MASPOT	05-GQE-02	96-BYM-8	595.7089009	17.33333333	11.3498196	NA	1.262095271	7
117	12-317-17	MASPOT	05-GQE-02	96-BYM-8	725.1337514	15.96666667	10.15327332	2	1.370131984	7.333333333
118	12-317-26	MASPOT	05-GQE-02	96-BYM-8	757.0467283	14.7	8.957779772	2	1.246948711	7
119	12-317-28	MASPOT	05-GQE-02	96-BYM-8	614.7680399	16.43333333	10.18565822	2	1.346772592	5.333333333
120	12-317-37	MASPOT	05-GQE-02	96-BYM-8	634.7136504	17.6	11.84434508	3	1.332298216	4
121	12-319-18	MASPOT	07-LIX-5	89-BJQ-4	762.8087935	23.56666667	18.03642749	6	1.666512642	7.333333333
122	12-319-30	MASPOT	07-LIX-5	89-BJQ-4	534.542362	21.76666667	16.04885099	5	1.257757378	5
123	12-319-36	MASPOT	07-LIX-5	89-BJQ-4	555.8176799	22.4	16.62368745	8	1.442564559	5
124	12-319-43	MASPOT	07-LIX-5	89-BJQ-4	420.1875283	20.33333333	14.5568527	5	1.299705657	5.333333333
125	12-319-44	MASPOT	07-LIX-5	89-BJQ-4	427.7225367	21.96666667	16.27294024	4	1.211797273	7.666666667
126	12-319-48	MASPOT	07-LIX-5	89-BJQ-4	446.3384399	22.76666667	17.11768657	4	1.324148263	7.666666667
127	12-319-49	MASPOT	07-LIX-5	89-BJQ-4	438.3601957	21.26666667	15.74760896	4	1.187518243	6.333333333
128	12-319-54	MASPOT	07-LIX-5	89-BJQ-4	521.6885241	25.16666667	19.65350466	7	1.474990007	7.666666667
129	12-319-58	MASPOT	07-LIX-5	89-BJQ-4	154.6892905	20.5	15.22122494	5	1.571881894	6
130	12-320-01	MASPOT	07-LIX-5	93-CAQ-14	312.9244673	22.03333333	16.59182892	6	1.337249171	5.333333333
131	12-320-04	MASPOT	07-LIX-5	93-CAQ-14	56.73418104	20.45	14.62403131	NA	1.500610342	6.5
132	12-320-11	MASPOT	07-LIX-5	93-CAQ-14	405.5607473	21.3	15.79606141	3	1.366579529	5.333333333
133	12-320-23	MASPOT	07-LIX-5	93-CAQ-14	253.5308715	21.66666667	15.80185143	7	1.683469116	6
134	12-320-24	MASPOT	07-LIX-5	93-CAQ-14	263.2820589	16.83333333	11.41591871	3	1.321721231	6
135	12-320-34	MASPOT	07-LIX-5	93-CAQ-14	130.3113221	19.96666667	14.64902031	3	1.735254532	4.666666667
136	12-320-40	MASPOT	07-LIX-5	93-CAQ-14	215.4125936	20.5	14.72722583	3	1.28257249	7.5
137	12-320-45	MASPOT	07-LIX-5	93-CAQ-14	507.9482146	18.3	12.0997665	2	1.268975211	5.333333333
138	12-320-53	MASPOT	07-LIX-5	93-CAQ-14	757.489964	16.46666667	10.45504172	4	1.268861758	5
139	12-320-54	MASPOT	07-LIX-5	93-CAQ-14	513.2670441	23.06666667	17.56323323	6	1.346334914	6.333333333
140	12-321-05	MASPOT	07-LIX-5	Florice	339.0753789	19.53333333	13.73606941	4	1.592544831	5
141	12-322-03	MASPOT	07-LIX-5	Rywal	641.805423	21	15.03215243	5	1.769271145	4.666666667
142	12-322-06	MASPOT	07-LIX-5	Rywal	456.9760988	19.73333333	14.05811629	3	1.522183868	5.666666667
143	12-322-10	MASPOT	07-LIX-5	Rywal	542.963842	21.13333333	15.23069953	4	1.484908804	5
144	12-322-12	MASPOT	07-LIX-5	Rywal	366.112762	16.06666667	9.885468919	3	1.981087402	5.333333333
145	12-322-13	MASPOT	07-LIX-5	Rywal	542.963842	19.76666667	13.78820643	4	1.497345608	5.666666667
146	12-322-22	MASPOT	07-LIX-5	Rywal	487.5593683	20.85	15.08007851	4	1.812512962	3.5
147	12-322-32	MASPOT	07-LIX-5	Rywal	553.6015009	20.03333333	14.35567377	3	1.490754534	5.333333333
148	12-322-39	MASPOT	07-LIX-5	Rywal	661.7510335	20.9	14.71221101	3	1.557213934	4.666666667
149	12-322-45	MASPOT	07-LIX-5	Rywal	520.3588167	19.9	14.13316362	6	1.313756946	5
150	12-322-48	MASPOT	07-LIX-5	Rywal	737.5443535	20.5	14.80437862	5	1.608783909	5
151	12-322-52	MASPOT	07-LIX-5	Rywal	464.9543431	20.26666667	14.62926819	3	1.897989734	5.333333333
152	12-322-54	MASPOT	07-LIX-5	Rywal	435.2575452	20.7	14.51419027	4	2.219935639	5
153	12-323-06	MASPOT	89-BJQ-4	05-GQE-02	340.4050862	21.1	15.28073108	NA	1.305391314	5
154	12-323-13	MASPOT	89-BJQ-4	05-GQE-02	590.8333072	18	11.87462452	6	1.607971468	8
155	12-323-17	MASPOT	89-BJQ-4	05-GQE-02	502.6293852	24	17.62747666	5	1.652850155	5.666666667
156	12-323-18	MASPOT	89-BJQ-4	05-GQE-02	579.7524125	21.7	16.09677708	5	1.344473607	5.333333333
157	12-323-29	MASPOT	89-BJQ-4	05-GQE-02	458.749042	23.83333333	18.40797956	8	1.42273737	6.333333333
158	12-324-07	MASPOT	89-BJQ-4	93-CAQ-14	271.2603031	21.16666667	16.52969095	7	1.265615635	9
159	12-324-09	MASPOT	89-BJQ-4	93-CAQ-14	648.8971956	23.4	17.37205525	4	1.331679222	6.333333333
160	12-324-13	MASPOT	89-BJQ-4	93-CAQ-14	440.1331388	22.9	17.19326026	5	1.511061339	3.666666667
161	12-324-14	MASPOT	89-BJQ-4	93-CAQ-14	412.6525199	21.1	15.71996135	2	1.338011943	7.666666667
162	12-325-13	MASPOT	89-BJQ-4	Florice	434.8143094	20.33333333	15.21859311	NA	1.239248578	6
163	12-325-16	MASPOT	89-BJQ-4	Florice	580.1956483	21.2	15.69652467	NA	1.416297742	6.333333333
164	12-325-20	MASPOT	89-BJQ-4	Florice	667.5130988	19.8	14.69484093	NA	1.221237727	7
165	12-325-30	MASPOT	89-BJQ-4	Florice	384.2854294	20.13333333	13.72105459	NA	1.260774269	5.666666667
166	12-325-39	MASPOT	89-BJQ-4	Florice	433.9278378	22.3	17.0863544	NA	1.313151182	6.666666667
167	12-325-40	MASPOT	89-BJQ-4	Florice	511.4941009	22.7	17.04316561	NA	1.210815953	7.666666667
168	12-326-01	MASPOT	89-BJQ-4	Sarpo_Mira	704.7449051	22.8	17.02341349	NA	1.243587927	7
169	12-326-07	MASPOT	89-BJQ-4	Sarpo_Mira	759.706143	21.96666667	15.53773159	NA	1.286185608	5.333333333
170	12-326-13	MASPOT	89-BJQ-4	Sarpo_Mira	538.9747199	22.8	16.91863987	NA	1.316472662	3.5
171	12-326-18	MASPOT	89-BJQ-4	Sarpo_Mira	675.491343	22.7	17.28858606	NA	1.501526106	5.333333333
172	12-326-19	MASPOT	89-BJQ-4	Sarpo_Mira	474.2622946	20.05	14.24691224	NA	1.256823318	7
173	12-326-20	MASPOT	89-BJQ-4	Sarpo_Mira	438.8034315	25.13333333	19.01572729	NA	1.290009824	6.333333333
174	12-327-10	MASPOT	93-CAQ-14	05-GQE-02	303.6165157	19.6	14.03099505	NA	1.276712698	6.333333333
175	12-327-13	MASPOT	93-CAQ-14	05-GQE-02	245.9958631	18.73333333	13.0372068	NA	1.400209023	5.333333333
176	12-327-16	MASPOT	93-CAQ-14	05-GQE-02	290.7626778	18.66666667	12.93924917	3	1.204029403	5
177	12-327-20	MASPOT	93-CAQ-14	05-GQE-02	279.6817831	20.83333333	15.00555756	4	1.282123263	5.333333333
178	12-328-12	MASPOT	93-CAQ-14	Sarpo_Mira	81.55538525	20.13333333	18.52097879	NA	1.72450059	5.333333333
179	12-328-19	MASPOT	93-CAQ-14	Sarpo_Mira	645.3513093	18.76666667	13.11172776	NA	1.279962324	7
180	12-329-17	MASPOT	96-BYM-8	04-GIV-03	456.5328631	19.05	13.22680568	NA	1.419310146	3
181	12-329-22	MASPOT	96-BYM-8	04-GIV-03	602.8006736	16.2	10.39500922	NA	1.226635083	5
182	12-329-34	MASPOT	96-BYM-8	04-GIV-03	259.7361726	16.7	10.8816392	4	1.357699764	7
183	12-329-40	MASPOT	96-BYM-8	04-GIV-03	406.8904546	16.95	11.13232332	3	1.498189489	8
184	12-330-09	MASPOT	96-BYM-8	07-LIX-5	904.2010103	14	8.207832881	NA	1.344006096	6
185	12-330-22	MASPOT	96-BYM-8	07-LIX-5	699.4260756	17.8	11.98812334	NA	1.313563098	6
186	12-330-41	MASPOT	96-BYM-8	07-LIX-5	433.484602	15.43333333	9.434132233	NA	1.38873796	4.666666667
187	12-330-43	MASPOT	96-BYM-8	07-LIX-5	702.0854904	13.5	7.716991965	NA	1.433736252	7.5
188	12-330-52	MASPOT	96-BYM-8	07-LIX-5	97.51187366	11.35	5.551423412	NA	1.251766006	5
189	12-331-06	MASPOT	96-BYM-8	89-BJQ-4	706.0746125	20.8	14.56474819	4	1.222037054	6
190	12-331-07	MASPOT	96-BYM-8	89-BJQ-4	881.5959851	17	11.00275695	3	1.433691406	5.333333333
191	12-331-14	MASPOT	96-BYM-8	89-BJQ-4	571.3309325	17.3	12.47685879	4	1.314169159	7.333333333
192	12-331-17	MASPOT	96-BYM-8	89-BJQ-4	820.8726819	15.8	9.994230448	4	1.410246186	7
193	12-331-20	MASPOT	96-BYM-8	89-BJQ-4	709.6204988	17.9	11.33480478	5	1.286210735	7.333333333
194	12-332-01	MASPOT	96-BYM-8	93-CAQ-14	713.6096209	17.25	11.44303995	5	1.217378682	7
195	12-332-04	MASPOT	96-BYM-8	93-CAQ-14	563.3526883	19.8	14.42651016	4	1.269527193	5.666666667
196	12-332-16	MASPOT	96-BYM-8	93-CAQ-14	594.3791936	15.93333333	10.27572037	3	1.511622957	6.666666667
197	12-332-19	MASPOT	96-BYM-8	93-CAQ-14	715.3825641	17.86666667	11.62867769	3	1.386770501	5.333333333
198	12-333-04	MASPOT	96-BYM-8	Aventra	385.6151368	13.5	7.708043742	NA	1.221625359	4
199	12-333-11	MASPOT	96-BYM-8	Aventra	884.2553998	16.03333333	10.37420437	3	1.392776884	6.666666667
200	12-333-13	MASPOT	96-BYM-8	Aventra	242.8932126	17.05	11.22028	NA	1.58017721	9
201	12-333-14	MASPOT	96-BYM-8	Aventra	349.269802	16.3	10.54194567	5	1.413791607	6.5
202	12-333-27	MASPOT	96-BYM-8	Aventra	66.48536841	11.65	5.884274185	4	1.563257668	9
203	12-333-39	MASPOT	96-BYM-8	Aventra	407.7769262	16.36666667	10.87030895	3	1.413835294	6.666666667
204	12-333-41	MASPOT	96-BYM-8	Aventra	457.4193346	23.45	17.55589088	NA	1.366256116	7
205	12-333-43	MASPOT	96-BYM-8	Aventra	394.0366168	14.93333333	9.598715339	3	1.917768597	7.666666667
206	12-334-07	MASPOT	96-BYM-8	Jutlandia	484.8999536	15.95	10.19488302	3	1.385178565	8.5
207	12-334-13	MASPOT	96-BYM-8	Jutlandia	542.0773704	15.66666667	10.00107321	3	1.658084454	7.666666667
208	12-334-20	MASPOT	96-BYM-8	Jutlandia	553.6015009	17.7	11.94388182	4	1.533401666	7
209	12-335-01	MASPOT	96-BYM-8	Rywal	830.1806335	16	9.957884415	3	1.32944798	3.666666667
210	12-335-02	MASPOT	96-BYM-8	Rywal	463.6246357	17.76666667	11.89542937	3	1.672016986	6
211	12-335-04	MASPOT	96-BYM-8	Rywal	847.9100651	16.73333333	10.33627924	3	1.270329013	6.333333333
212	12-335-09	MASPOT	96-BYM-8	Rywal	480.4675957	17	11.20288315	NA	1.336916831	7.5
213	12-335-12	MASPOT	96-BYM-8	Rywal	711.8366777	17.95	12.14663985	NA	1.630284725	5
214	12-335-14	MASPOT	96-BYM-8	Rywal	569.1147536	18.33333333	12.88500669	NA	1.490299717	6
215	12-335-20	MASPOT	96-BYM-8	Rywal	452.543741	16.7	10.43476324	4	1.655024001	6.666666667
216	12-336-10	MASPOT	Agria	04-GIV-03	624.0759914	20.05	14.29536469	3	1.35647864	7
217	12-336-18	MASPOT	Agria	04-GIV-03	486.6728967	18.45	12.64800809	NA	1.806646598	4.5
218	12-336-30	MASPOT	Agria	04-GIV-03	687.9019451	20.55	14.73512132	5	1.714671907	4.5
219	12-336-43	MASPOT	Agria	04-GIV-03	440.1331388	22.7	16.43145674	2	1.649923867	5.666666667
220	12-336-58	MASPOT	Agria	04-GIV-03	756.6034925	20.33333333	14.28799556	7	1.488035195	3.666666667
221	12-336-68	MASPOT	Agria	04-GIV-03	494.2079052	19.9	12.98268775	4	1.246684541	6
222	12-336-70	MASPOT	Agria	04-GIV-03	478.6946525	21.9	15.31627418	3	1.674882589	5
223	12-336-72	MASPOT	Agria	04-GIV-03	347.4968589	17.85	12.05236678	4	1.321712466	6.5
224	12-336-74	MASPOT	Agria	04-GIV-03	596.5953725	21.9	15.83107814	4	1.279828503	4.666666667
225	12-336-75	MASPOT	Agria	04-GIV-03	352.8156883	20.2	14.43387929	3	1.23864231	8
226	12-336-76	MASPOT	Agria	04-GIV-03	666.6266272	23.13333333	17.26988668	5	1.410063835	6.333333333
227	12-336-77	MASPOT	Agria	04-GIV-03	502.1861494	23.23333333	17.39443919	4	1.269125639	4.666666667
228	12-338-10	MASPOT	Agria	07-LIX-5	504.8455641	20.7	14.85651564	3	1.382277667	6
229	12-338-15	MASPOT	Agria	07-LIX-5	421.0739999	19.36666667	13.83086885	3	1.519962543	7.333333333
230	12-338-20	MASPOT	Agria	07-LIX-5	632.4974714	20.46666667	14.8278153	5	1.432931996	6
231	12-338-23	MASPOT	Agria	07-LIX-5	559.3635662	21.56666667	15.80027234	4	1.563403055	7.333333333
232	12-338-26	MASPOT	Agria	07-LIX-5	581.5253557	19.4	13.62758445	NA	1.468943786	3
233	12-338-34	MASPOT	Agria	07-LIX-5	567.3418104	21.03333333	14.78831107	NA	1.463184635	3
234	12-338-35	MASPOT	Agria	07-LIX-5	429.0522441	19.45	13.69182789	NA	1.565575393	3.5
235	12-339-01	MASPOT	Agria	89-BJQ-4	283.6709052	23.25	17.41998133	NA	1.680059605	5.5
236	12-339-12	MASPOT	Agria	89-BJQ-4	673.2751641	18.96666667	13.237333	NA	1.67223955	6
237	12-339-17	MASPOT	Agria	89-BJQ-4	537.2017767	20.83333333	15.10351519	NA	1.588452495	4.666666667
238	12-339-35	MASPOT	Agria	89-BJQ-4	768.127623	18.63333333	11.98310948	5	1.288723932	6
239	12-339-40	MASPOT	Agria	89-BJQ-4	837.7156419	21.5	15.77473019	3	1.691699877	6.666666667
240	12-339-45	MASPOT	Agria	89-BJQ-4	377.6368925	21.05	15.23438409	4	1.306220639	4
241	12-340-04	MASPOT	Agria	93-CAQ-14	573.5471115	14.8	8.640996551	2	1.33949461	7.333333333
242	12-340-05	MASPOT	Agria	93-CAQ-14	665.7401556	14.76666667	9.031774365	2	1.321392132	7.333333333
243	12-340-12	MASPOT	Agria	93-CAQ-14	749.9549556	17.66666667	10.817369	2	1.415971929	6.5
244	12-340-13	MASPOT	Agria	93-CAQ-14	513.2670441	19.05	13.29473368	4	1.32956214	5
245	12-340-15	MASPOT	Agria	93-CAQ-14	439.6899031	16.1	10.42476229	4	1.327197402	5.666666667
246	12-341-04	MASPOT	Agria	96-BYM-8	664.8536841	18.46666667	12.73964933	4	1.704853896	5.666666667
247	12-341-05	MASPOT	Agria	96-BYM-8	669.7292777	18.26666667	12.36967636	2	1.481315391	6.666666667
248	12-341-09	MASPOT	Agria	96-BYM-8	565.5688672	17.4	11.63579702	3	1.490777486	7
249	12-341-15	MASPOT	Agria	96-BYM-8	719.3716862	16.93333333	10.51191603	3	1.438828186	7
250	12-341-18	MASPOT	Agria	96-BYM-8	714.0528567	16.7	10.48321569	4	1.317942794	6.666666667
251	12-341-19	MASPOT	Agria	96-BYM-8	538.9747199	17.6	11.99128154	3	1.593870197	7.666666667
252	12-341-20	MASPOT	Agria	96-BYM-8	604.5736167	17	11.18551307	NA	1.417669574	8
253	12-341-24	MASPOT	Agria	96-BYM-8	550.4988504	17.6	11.84645055	NA	1.324606624	7
254	12-342-03	MASPOT	Agria	Aventra	296.0815073	20.05	14.27378368	NA	1.31573224	7
255	12-342-16	MASPOT	Agria	Aventra	250.8714568	19.45	13.67024688	NA	1.41622952	6.5
256	12-342-25	MASPOT	Agria	Aventra	547.8394357	20.7	14.88732144	NA	1.392931739	5
257	12-343-11	MASPOT	Agria	Desiree	287.2167915	19.63333333	13.56622265	NA	2.023911329	2.333333333
258	12-343-20	MASPOT	Agria	Desiree	612.5518609	17.56666667	11.62341403	NA	1.394886652	5.666666667
259	12-343-21	MASPOT	Agria	Desiree	366.112762	20.15	14.33223709	NA	1.423371102	4.5
260	12-344-13	MASPOT	Agria	Florice	757.0467283	19.63333333	13.61520146	NA	1.251071999	7
261	12-344-17	MASPOT	Agria	Florice	525.6776462	20.16666667	14.01545387	NA	1.735152844	5.333333333
262	12-344-19	MASPOT	Agria	Florice	700.3125472	17.8	11.79852446	NA	1.531094158	5
263	12-344-23	MASPOT	Agria	Florice	435.2575452	17.8	11.98549151	NA	1.49041936	7.5
264	12-344-28	MASPOT	Agria	Florice	214.5261221	14.75	8.957779772	NA	1.527135597	6
265	12-344-29	MASPOT	Agria	Florice	799.597364	14.55	8.77502365	NA	1.578609035	7
266	12-344-32	MASPOT	Agria	Florice	272.1467747	16.1	10.30705254	NA	1.32844145	7.5
267	12-344-35	MASPOT	Agria	Florice	575.3200546	16.83333333	11.2205298	NA	1.514491301	7.666666667
268	12-344-41	MASPOT	Agria	Florice	556.2609157	19.4	13.80743217	NA	1.562481826	6.333333333
269	12-345-01	MASPOT	Agria	Jutlandia	650.226903	19.26666667	12.89921857	NA	1.332315175	7
270	12-345-09	MASPOT	Agria	Jutlandia	526.5641178	17.83333333	12.16639196	NA	1.367375109	8
271	12-345-13	MASPOT	Agria	Jutlandia	629.3948209	19.5	14.10341055	NA	1.58196685	7
272	12-345-18	MASPOT	Agria	Jutlandia	611.6653893	17.96666667	11.23789988	NA	1.458657722	6.666666667
273	12-345-24	MASPOT	Agria	Jutlandia	620.9733409	20.26666667	14.13948001	NA	1.362074608	5
274	12-345-30	MASPOT	Agria	Jutlandia	603.2439093	18.33333333	12.61562319	5	1.375893608	6.333333333
275	12-345-34	MASPOT	Agria	Jutlandia	470.7164083	21.96666667	15.85609391	5	1.764762056	5.666666667
276	12-345-43	MASPOT	Agria	Jutlandia	613.4383325	19.7	13.98306897	3	1.295327726	7
277	12-345-45	MASPOT	Agria	Jutlandia	450.7707978	18.83333333	12.84339699	NA	1.213403133	6.333333333
278	12-346-16	MASPOT	Agria	Rywal	689.6748883	17.7	12.13927072	6	1.446426585	6.333333333
279	12-346-18	MASPOT	Agria	Rywal	652.443082	19.56666667	13.810064	4	1.638740607	5.333333333
280	12-346-32	MASPOT	Agria	Rywal	751.7278988	17.45	11.65000891	3	1.44613462	7
281	12-346-37	MASPOT	Agria	Rywal	521.2452883	19.6	14.17845787	6	1.531691218	8
282	12-347-04	MASPOT	Agria	Sarpo_Mira	632.0542356	20.3	14.75171524	6	1.820051163	6.666666667
283	12-347-15	MASPOT	Agria	Sarpo_Mira	538.9747199	20.6	14.31616954	5	2.409104093	8
284	12-347-29	MASPOT	Agria	Sarpo_Mira	548.7259072	21.06666667	15.76894017	6	1.547135029	6.666666667
285	12-347-32	MASPOT	Agria	Sarpo_Mira	534.9855978	17.16666667	11.07885701	6	1.392377665	5
286	12-347-37	MASPOT	Agria	Sarpo_Mira	735.3281746	21.4	15.0634846	4	1.564126092	7.666666667
287	12-347-40	MASPOT	Agria	Sarpo_Mira	264.6117663	18.63333333	12.91423339	7	2.203875402	3.333333333
288	12-348-11	MASPOT	Aventra	04-GIV-03	382.955722	24.26666667	19.0030945	3	1.282202515	8
289	12-348-18	MASPOT	Aventra	04-GIV-03	550.4988504	24.93333333	19.08656368	NA	1.460614338	5
290	12-348-30	MASPOT	Aventra	04-GIV-03	838.1588777	21.33333333	15.0619055	NA	1.210070276	6
291	12-348-49	MASPOT	Aventra	04-GIV-03	472.4893515	27.93333333	22.12111818	NA	1.335619435	5.5
292	12-349-05	MASPOT	Aventra	05-GQE-02	678.5939935	24.3	18.3658435	4	1.343516034	7
293	12-349-15	MASPOT	Aventra	05-GQE-02	850.5694798	22.5	17.21143327	5	1.272265911	7.333333333
294	12-349-22	MASPOT	Aventra	05-GQE-02	585.071242	20.83333333	15.17645705	3	1.276500034	6.666666667
295	12-349-24	MASPOT	Aventra	05-GQE-02	743.3064188	22.4	16.32876181	3	1.31518199	5.333333333
296	12-349-40	MASPOT	Aventra	05-GQE-02	343.064501	20.13333333	13.9164435	4	1.273511901	5.666666667
297	12-350-01	MASPOT	Aventra	89-BJQ-4	641.3621872	25.4	20.00056731	NA	1.251890266	7.333333333
298	12-350-02	MASPOT	Aventra	89-BJQ-4	570.8876967	23.43333333	17.71648607	NA	1.255795461	7
299	12-350-07	MASPOT	Aventra	89-BJQ-4	702.9719619	24.4	17.92661323	NA	1.301104748	7.333333333
300	12-350-12	MASPOT	Aventra	89-BJQ-4	706.0746125	20	14.16028486	NA	1.253612751	7.666666667
301	12-350-26	MASPOT	Aventra	89-BJQ-4	541.6341346	23.13333333	17.36784432	NA	1.831436923	7.333333333
302	12-350-34	MASPOT	Aventra	89-BJQ-4	718.0419788	22.8	17.03183535	NA	2.094779684	6.5
303	12-350-38	MASPOT	Aventra	89-BJQ-4	737.1011177	24.86666667	19.52579395	NA	1.921527633	5.666666667
304	12-351-02	MASPOT	Aventra	93-CAQ-14	543.4070778	20.9	14.78673197	NA	1.367777902	8
305	12-351-04	MASPOT	Aventra	93-CAQ-14	397.1392673	19.53333333	13.63811177	NA	1.322844911	6
306	12-351-09	MASPOT	Aventra	93-CAQ-14	558.4770946	22.75	16.96443372	NA	1.537951317	5
307	12-351-14	MASPOT	Aventra	93-CAQ-14	347.4968589	21.36666667	15.45478878	NA	1.26446238	7
308	12-351-16	MASPOT	Aventra	93-CAQ-14	292.535621	22.96666667	17.2188024	NA	1.259705306	5
309	12-351-31	MASPOT	Aventra	93-CAQ-14	502.1861494	21.6	15.89980907	4	1.209772807	4.666666667
310	12-351-33	MASPOT	Aventra	93-CAQ-14	632.9407072	20	14.13526908	3	1.258325404	5.666666667
311	12-352-01	MASPOT	Aventra	Desiree	398.4689746	19.9	13.71684366	3	1.864415232	7.333333333
312	12-352-06	MASPOT	Aventra	Desiree	570.4444609	22	16.37089787	5	1.484957498	6.666666667
313	12-352-17	MASPOT	Aventra	Desiree	632.9407072	19.7	13.89090136	3	2.071476293	3.5
314	12-352-19	MASPOT	Aventra	Desiree	831.9535767	20	14.13579545	3	1.269000934	6.333333333
315	12-352-29	MASPOT	Aventra	Desiree	760.5926146	22.35	16.57049771	4	1.346347716	6
316	12-352-43	MASPOT	Aventra	Desiree	550.4988504	19.15	13.38848039	3	1.569981591	7
317	12-352-44	MASPOT	Aventra	Desiree	449.4410904	21.5	15.77578293	4	1.733301026	4.333333333
318	12-353-16	MASPOT	Aventra	Florice	499.9699704	16.1	10.30547344	4	1.471753975	4
319	12-353-24	MASPOT	Aventra	Florice	680.3669367	20.73333333	15.15038855	1	1.272467679	5.666666667
320	12-354-05	MASPOT	Aventra	Rywal	676.3778146	23.3	17.93373256	3	1.422416184	4
321	12-354-08	MASPOT	Aventra	Rywal	657.3186756	22.76666667	17.19168116	5	1.491197571	6
322	12-354-09	MASPOT	Aventra	Rywal	456.9760988	20.56666667	15.34419836	5	1.297000552	6.333333333
323	12-354-17	MASPOT	Aventra	Rywal	576.2065262	19.75	13.9857008	NA	1.369791906	7
324	12-354-27	MASPOT	Aventra	Rywal	530.5532399	22.83333333	16.97180284	NA	1.472880968	5.666666667
325	12-354-38	MASPOT	Aventra	Rywal	510.1643936	23.16666667	17.63828055	NA	1.400489386	7
326	12-354-41	MASPOT	Aventra	Rywal	467.6137578	22.3	16.44857703	NA	1.257891596	3.333333333
327	12-354-42	MASPOT	Aventra	Rywal	572.2174041	21.46666667	15.75076715	NA	1.197061493	4
328	12-355-19	MASPOT	Aventra	Sarpo_Mira	788.9597051	21.35	15.52930974	NA	1.32655017	7
329	12-355-27	MASPOT	Aventra	Sarpo_Mira	605.0168525	23.73333333	17.89212287	NA	2.13082013	4.666666667
330	12-355-37	MASPOT	Aventra	Sarpo_Mira	436.1440167	22.43333333	16.81855	NA	1.28824041	5
331	12-355-38	MASPOT	Aventra	Sarpo_Mira	435.2575452	23.3	17.68936483	NA	1.323807142	6.333333333
332	12-355-45	MASPOT	Aventra	Sarpo_Mira	662.1942693	22.33333333	16.86594972	NA	1.353679633	7.333333333
333	12-356-13	MASPOT	Desiree	05-GQE-02	607.6762672	21	15.25255711	NA	1.50901903	5
334	12-356-14	MASPOT	Desiree	05-GQE-02	1259.676113	17.05	11.24712467	NA	1.32795336	5.5
335	12-356-19	MASPOT	Desiree	05-GQE-02	402.4580968	18.05	12.2967345	NA	1.995078457	7.5
336	12-356-22	MASPOT	Desiree	05-GQE-02	758.3764356	18.53333333	12.76571784	NA	1.496010265	7.333333333
337	12-356-34	MASPOT	Desiree	05-GQE-02	516.3696946	21.6	15.60540979	NA	1.543330615	7
338	12-356-38	MASPOT	Desiree	05-GQE-02	301.8435726	20.73333333	15.46927723	NA	1.330387274	4.333333333
339	12-357-15	MASPOT	Desiree	89-BJQ-4	543.8503136	23.8	18.38296378	4	1.352947863	6.333333333
340	12-357-19	MASPOT	Desiree	89-BJQ-4	811.5647303	22.3	16.54653466	4	1.410150361	5.666666667
341	12-357-23	MASPOT	Desiree	89-BJQ-4	309.378581	19.2	13.37795307	5	1.421548895	7.5
342	12-357-35	MASPOT	Desiree	89-BJQ-4	585.9577136	20.13333333	14.16133759	4	1.304357969	6.666666667
343	12-357-36	MASPOT	Desiree	89-BJQ-4	122.3330779	18.83333333	13.82297336	4	1.449287181	6.333333333
344	12-357-42	MASPOT	Desiree	89-BJQ-4	372.7612989	21.56666667	16.48650216	5	1.371093792	7
345	12-358-07	MASPOT	Desiree	93-CAQ-14	401.5716252	20.95	15.11642455	NA	1.600537473	5.5
346	12-358-09	MASPOT	Desiree	93-CAQ-14	578.4227051	17.9	11.94704001	3	1.48965728	6
347	12-358-10	MASPOT	Desiree	93-CAQ-14	395.3663241	14.5	8.751337177	3	1.439243914	6
348	12-358-14	MASPOT	Desiree	93-CAQ-14	700.3125472	17.55	11.79799809	3	1.546824273	5.5
349	12-358-22	MASPOT	Desiree	93-CAQ-14	709.177263	19.53333333	13.41718073	NA	1.430530155	4.666666667
350	12-358-25	MASPOT	Desiree	93-CAQ-14	575.3200546	20.63333333	14.83044713	NA	1.298801773	5.333333333
351	12-359-07	MASPOT	Desiree	96-BYM-8	631.1677641	21.76666667	16.14733499	NA	2.085735221	7
352	12-359-12	MASPOT	Desiree	96-BYM-8	553.1582651	17.9	11.77508778	NA	1.616759147	5.333333333
353	12-359-16	MASPOT	Desiree	96-BYM-8	607.2330314	17.23333333	10.80999987	NA	1.422151918	6
354	12-359-30	MASPOT	Desiree	96-BYM-8	807.5756082	17.26666667	10.98247847	NA	1.325807006	5.666666667
355	12-360-02	MASPOT	Desiree	Florice	352.8156883	17.95	12.19298684	NA	1.361342429	3.5
356	12-360-04	MASPOT	Desiree	Florice	139.1760379	18.65	12.81181503	NA	1.967627674	5.5
357	12-360-11	MASPOT	Desiree	Florice	498.1970273	17.36666667	11.47331938	NA	1.353637484	5.333333333
358	12-360-16	MASPOT	Desiree	Florice	482.2405388	17.4	11.66923466	NA	1.44371359	5.666666667
359	12-360-19	MASPOT	Desiree	Florice	438.8034315	17.1	10.90585204	NA	1.343295432	6.333333333
360	12-361-07	MASPOT	Desiree	Jutlandia	483.1270104	17.83333333	11.97100306	4	1.791833519	6.666666667
361	12-361-13	MASPOT	Desiree	Jutlandia	583.7415346	19.96666667	13.98833263	NA	1.354381283	5.666666667
362	12-361-36	MASPOT	Desiree	Jutlandia	787.6299977	20.8	14.68666887	NA	1.967608341	5
363	12-362-02	MASPOT	Desiree	Rywal	319.1297684	17.75	11.94335545	NA	1.966618012	4.5
364	12-362-03	MASPOT	Desiree	Rywal	427.279301	20.7	14.92998386	NA	1.488161797	5.5
365	12-362-27	MASPOT	Desiree	Rywal	559.806802	19.43333333	13.46510681	NA	1.354631604	5.333333333
366	12-362-31	MASPOT	Desiree	Rywal	489.3323115	18.7	12.88605942	NA	1.355248865	4.5
367	12-362-32	MASPOT	Desiree	Rywal	489.3323115	20.85	15.0295206	NA	1.371012642	4
368	12-362-45	MASPOT	Desiree	Rywal	478.6946525	20.65	14.87679412	NA	1.564253139	5.5
369	12-363-10	MASPOT	Desiree	Sarpo_Mira	597.4818441	20.3	14.53183692	NA	1.447688721	6.5
370	12-363-17	MASPOT	Desiree	Sarpo_Mira	348.3833304	21.23333333	15.18329981	NA	1.437645224	6.666666667
371	12-363-30	MASPOT	Desiree	Sarpo_Mira	323.5621262	22	16.21396046	NA	1.605404078	5.5
372	12-365-04	MASPOT	Florice	93-CAQ-14	666.6266272	19.05	13.22838478	NA	1.314454339	5
373	12-365-05	MASPOT	Florice	93-CAQ-14	503.5158567	21.06666667	15.62200371	NA	1.53334656	4
374	12-365-11	MASPOT	Florice	93-CAQ-14	484.8999536	18.73333333	12.91528612	NA	1.277077521	5
375	12-365-33	MASPOT	Florice	93-CAQ-14	577.9794693	15.6	9.807263397	NA	1.349195177	4
376	12-365-34	MASPOT	Florice	93-CAQ-14	602.3574378	17.4	11.71873984	NA	1.574314148	4.666666667
377	12-365-36	MASPOT	Florice	93-CAQ-14	714.4960925	20.26666667	14.50734751	NA	1.556614858	6.333333333
378	12-365-38	MASPOT	Florice	93-CAQ-14	308.4921094	16.8	11.02962839	NA	1.629323152	5
379	12-365-45	MASPOT	Florice	93-CAQ-14	929.0222145	15.8	10.05110476	3	1.396298255	6
380	12-366-03	MASPOT	Florice	96-BYM-8	763.2520293	16.1	10.29757795	4	1.385637114	6
381	12-366-05	MASPOT	Florice	96-BYM-8	1016.782901	17.35	11.52941753	3	1.365349427	7
382	12-366-07	MASPOT	Florice	96-BYM-8	574.433583	25.3	19.48972449	5	1.219993047	6
383	12-366-10	MASPOT	Florice	96-BYM-8	442.3493178	17	11.23975555	5	1.440314306	6
384	12-366-12	MASPOT	Florice	96-BYM-8	830.6238693	14.23333333	8.093807692	2	1.4819138	6.666666667
385	12-366-19	MASPOT	Florice	96-BYM-8	569.1147536	18.33333333	12.29726087	4	1.475322816	3.333333333
386	12-366-27	MASPOT	Florice	96-BYM-8	535.4288336	15.06666667	8.890101571	4	1.576046534	6.666666667
387	12-366-31	MASPOT	Florice	96-BYM-8	718.0419788	16.8	11.09703002	3	1.229834581	6.333333333
388	12-367-04	MASPOT	Florice	Rywal	776.9923388	18.2	12.24565022	3	1.476318701	6
389	12-367-05	MASPOT	Florice	Rywal	633.383943	20.16666667	14.3583056	2	1.455783191	6
390	12-367-06	MASPOT	Florice	Rywal	751.7278988	16.76666667	11.2189507	3	1.272913318	7.666666667
391	12-367-08	MASPOT	Florice	Rywal	574.433583	20.7	14.91629835	4	1.724965519	5.5
392	12-368-03	MASPOT	Jutlandia	04-GIV-03	549.6123788	23.73333333	18.08803814	4	1.290494012	4
393	12-368-07	MASPOT	Jutlandia	04-GIV-03	563.3526883	23.26666667	17.63985965	4	1.20791433	6.666666667
394	12-368-27	MASPOT	Jutlandia	04-GIV-03	544.7367851	21.3	15.64965132	6	1.250321719	4.666666667
395	12-368-29	MASPOT	Jutlandia	04-GIV-03	571.7741683	22.2	16.39907184	6	1.38529786	6.666666667
396	12-369-10	MASPOT	Jutlandia	05-GQE-02	592.6062504	16.96666667	10.70730494	2	1.318113722	6
397	12-369-17	MASPOT	Jutlandia	05-GQE-02	558.4770946	17.33333333	11.03145729	2	1.267818064	6.666666667
398	12-369-24	MASPOT	Jutlandia	05-GQE-02	457.8625704	19.06666667	13.36135915	3	1.588311182	7.666666667
399	12-369-25	MASPOT	Jutlandia	05-GQE-02	774.332924	17.73333333	12.01787641	4	1.418676964	5.333333333
400	12-369-26	MASPOT	Jutlandia	05-GQE-02	530.1100041	18.73333333	12.93977553	3	1.314456117	6
401	12-369-39	MASPOT	Jutlandia	05-GQE-02	462.7381641	18.6	12.78494359	4	1.269395241	4
402	12-370-03	MASPOT	Jutlandia	89-BJQ-4	386.0583725	21.2	15.32918354	4	1.22958384	7
403	12-370-06	MASPOT	Jutlandia	89-BJQ-4	490.6620188	20.56666667	14.34013258	8	1.447969104	7.666666667
404	12-370-17	MASPOT	Jutlandia	89-BJQ-4	547.3961999	21.96666667	16.64028137	7	1.295737668	6.666666667
405	12-370-26	MASPOT	Jutlandia	89-BJQ-4	537.2017767	23.35	17.51846534	7	2.256227636	5
406	12-370-27	MASPOT	Jutlandia	89-BJQ-4	317.800061	21.3	15.45373605	8	1.583236657	5.333333333
407	12-370-38	MASPOT	Jutlandia	89-BJQ-4	313.8109389	19.7	13.8840586	4	1.333304792	5
408	12-371-04	MASPOT	Jutlandia	93-CAQ-14	393.593381	18.8	13.21073813	3	1.243344875	6.333333333
409	12-371-05	MASPOT	Jutlandia	93-CAQ-14	763.6952651	17.5	11.94124999	2	1.248720765	6
410	12-371-09	MASPOT	Jutlandia	93-CAQ-14	576.649762	17.5	11.3529778	2	1.274019922	6.666666667
411	12-371-10	MASPOT	Jutlandia	93-CAQ-14	661.7510335	19.2	13.31448579	3	1.366246511	6
412	12-371-11	MASPOT	Jutlandia	93-CAQ-14	797.8244209	18.1	12.1950923	3	1.374059825	5.666666667
413	12-371-12	MASPOT	Jutlandia	93-CAQ-14	544.2935494	18.26666667	12.36967636	4	1.338797785	3.666666667
414	12-371-17	MASPOT	Jutlandia	93-CAQ-14	555.8176799	21.93333333	16.54074464	4	1.408714217	5.333333333
415	12-371-20	MASPOT	Jutlandia	93-CAQ-14	454.3166841	19.8	14.27957371	4	1.413530151	4
416	12-371-24	MASPOT	Jutlandia	93-CAQ-14	195.0237473	18.33333333	13.10541137	3	1.227848894	6.666666667
417	12-371-30	MASPOT	Jutlandia	93-CAQ-14	356.3615747	19.16666667	13.68130057	3	1.278292339	7.333333333
418	12-372-08	MASPOT	Jutlandia	Aventra	588.6171283	23.23333333	17.36994978	5	1.359078761	6.333333333
419	12-372-14	MASPOT	Jutlandia	Aventra	450.327562	21.4	16.18999742	3	1.390581807	5.666666667
420	12-372-18	MASPOT	Jutlandia	Aventra	427.7225367	19.56666667	14.12895269	4	1.255635807	7
421	12-372-29	MASPOT	Jutlandia	Aventra	669.286042	22.33333333	16.57207681	5	1.347761324	5.5
422	12-372-33	MASPOT	Jutlandia	Aventra	432.1548946	19.76666667	13.73975397	2	1.251251773	7
423	12-372-35	MASPOT	Jutlandia	Aventra	636.0433578	19.6	13.95700046	2	1.412277117	5.333333333
424	12-372-43	MASPOT	Jutlandia	Aventra	575.7632904	22.2	16.7169078	5	1.406081294	7
425	12-373-11	MASPOT	Jutlandia	Florice	757.489964	17.96666667	12.2659287	3	1.412645727	6
426	12-373-18	MASPOT	Jutlandia	Florice	439.6899031	19.6	13.79033867	4	1.487299927	5.5
427	12-373-22	MASPOT	Jutlandia	Florice	314.6974105	15	9.203200229	3	1.39031694	3.5
428	12-373-24	MASPOT	Jutlandia	Florice	647.5674883	17.96666667	12.07053979	4	1.520231037	6.666666667
429	12-373-28	MASPOT	Jutlandia	Florice	458.3058062	21.5	15.65308609	NA	1.410815281	4
430	12-373-33	MASPOT	Jutlandia	Florice	453.8734483	19.35	13.52962682	4	1.319663877	6
431	12-373-35	MASPOT	Jutlandia	Florice	678.1507577	17.06666667	11.54205032	3	1.505518664	7
432	12-373-43	MASPOT	Jutlandia	Florice	569.5579893	18.86666667	13.38269036	3	1.479476082	6.666666667
433	12-375-42	MASPOT	Kuras	04-GIV-03	674.1616356	25.43333333	19.73171018	5	1.30221395	5.666666667
434	12-375-77	MASPOT	Kuras	04-GIV-03	452.9869767	23.6	17.54716567	4	1.2794316	4.333333333
435	12-376-06	MASPOT	Kuras	05-GQE-02	500.856442	23.26666667	17.39496556	3	1.304326358	6
436	12-376-16	MASPOT	Kuras	05-GQE-02	533.6558904	23.05	17.26725485	4	1.228639607	5.5
437	12-376-20	MASPOT	Kuras	05-GQE-02	718.0419788	20.9	15.13800556	4	1.242568247	4
438	12-376-21	MASPOT	Kuras	05-GQE-02	588.1738925	20.06666667	14.01440114	3	1.267552345	5
439	12-376-39	MASPOT	Kuras	05-GQE-02	437.9169599	20.5	14.68719524	4	1.333321908	5
440	12-376-40	MASPOT	Kuras	05-GQE-02	616.9842188	21.9	16.13232017	6	1.56980848	5.5
441	12-376-45	MASPOT	Kuras	05-GQE-02	499.0834988	20.26666667	14.18793246	4	1.412475089	4.666666667
442	12-377-09	MASPOT	Kuras	89-BJQ-4	760.5926146	22.26666667	16.69347112	6	1.282875035	6
443	12-377-17	MASPOT	Kuras	89-BJQ-4	398.4689746	21.3	15.77209836	4	1.412245267	5.666666667
444	12-377-19	MASPOT	Kuras	89-BJQ-4	492.434962	25.16666667	19.94737757	8	1.275785684	5.666666667
445	12-377-22	MASPOT	Kuras	89-BJQ-4	471.1596441	22.43333333	16.89149186	4	1.293174456	6.666666667
446	12-377-25	MASPOT	Kuras	89-BJQ-4	593.9359578	24	18.21416975	7	1.277765884	7
447	12-377-27	MASPOT	Kuras	89-BJQ-4	654.2160251	25.46666667	19.41334786	7	1.265015834	5.666666667
448	12-377-34	MASPOT	Kuras	89-BJQ-4	555.8176799	24.4	18.68578491	6	1.261036119	5.333333333
449	12-377-36	MASPOT	Kuras	89-BJQ-4	444.122261	23.1	17.29384973	6	1.475334757	5.666666667
450	12-377-40	MASPOT	Kuras	89-BJQ-4	624.5192272	24.46666667	18.83482683	4	1.264128777	7.333333333
451	12-377-44	MASPOT	Kuras	89-BJQ-4	713.1663851	26.66666667	20.87664581	5	1.540318519	5.666666667
452	12-378-01	MASPOT	Kuras	93-CAQ-14	586.4009493	22.2	16.30058784	5	1.284089605	5.666666667
453	12-378-06	MASPOT	Kuras	93-CAQ-14	722.9175725	19.2	13.31448579	3	1.342187374	5
454	12-378-12	MASPOT	Kuras	93-CAQ-14	559.3635662	20.23333333	14.75118887	4	1.330470783	5.333333333
455	12-378-18	MASPOT	Kuras	93-CAQ-14	690.1181241	20.2	14.55422087	3	1.399564382	4
456	12-378-26	MASPOT	Kuras	93-CAQ-14	394.0366168	22	16.32244542	2	1.263678022	5.666666667
457	12-378-35	MASPOT	Kuras	93-CAQ-14	597.0386083	22	16.41987669	4	1.276164465	6
458	12-378-37	MASPOT	Kuras	93-CAQ-14	562.0229809	21.73333333	15.77841476	5	1.234467245	5
459	12-378-38	MASPOT	Kuras	93-CAQ-14	412.6525199	22.96666667	17.14533417	4	1.269646023	5.666666667
460	12-378-39	MASPOT	Kuras	93-CAQ-14	661.3077977	17.96666667	11.85013511	3	1.281567175	5.5
461	12-378-45	MASPOT	Kuras	93-CAQ-14	526.120882	21.3	15.37974145	5	1.248390872	4.666666667
462	12-379-04	MASPOT	Kuras	96-BYM-8	783.6408756	19.96666667	14.03625871	4	1.633153338	3.666666667
463	12-379-05	MASPOT	Kuras	96-BYM-8	663.9672125	18.6	12.86420184	3	1.296304558	6.333333333
464	12-379-06	MASPOT	Kuras	96-BYM-8	902.871303	18.76666667	12.96479131	2	1.340944969	5
465	12-379-09	MASPOT	Kuras	96-BYM-8	438.8034315	19.36666667	13.43956467	4	1.651082089	5
466	12-379-26	MASPOT	Kuras	96-BYM-8	342.1780294	19	13.22943751	3	1.337395082	4
467	12-379-27	MASPOT	Kuras	96-BYM-8	469.3867009	20.36666667	14.55737907	4	1.37545384	3
468	12-379-28	MASPOT	Kuras	96-BYM-8	558.0338588	20.4	14.36199016	4	1.395498514	6
469	12-379-39	MASPOT	Kuras	96-BYM-8	922.8169135	18.86666667	13.21179086	3	1.496205897	5
470	12-379-40	MASPOT	Kuras	96-BYM-8	651.5566104	18.93333333	12.15927264	4	1.403842974	4.333333333
471	12-380-01	MASPOT	Kuras	Aventra	487.5593683	23.9	18.18862761	3	1.345164604	7.666666667
472	12-380-10	MASPOT	Kuras	Aventra	378.5233641	24.6	18.75609495	4	1.288873402	6.5
473	12-380-11	MASPOT	Kuras	Aventra	370.5451199	23.6	17.7623067	4	1.270369015	7.5
474	12-380-29	MASPOT	Kuras	Aventra	555.8176799	21.43333333	15.77420383	5	1.329300634	6
475	12-380-41	MASPOT	Kuras	Aventra	756.6034925	24.8	19.01151636	6	1.28220824	5.333333333
476	12-381-05	MASPOT	Kuras	Desiree	743.3064188	20.26666667	14.65323124	4	1.52830325	6
477	12-381-06	MASPOT	Kuras	Desiree	502.6293852	22.6	16.33086728	3	1.326977996	5.333333333
478	12-381-07	MASPOT	Kuras	Desiree	806.2459009	22.16666667	15.93219397	5	1.522292281	3.666666667
479	12-381-18	MASPOT	Kuras	Desiree	450.327562	20.66666667	14.58660577	4	1.476886366	5.666666667
480	12-381-23	MASPOT	Kuras	Desiree	636.4865935	21.5	15.72733047	3	1.665841319	8
481	12-381-25	MASPOT	Kuras	Desiree	452.1005052	23.33333333	17.73887002	4	1.461932162	7.666666667
482	12-381-26	MASPOT	Kuras	Desiree	497.7537915	19.4	13.88142677	3	1.364536842	7.666666667
483	12-381-29	MASPOT	Kuras	Desiree	553.1582651	19.76666667	13.86272739	4	1.450113582	7
484	12-381-42	MASPOT	Kuras	Desiree	503.5158567	20.86666667	14.7617162	4	1.4942733	4
485	12-382-01	MASPOT	Kuras	Florice	676.3778146	21.46666667	15.67677256	3	1.311827575	6.333333333
486	12-382-07	MASPOT	Kuras	Florice	832.8400482	18.76666667	13.03773317	5	1.474240169	4.333333333
487	12-382-08	MASPOT	Kuras	Florice	804.0297219	20.66666667	14.78199468	3	1.348784966	5
488	12-382-16	MASPOT	Kuras	Florice	641.805423	20.9	15.12905733	2	1.356734342	5.666666667
489	12-382-18	MASPOT	Kuras	Florice	363.4533473	17.7	11.94861911	3	1.429288974	5.5
490	12-382-36	MASPOT	Kuras	Florice	569.5579893	19.46666667	13.53910141	4	1.451812169	6.333333333
491	12-383-01	MASPOT	Kuras	Jutlandia	374.0910062	19.2	13.46142225	5	1.260530531	5
492	12-383-03	MASPOT	Kuras	Jutlandia	585.9577136	20.86666667	14.98106815	4	1.527530273	6.666666667
493	12-383-05	MASPOT	Kuras	Jutlandia	682.5831156	20.03333333	14.25771613	3	1.388480887	5.666666667
494	12-383-15	MASPOT	Kuras	Jutlandia	583.2982988	19.63333333	13.78715369	4	1.335424138	3.666666667
495	12-383-20	MASPOT	Kuras	Jutlandia	491.1052546	20.16666667	14.50524205	6	1.518765298	3.666666667
496	12-383-24	MASPOT	Kuras	Jutlandia	593.0494862	19.96666667	14.47759445	4	1.415747927	7.333333333
497	12-384-09	MASPOT	Kuras	Rywal	602.3574378	22.13333333	16.05411465	5	1.473456422	5.333333333
498	12-384-10	MASPOT	Kuras	Rywal	499.9699704	22.86666667	16.87489794	5	1.357914029	3.666666667
499	12-384-13	MASPOT	Kuras	Rywal	584.1847704	20.8	15.00555756	3	1.396943903	5
500	12-384-27	MASPOT	Kuras	Rywal	540.3044272	20.16666667	14.48075264	3	1.287061798	7
501	12-384-42	MASPOT	Kuras	Rywal	743.3064188	19.26666667	13.53646958	3	1.367628795	5
502	12-384-44	MASPOT	Kuras	Rywal	683.0263514	22.4	16.45120886	4	1.296893654	5
503	12-384-45	MASPOT	Kuras	Rywal	701.1990188	22.4	16.45015613	5	1.319363717	5
504	12-385-02	MASPOT	Kuras	Sarpo_Mira	663.9672125	22.9	16.70347207	6	1.280839126	5.666666667
505	12-385-04	MASPOT	Kuras	Sarpo_Mira	333.7565494	22.66666667	16.50387224	6	1.310380754	4.666666667
506	12-385-13	MASPOT	Kuras	Sarpo_Mira	361.6804041	21.96666667	15.39079514	5	1.250553552	6
507	12-385-17	MASPOT	Kuras	Sarpo_Mira	349.7130378	20.46666667	14.97580449	6	1.20855741	5
508	12-385-20	MASPOT	Kuras	Sarpo_Mira	648.8971956	22.83333333	16.87384521	4	1.479222162	6.333333333
509	12-385-32	MASPOT	Kuras	Sarpo_Mira	664.8536841	22.63333333	16.72375056	8	1.419811197	6
510	12-385-35	MASPOT	Kuras	Sarpo_Mira	367.4424694	22.66666667	16.62579292	4	1.811796459	4.333333333
511	12-385-37	MASPOT	Kuras	Sarpo_Mira	469.8299367	22.6	16.60130351	6	1.528837129	7.333333333
512	12-385-44	MASPOT	Kuras	Sarpo_Mira	591.7197788	21.7	15.58249948	4	1.445523542	5
513	12-386-13	MASPOT	Rywal	04-GIV-03	258.849701	19.2	13.92672102	7	1.602075024	5.333333333
514	12-386-63	MASPOT	Rywal	04-GIV-03	530.5532399	20.66666667	14.90496809	4	1.355872483	3.666666667
515	12-386-78	MASPOT	Rywal	04-GIV-03	692.334303	23.63333333	17.67066545	3	1.313179214	5.333333333
516	12-386-82	MASPOT	Rywal	04-GIV-03	486.6728967	18.8	13.03773317	4	1.438700878	5
517	12-387-12	MASPOT	Rywal	05-GQE-02	615.6545114	20.7	14.85651564	3	1.487369874	6.666666667
518	12-387-21	MASPOT	Rywal	05-GQE-02	506.1752715	21.23333333	15.28125745	5	1.435421314	6.666666667
519	12-387-32	MASPOT	Rywal	05-GQE-02	451.2140336	19.1	13.29210185	5	1.35751478	6
520	12-387-39	MASPOT	Rywal	05-GQE-02	501.2996778	21.66666667	16.04674553	4	1.414109272	5.666666667
521	12-387-41	MASPOT	Rywal	05-GQE-02	552.7150294	19.36666667	13.21915999	4	1.348746921	5.333333333
522	12-387-42	MASPOT	Rywal	05-GQE-02	207.4343494	24.9	19.08947209	4	1.469233685	4
523	12-388-05	MASPOT	Rywal	89-BJQ-4	883.812164	21.33333333	14.98843727	4	1.312442465	6.333333333
524	12-388-13	MASPOT	Rywal	89-BJQ-4	552.2717936	25.13333333	19.60399947	7	1.627253081	5.333333333
525	12-388-14	MASPOT	Rywal	89-BJQ-4	799.597364	22.4	16.35325122	5	1.177897323	6
526	12-388-19	MASPOT	Rywal	89-BJQ-4	640.4757156	22	16.29795601	6	1.209492249	7.333333333
527	12-389-13	MASPOT	Rywal	93-CAQ-14	351.485981	21.86666667	16.12389832	3	1.417585555	6.666666667
528	12-389-15	MASPOT	Rywal	93-CAQ-14	308.9353452	19.76666667	14.20505275	3	1.333496534	4.666666667
529	12-389-23	MASPOT	Rywal	93-CAQ-14	450.7707978	22.83333333	17.36363339	4	1.271090073	4.666666667
530	12-390-07	MASPOT	Rywal	Jutlandia	278.3520757	20.23333333	14.65323124	4	1.596443461	4
531	12-390-16	MASPOT	Rywal	Jutlandia	880.7095135	17.5	11.67134012	3	1.300802677	7.666666667
532	12-390-20	MASPOT	Rywal	Jutlandia	406.8904546	21.05	15.21806675	7	1.271759692	7.5
533	12-391-08	MASPOT	Sarpo_Mira	05-GQE-02	524.3479388	18.83333333	12.99085981	6	1.293148837	6.333333333
534	12-391-14	MASPOT	Sarpo_Mira	05-GQE-02	312.9244673	21.1	15.15670494	5	1.353004182	4
535	12-391-22	MASPOT	Sarpo_Mira	05-GQE-02	475.1487662	18.4	12.27277146	3	1.262153712	5.333333333
536	12-391-33	MASPOT	Sarpo_Mira	05-GQE-02	483.1270104	19.2	13.09408111	3	1.295390288	7
537	12-391-38	MASPOT	Sarpo_Mira	05-GQE-02	828.8509261	17.93333333	11.87409815	3	1.566005667	6.333333333
538	12-391-41	MASPOT	Sarpo_Mira	05-GQE-02	406.8904546	17.65	11.85381967	8	1.693320642	6
539	12-391-42	MASPOT	Sarpo_Mira	05-GQE-02	436.1440167	19.25	13.44482833	3	1.262088494	6
540	12-392-02	MASPOT	Sarpo_Mira	96-BYM-8	506.1752715	16.25	10.45451536	5	1.232174924	6
541	12-392-11	MASPOT	Sarpo_Mira	96-BYM-8	NA	18.9	12.96637041	7	1.673276164	5
542	12-392-22	MASPOT	Sarpo_Mira	96-BYM-8	460.5219852	20.6	14.80595772	5	1.234711198	7.666666667
543	12-392-37	MASPOT	Sarpo_Mira	96-BYM-8	229.5961389	13.05	7.264602547	4	1.179813593	4.5
544	12-393-30	MASPOT	Sarpo_Mira	Florice	310.2650526	20.45	14.67403608	5	1.623592422	8
545	12-393-35	MASPOT	Sarpo_Mira	Florice	481.7973031	19	12.87051823	2	1.516785784	5.333333333
546	12-394-08	MASPOT	Sarpo_Mira	Jutlandia	429.9387157	18.5	12.69593417	3	1.571258919	8
547	12-394-10	MASPOT	Sarpo_Mira	Jutlandia	391.8204378	21.86666667	16.22185595	4	1.414769101	7.666666667
548	12-394-11	MASPOT	Sarpo_Mira	Jutlandia	416.1984062	21.06666667	15.1311628	4	1.229698927	5
549	12-394-21	MASPOT	Sarpo_Mira	Jutlandia	310.2650526	22.4	16.25424085	4	1.471805345	6
550	12-394-22	MASPOT	Sarpo_Mira	Jutlandia	369.6586483	17.83333333	11.84802965	4	1.369489327	5
551	12-394-27	MASPOT	Sarpo_Mira	Jutlandia	283.6709052	25.6	19.7140903	NA	1.414729714	8
552	12-394-30	MASPOT	Sarpo_Mira	Jutlandia	234.0284968	16.86666667	10.87767807	4	2.214577432	7.333333333
553	12-394-34	MASPOT	Sarpo_Mira	Jutlandia	636.4865935	19.76666667	13.66628575	4	1.42109492	4.333333333
554	12-394-40	MASPOT	Sarpo_Mira	Jutlandia	411.3228125	19.45	13.62968992	5	1.474522695	5.5
555	12-394-42	MASPOT	Sarpo_Mira	Jutlandia	513.7102799	20.2	14.13790091	5	1.547239979	6.333333333
556	12-395-20	MASPOT	Sarpo_Mira	Rywal	761.9223219	19.96666667	14.0857639	3	1.598316085	5.333333333
557	12-395-39	MASPOT	Sarpo_Mira	Rywal	616.0977472	22	15.93061487	7	1.430692472	5.333333333
558	12-395-44	MASPOT	Sarpo_Mira	Rywal	405.1175115	19.5	13.44167014	4	1.72791707	5
559	12-396-04	MASPOT	Shepody	05-GQE-02	484.013482	19.6	13.41875982	5	1.216805442	6.333333333
560	12-396-06	MASPOT	Shepody	05-GQE-02	595.7089009	21.9	16.13021471	3	1.440936897	6
561	12-396-23	MASPOT	Shepody	05-GQE-02	652.443082	17.2	11.45514637	3	1.384364511	5.5
562	12-396-28	MASPOT	Shepody	05-GQE-02	376.3071852	19.43333333	13.53857504	4	1.450174175	5.333333333
563	12-396-35	MASPOT	Shepody	05-GQE-02	527.4505894	19.23333333	12.99664984	3	1.585144254	7.333333333
564	12-398-01	MASPOT	Shepody	89-BJQ-4	679.4804651	23.8	17.7222761	4	1.413055691	6
565	12-398-02	MASPOT	Shepody	89-BJQ-4	740.2037683	19.56666667	13.7855746	3	1.294743592	7.666666667
566	12-398-06	MASPOT	Shepody	89-BJQ-4	496.8673199	21.33333333	15.16091587	3	1.422351618	6
567	12-398-10	MASPOT	Shepody	89-BJQ-4	612.1086251	18.56666667	11.76217843	4	1.386136036	8
568	12-398-17	MASPOT	Shepody	89-BJQ-4	694.1072462	17.6	10.32600171	4	1.412634569	7.333333333
569	12-398-20	MASPOT	Shepody	89-BJQ-4	545.1800209	22	16.22396142	4	1.399395264	6.333333333
570	12-398-25	MASPOT	Shepody	89-BJQ-4	519.4723451	23.56666667	18.13491149	6	1.410921138	6
571	12-398-26	MASPOT	Shepody	89-BJQ-4	540.3044272	20.13333333	14.67666791	4	1.357164409	6.666666667
572	12-398-38	MASPOT	Shepody	89-BJQ-4	415.7551704	21.8	16.03120434	4	1.348623465	8.5
573	12-398-43	MASPOT	Shepody	89-BJQ-4	437.9169599	21.63333333	15.82634084	3	1.631486617	7.666666667
574	12-398-44	MASPOT	Shepody	89-BJQ-4	621.4165767	22.06666667	16.12705651	5	1.226487478	7
575	12-399-03	MASPOT	Shepody	93-CAQ-14	377.1936568	17.86666667	12.26487597	3	1.437770277	3.666666667
576	12-399-11	MASPOT	Shepody	93-CAQ-14	460.965221	18.6	12.83813333	4	1.2830119	6
577	12-399-23	MASPOT	Shepody	93-CAQ-14	499.9699704	20.46666667	14.50945298	7	1.550835902	6.666666667
578	12-399-26	MASPOT	Shepody	93-CAQ-14	437.4737241	16.56666667	10.67649914	4	1.469690684	5.333333333
579	12-399-28	MASPOT	Shepody	93-CAQ-14	538.0882483	19.8	14.02309956	4	1.248962891	4
580	12-399-35	MASPOT	Shepody	93-CAQ-14	457.8625704	19.33333333	13.87984767	4	1.304562583	4.666666667
581	12-399-37	MASPOT	Shepody	93-CAQ-14	386.0583725	20.6	14.73301586	5	2.011727207	4
582	12-399-39	MASPOT	Shepody	93-CAQ-14	483.1270104	20.73333333	14.90602082	5	2.078302607	5
583	12-400-21	MASPOT	Shepody	96-BYM-8	650.6701388	15.75	9.962095343	NA	1.453185246	7.5
584	12-400-28	MASPOT	Shepody	96-BYM-8	684.3560588	19.2	13.19151238	NA	1.633394933	7.333333333
585	12-400-31	MASPOT	Shepody	96-BYM-8	655.1024967	14.75	9.013074983	NA	1.62109979	5.5
586	12-401-02	MASPOT	Shepody	Florice	NA	NA	9.604005774	NA	NA	NA
587	12-401-07	MASPOT	Shepody	Florice	929.0222145	17.25	11.50517792	NA	1.473010599	6
588	12-401-14	MASPOT	Shepody	Florice	638.2595367	17.25	11.49991426	NA	1.568475688	5
589	12-401-22	MASPOT	Shepody	Florice	372.3180631	17.53333333	11.81827658	NA	1.684467883	6.333333333
590	12-401-37	MASPOT	Shepody	Florice	538.5314841	16.23333333	10.47584657	NA	1.487680159	6.333333333
591	12-402-01	MASPOT	Shepody	Jutlandia	600.1412588	19.2	13.43430101	NA	1.427499581	7
592	12-402-09	MASPOT	Shepody	Jutlandia	786.7435261	19.73333333	13.73922761	NA	1.533587837	7
593	12-402-35	MASPOT	Shepody	Jutlandia	644.4648378	20.13333333	14.40623168	NA	1.521240334	7
594	12-402-40	MASPOT	Shepody	Jutlandia	567.3418104	18.75	12.98612252	NA	1.401502056	7.5
595	12-404-06	MASPOT	Shepody	Rywal	816.440324	19.7	13.90960074	4	1.620193089	6.666666667
596	12-404-07	MASPOT	Shepody	Rywal	505.2887999	20.43333333	14.53341602	4	1.834405865	5.666666667
597	12-404-12	MASPOT	Shepody	Rywal	366.5559978	17.8	12.14137619	3	1.449389994	5.666666667
598	12-404-27	MASPOT	Shepody	Rywal	611.6653893	21.3	14.84150082	4	1.777206505	6.5
599	12-404-37	MASPOT	Shepody	Rywal	578.8659409	19.76666667	14.10656875	6	1.919993636	4.666666667
600	12-404-40	MASPOT	Shepody	Rywal	312.0379957	22.6	16.7522011	4	1.745463053	6
601	12-406-14	MASPOT	Shepody	Sarpo_Mira	440.1331388	21.56666667	15.45794697	4	1.793705963	7.333333333
602	12-406-16	MASPOT	Shepody	Sarpo_Mira	300.5138652	27.7	21.81067813	7	1.379722495	4
603	12-407-02	MASPOT	Spunta	05-GQE-02	547.8394357	19.06666667	13.18940692	5	1.361426058	6.666666667
604	12-407-13	MASPOT	Spunta	05-GQE-02	304.9462231	22.4	16.6105283	NA	1.270192931	4.5
605	12-407-14	MASPOT	Spunta	05-GQE-02	411.3228125	18.43333333	12.39574487	7	1.388489871	6.666666667
606	12-407-16	MASPOT	Spunta	05-GQE-02	398.9122104	17.76666667	11.57811978	5	1.294569662	4
607	12-407-23	MASPOT	Spunta	05-GQE-02	782.754404	17.3	11.553104	NA	1.342779012	5
608	12-407-24	MASPOT	Spunta	05-GQE-02	604.5736167	18.8	13.04615503	NA	1.266895284	4
609	12-407-25	MASPOT	Spunta	05-GQE-02	572.6606399	18.4	12.59745017	3	1.537046614	4.5
610	12-407-30	MASPOT	Spunta	05-GQE-02	853.6721303	15.25	9.512337755	2	1.279748354	5
611	12-407-33	MASPOT	Spunta	05-GQE-02	509.7211578	17.86666667	11.84802965	4	1.373209419	5.333333333
612	12-407-42	MASPOT	Spunta	05-GQE-02	706.9610841	20.93333333	14.8602002	4	1.36386841	6.333333333
613	12-408-01	MASPOT	Spunta	89-BJQ-4	733.1119956	18.9	13.13621717	5	1.44280193	7
614	12-408-06	MASPOT	Spunta	89-BJQ-4	234.9149684	18.96666667	13.33581701	6	1.459458129	7.333333333
615	12-408-07	MASPOT	Spunta	89-BJQ-4	612.9950967	20.8	14.73564769	6	1.630225335	7.333333333
616	12-408-09	MASPOT	Spunta	89-BJQ-4	607.6762672	18.83333333	12.94135463	7	1.260308839	6.333333333
617	12-408-19	MASPOT	Spunta	89-BJQ-4	304.9462231	19.75	13.93514288	3	1.682972299	6
618	12-408-24	MASPOT	Spunta	89-BJQ-4	658.2051472	19.16666667	13.65733752	3	1.315313427	7.666666667
619	12-408-27	MASPOT	Spunta	89-BJQ-4	638.7027725	21.63333333	15.72838321	4	1.542819942	8
620	12-408-36	MASPOT	Spunta	89-BJQ-4	493.3214336	22.23333333	16.57049771	5	1.485733673	6.666666667
621	12-408-43	MASPOT	Spunta	89-BJQ-4	554.4879725	21.2	15.03531063	5	1.376025588	7
622	12-409-23	MASPOT	Spunta	93-CAQ-14	769.4573304	15.93333333	9.931815908	3	1.321668821	6
623	12-409-29	MASPOT	Spunta	93-CAQ-14	113.4683621	15.8	9.967912145	3	1.630137313	3
624	12-409-34	MASPOT	Spunta	93-CAQ-14	710.5069704	19.2	13.65733752	5	1.240902382	7
625	12-410-10	MASPOT	Spunta	96-BYM-8	656.8754399	17.23333333	11.05489396	4	1.548725378	7
626	12-410-20	MASPOT	Spunta	96-BYM-8	617.8706904	16.2	10.32891011	3	1.403793003	5.333333333
627	12-410-27	MASPOT	Spunta	96-BYM-8	662.6375051	15.3	9.016759545	4	1.681281148	3.666666667
628	12-410-28	MASPOT	Spunta	96-BYM-8	605.0168525	16.8	11.02356179	4	1.721600703	6.333333333
629	12-410-37	MASPOT	Spunta	96-BYM-8	974.232265	15.96666667	10.12931028	3	1.823034834	7
630	12-410-38	MASPOT	Spunta	96-BYM-8	686.129002	15.8	9.930763175	3	1.616299324	4.333333333
631	12-411-01	MASPOT	Spunta	Aventra	651.9998462	19.1	13.5082956	2	1.286729525	7.666666667
632	12-411-08	MASPOT	Spunta	Aventra	583.7415346	20.7	14.97896268	3	1.415216185	4.333333333
633	12-411-14	MASPOT	Spunta	Aventra	563.7959241	21.5	15.62884647	3	1.462676598	6
634	12-411-18	MASPOT	Spunta	Aventra	445.8952041	22.83333333	17.48608044	4	1.420666195	5
635	12-411-32	MASPOT	Spunta	Aventra	537.6450125	22.5	16.84409214	4	1.334300805	7
636	12-412-13	MASPOT	Spunta	Desiree	394.0366168	17.76666667	12.09239737	NA	2.336599509	7.666666667
637	12-412-17	MASPOT	Spunta	Desiree	612.5518609	19.26666667	13.16912844	NA	2.161057162	6.666666667
638	12-412-23	MASPOT	Spunta	Desiree	473.3758231	18.83333333	13.16228568	NA	1.631456004	6
639	12-412-42	MASPOT	Spunta	Desiree	339.0753789	17.13333333	11.02829909	3	1.982799541	3.666666667
640	12-412-45	MASPOT	Spunta	Desiree	627.6218778	16.46666667	10.43055231	2	1.441365346	5.666666667
641	12-413-06	MASPOT	Spunta	Florice	597.4818441	16.36666667	11.09071363	3	1.634544569	7
642	12-413-09	MASPOT	Spunta	Florice	534.0991262	18.56666667	13.0111383	NA	1.627802533	6.666666667
643	12-413-10	MASPOT	Spunta	Florice	356.3615747	18.5	12.68593322	NA	1.682913632	7.5
644	12-413-12	MASPOT	Spunta	Florice	449.4410904	18.8	12.98928072	4	1.512389164	6.5
645	12-413-13	MASPOT	Spunta	Florice	529.6667683	15.9	10.17671	NA	1.823117647	5.333333333
646	12-413-14	MASPOT	Spunta	Florice	280.5682547	17.66666667	12.45710668	6	1.498730945	8.333333333
647	12-413-16	MASPOT	Spunta	Florice	566.012103	17.2	11.32322473	7	1.595969146	4
648	12-413-18	MASPOT	Spunta	Florice	140.0625094	10.7	4.908382381	2	NA	9
649	12-414-03	MASPOT	Spunta	Jutlandia	477.3649452	16.46666667	10.72442522	4	1.576222754	6.666666667
650	12-414-09	MASPOT	Spunta	Jutlandia	468.9434652	16.83333333	11.04910394	4	1.549169664	4
651	12-414-19	MASPOT	Spunta	Jutlandia	732.225524	18.2	12.24565022	3	1.504845348	6.666666667
652	12-414-26	MASPOT	Spunta	Jutlandia	706.5178483	18.7	12.88342759	NA	1.689390471	6.5
653	12-414-30	MASPOT	Spunta	Jutlandia	713.6096209	20.1	14.185827	4	1.36006514	7
654	12-414-37	MASPOT	Spunta	Jutlandia	587.2874209	16.33333333	10.62488849	3	1.5327958	6.666666667
655	12-414-38	MASPOT	Spunta	Jutlandia	313.8109389	19.26666667	13.82981612	7	1.499587068	4.333333333
656	12-415-01	MASPOT	Spunta	Rywal	531.8829473	19.7	13.83665888	5	1.427476751	6.666666667
657	12-415-02	MASPOT	Spunta	Rywal	782.754404	20.03333333	14.087343	3	1.595481144	5.333333333
658	12-415-03	MASPOT	Spunta	Rywal	551.385322	21.8	15.92745668	7	1.939706146	4.666666667
659	12-415-07	MASPOT	Spunta	Rywal	511.0508651	17.13333333	11.29820896	3	1.457666414	5.333333333
660	12-415-08	MASPOT	Spunta	Rywal	694.9937177	20.33333333	14.04257511	4	1.563261206	4.666666667
661	12-415-09	MASPOT	Spunta	Rywal	848.3533009	20.7	14.90940204	NA	1.64276508	2
662	12-415-11	MASPOT	Spunta	Rywal	408.6633978	17.3	11.54415578	3	1.892206561	5
663	12-415-14	MASPOT	Spunta	Rywal	673.7183999	20.7	14.92261474	4	2.137808007	4.5
664	12-415-15	MASPOT	Spunta	Rywal	661.3077977	17.6	11.62446677	5	1.782314861	5.666666667
665	12-415-22	MASPOT	Spunta	Rywal	693.2207746	18.25	12.44735552	4	1.968150494	6
666	12-415-34	MASPOT	Spunta	Rywal	373.2045347	18.86666667	13.18677509	5	1.547517028	7
667	12-415-36	MASPOT	Spunta	Rywal	694.9937177	17.83333333	11.67607741	3	1.371126751	5.333333333
668	12-415-44	MASPOT	Spunta	Rywal	320.9027115	21.85	16.02015065	4	1.844305871	6.5
669	12-416-22	MASPOT	Spunta	Sarpo_Mira	476.9217094	18.2	11.97679308	3	1.831317708	5.333333333
670	12-416-23	MASPOT	Spunta	Sarpo_Mira	448.5546188	16.2	9.152365742	4	1.541407182	5.333333333
671	12-416-33	MASPOT	Spunta	Sarpo_Mira	355.4751031	17.5	11.23000439	3	1.360987953	4.666666667
672	12-416-36	MASPOT	Spunta	Sarpo_Mira	465.8408146	16.93333333	10.46188448	2	1.602850306	5.666666667
673	12-416-44	MASPOT	Spunta	Sarpo_Mira	453.8734483	19.63333333	13.95857956	4	1.596023841	4
674	12-417-05	MASPOT	Spunta	Isle_of_Jura	601.0277304	19.43333333	13.514612	4	1.817004444	5.333333333
675	12-417-10	MASPOT	Spunta	Isle_of_Jura	585.5144778	17.26666667	10.78551046	3	1.790080926	6.333333333
676	12-417-12	MASPOT	Spunta	Isle_of_Jura	276.5791326	20.75	14.98001541	3	1.886168186	6.5
677	12-417-16	MASPOT	Spunta	Isle_of_Jura	498.1970273	16.75	11.00012512	4	1.667771329	3.5
678	12-417-17	MASPOT	Spunta	Isle_of_Jura	551.385322	17.76666667	11.57811978	3	1.543227183	6.333333333
679	12-417-19	MASPOT	Spunta	Isle_of_Jura	541.1908988	18.16666667	11.92676153	3	1.719345122	6.666666667
680	12-417-22	MASPOT	Spunta	Isle_of_Jura	455.2031557	16.46666667	10.57748877	3	1.733422935	5
681	12-417-23	MASPOT	Spunta	Isle_of_Jura	399.798682	17.8	11.98759698	4	1.638867313	5.5
682	12-417-31	MASPOT	Spunta	Isle_of_Jura	536.7585409	17.56666667	11.74586108	3	1.718286609	5.333333333
683	12-417-33	MASPOT	Spunta	Isle_of_Jura	621.4165767	17.16666667	11.05331486	4	1.863438651	6
684	12-417-39	MASPOT	Spunta	Isle_of_Jura	685.2425304	18	12.21298875	5	1.809846134	6.5
685	12-418-06	MASPOT	Isle_of_Jura	05-GQE-02	624.962463	18.53333333	12.39785033	3	1.406430292	5
686	12-418-19	MASPOT	Isle_of_Jura	05-GQE-02	253.9741073	20.86666667	15.15354674	4	1.395417259	6
687	12-418-22	MASPOT	Isle_of_Jura	05-GQE-02	718.4852146	18.23333333	12.14874531	4	1.310607374	7
688	12-418-23	MASPOT	Isle_of_Jura	05-GQE-02	454.3166841	16.8	10.70572584	5	1.364432902	5.333333333
689	12-418-39	MASPOT	Isle_of_Jura	05-GQE-02	371.4315915	21.4	15.30837869	4	1.525785355	6.333333333
690	12-418-43	MASPOT	Isle_of_Jura	05-GQE-02	528.3370609	18.35	12.59218651	2	1.338160707	4.5
691	12-418-45	MASPOT	Isle_of_Jura	05-GQE-02	422.8469431	16.9	9.899154437	3	1.2700811	6
692	12-419-04	MASPOT	Isle_of_Jura	89-BJQ-4	249.9849852	19.2	13.38005853	NA	1.415639059	7
693	12-419-07	MASPOT	Isle_of_Jura	89-BJQ-4	599.698023	21.2	14.47258058	NA	1.495882244	5
694	12-419-08	MASPOT	Isle_of_Jura	89-BJQ-4	648.0107241	23.93333333	18.0917227	NA	1.425225037	7.666666667
695	12-419-19	MASPOT	Isle_of_Jura	89-BJQ-4	524.3479388	23.06666667	17.049482	NA	1.262036493	6.333333333
696	12-419-24	MASPOT	Isle_of_Jura	89-BJQ-4	554.0447367	19.56666667	13.34476523	3	1.221199963	7.666666667
697	12-419-31	MASPOT	Isle_of_Jura	89-BJQ-4	527.8938251	21.4	15.74866169	NA	1.39445235	5
698	12-419-32	MASPOT	Isle_of_Jura	89-BJQ-4	615.6545114	23.3	16.85672492	NA	1.348915033	5.666666667
699	12-419-39	MASPOT	Isle_of_Jura	89-BJQ-4	283.6709052	22.9	18.12385781	NA	1.409413458	7
700	12-419-40	MASPOT	Isle_of_Jura	89-BJQ-4	591.276543	20.4	14.65638943	NA	1.272447127	5
701	12-419-44	MASPOT	Isle_of_Jura	89-BJQ-4	612.9950967	21.1	15.45057785	NA	1.326274899	7
702	12-420-01	MASPOT	Isle_of_Jura	93-CAQ-14	728.6796377	15.95	10.14958876	NA	1.3347943	5
703	12-420-02	MASPOT	Isle_of_Jura	93-CAQ-14	599.2547872	18.76666667	12.93977553	NA	1.208572664	5.666666667
704	12-420-16	MASPOT	Isle_of_Jura	93-CAQ-14	325.3350694	18.26666667	12.59008105	NA	1.348858795	5.666666667
705	12-420-19	MASPOT	Isle_of_Jura	93-CAQ-14	390.9339662	16.1	10.69414579	NA	1.218210563	2.666666667
706	12-420-32	MASPOT	Isle_of_Jura	93-CAQ-14	519.9155809	15.7	9.708253029	1	1.280044956	5.666666667
707	12-420-35	MASPOT	Isle_of_Jura	93-CAQ-14	324.4485978	21.85	16.05912852	5	1.703555496	5.5
708	12-420-38	MASPOT	Isle_of_Jura	93-CAQ-14	651.9998462	20.23333333	14.28536373	3	1.314137556	6.333333333
709	12-421-09	MASPOT	Isle_of_Jura	96-BYM-8	557.1473872	19.83333333	13.74133307	4	1.512625164	4.666666667
710	12-421-11	MASPOT	Isle_of_Jura	96-BYM-8	550.0556146	16.53333333	10.18618459	3	1.611513253	7
711	12-421-14	MASPOT	Isle_of_Jura	96-BYM-8	751.284663	16	9.98290019	4	1.354263329	7.333333333
712	12-421-20	MASPOT	Isle_of_Jura	96-BYM-8	368.7721768	14	8.261022628	3	1.432461077	7.5
713	12-421-21	MASPOT	Isle_of_Jura	96-BYM-8	638.2595367	15.96666667	9.590016911	7	1.36569158	7.666666667
714	12-421-26	MASPOT	Isle_of_Jura	96-BYM-8	622.7462841	16.6	10.35866318	3	1.388772835	7
715	12-421-41	MASPOT	Isle_of_Jura	96-BYM-8	351.9292168	17.8	12.03762853	4	1.438744421	8
716	12-421-44	MASPOT	Isle_of_Jura	96-BYM-8	750.3981914	17.16666667	10.90637841	3	1.309009645	4.666666667
717	12-423-08	MASPOT	Isle_of_Jura	Desiree	674.1616356	20.13333333	13.99043809	4	1.395855406	5.666666667
718	12-423-12	MASPOT	Isle_of_Jura	Desiree	445.8952041	19.36666667	13.97833167	6	1.742562907	2.666666667
719	12-423-25	MASPOT	Isle_of_Jura	Desiree	535.8720694	21.6	15.75287262	4	1.356368056	5.666666667
720	12-423-32	MASPOT	Isle_of_Jura	Desiree	293.4220926	18.13333333	12.56295981	3	1.492522455	6.333333333
721	12-423-33	MASPOT	Isle_of_Jura	Desiree	559.3635662	18	11.55731493	3	1.397502231	5.333333333
722	12-423-39	MASPOT	Isle_of_Jura	Desiree	493.7646694	14.95	9.154221411	2	1.342441583	6.5
723	12-424-07	MASPOT	Isle_of_Jura	Florice	691.0045956	17.2	11.10334641	NA	1.453276774	5.666666667
724	12-424-11	MASPOT	Isle_of_Jura	Florice	526.120882	18	12.34097602	NA	1.408341374	6
725	12-424-14	MASPOT	Isle_of_Jura	Florice	488.0026041	20.46666667	14.95131508	NA	1.436473069	4.333333333
726	12-424-18	MASPOT	Isle_of_Jura	Florice	409.5498694	19.35	13.58544839	NA	1.351262929	4.5
727	12-424-21	MASPOT	Isle_of_Jura	Florice	838.6021135	18.8	13.0387859	NA	1.511113243	7
728	12-424-23	MASPOT	Isle_of_Jura	Florice	714.4960925	17.4	11.25396743	NA	1.544464626	5.333333333
729	12-424-25	MASPOT	Isle_of_Jura	Florice	668.8428062	17.33333333	11.27687774	NA	1.356899291	5.333333333
730	12-424-28	MASPOT	Isle_of_Jura	Florice	725.1337514	18.83333333	13.03931227	NA	1.563972901	5
731	12-424-33	MASPOT	Isle_of_Jura	Florice	673.7183999	17.43333333	11.62183494	NA	1.66579412	4.666666667
732	12-424-35	MASPOT	Isle_of_Jura	Florice	632.9407072	18	12.24459749	NA	1.487593912	6
733	12-424-36	MASPOT	Isle_of_Jura	Florice	762.8087935	19.06666667	13.48380619	NA	1.721490175	6.333333333
734	12-424-41	MASPOT	Isle_of_Jura	Florice	661.3077977	16.26666667	10.42739412	NA	1.454186121	5.333333333
735	12-424-42	MASPOT	Isle_of_Jura	Florice	401.5716252	14.85	9.100505298	NA	1.530378384	5.5
736	12-424-43	MASPOT	Isle_of_Jura	Florice	562.0229809	14.55	8.777129114	NA	1.607657342	5
737	12-425-07	MASPOT	Isle_of_Jura	Jutlandia	386.0583725	17.3	11.88806024	4	1.416790038	5
738	12-425-29	MASPOT	Isle_of_Jura	Jutlandia	496.4240841	17.8	12.04499765	NA	1.268022176	4
739	12-425-36	MASPOT	Isle_of_Jura	Jutlandia	486.2296609	20.06666667	14.25824249	NA	1.411686958	4.666666667
740	12-425-38	MASPOT	Isle_of_Jura	Jutlandia	283.2276694	20.16666667	14.97054082	NA	1.334898808	5.666666667
741	12-425-42	MASPOT	Isle_of_Jura	Jutlandia	462.7381641	17.9	11.7271617	NA	1.49764756	6.666666667
742	12-425-43	MASPOT	Isle_of_Jura	Jutlandia	701.6422546	18.06666667	12.02314007	NA	1.485259134	6
743	12-426-02	MASPOT	Isle_of_Jura	Rywal	619.6436335	19	13.28736456	NA	1.567000907	6.333333333
744	12-426-07	MASPOT	Isle_of_Jura	Rywal	604.5736167	19.03333333	13.04299683	NA	1.318172367	5.333333333
745	12-426-14	MASPOT	Isle_of_Jura	Rywal	624.0759914	20.63333333	14.26719072	NA	1.480253469	4.666666667
746	12-426-20	MASPOT	Isle_of_Jura	Rywal	645.3513093	17.4	11.65106164	NA	1.289602437	5.5
747	12-426-23	MASPOT	Isle_of_Jura	Rywal	707.4043198	19.66666667	13.59176479	NA	1.381293541	3.666666667
748	12-426-24	MASPOT	Isle_of_Jura	Rywal	613.8815683	19.2	12.84866065	NA	1.382754766	6
749	12-426-28	MASPOT	Isle_of_Jura	Rywal	289.8762063	20.16666667	14.23585855	NA	1.577313517	6
750	12-426-33	MASPOT	Isle_of_Jura	Rywal	699.4260756	22.53333333	16.35430395	NA	1.583991584	5.666666667
751	12-426-41	MASPOT	Isle_of_Jura	Rywal	1075.290025	12.2	6.490416042	NA	1.382486903	6
752	12-428-12	MASPOT	07-LJE-1	Aventra	269.4873599	19.56666667	13.90749528	NA	1.313412041	6
753	12-428-21	MASPOT	07-LJE-1	Aventra	311.1515241	26.23333333	20.20964174	NA	1.403311884	5.333333333
754	12-428-22	MASPOT	07-LJE-1	Aventra	246.4390989	23.45	17.61115931	6	1.402263634	4.5
755	12-428-27	MASPOT	07-LJE-1	Aventra	368.328941	19.96666667	14.08523753	6	1.24072074	6.666666667
756	07-LJE-1	Parents	NA	NA	398.2139632	26.66847005	20.91847005	7.5	1.298333	6
757	04-GIV-03	Parents	NA	NA	691.5220917	25.75064124	20.00064124	NA	NA	NA
758	05-GQE-02	Parents	NA	NA	688.4969	23.28586733	17.53586733	NA	1.382282	5.5
759	07-LIX-5	Parents	NA	NA	458.2558798	22.16928359	16.41928359	NA	1.639259	6
760	89-BJQ-4	Parents	NA	NA	406.0039749	22.20026597	16.45026597	4.5	1.253724	7
761	93-CAQ-14	Parents	NA	NA	600.1629186	22.9302973	17.1802973	2	NA	NA
762	96-BYM-8	Parents	NA	NA	690.0359847	18.58314303	12.83314303	2	1.318186	7
763	Agria	Parents	NA	NA	582.8363773	21.16247005	15.41247005	5.25	1.454698	5
764	Aventra	Parents	NA	NA	452.1004961	22.46053696	16.71053696	NA	1.312272	7
765	Desiree	Parents	NA	NA	552.4505442	21.81857896	16.06857896	3.2	1.466853	5
766	Florice	Parents	NA	NA	525.921213	17.01689359	11.26689359	NA	1.47429	6
767	Jutlandia	Parents	NA	NA	541.2114551	20.26232836	14.51232836	3.3125	1.371341	7
768	Kuras	Parents	NA	NA	675.9578935	26.41566247	20.66566247	3.8	1.270455	5
769	Rywal	Parents	NA	NA	565.5688559	21.85291895	16.10291895	NA	1.523112	5
770	Sarpo Mira	Parents	NA	NA	560.3766978	22.9900955	17.2400955	NA	1.491105	8
771	Shepody	Parents	NA	NA	524.0946944	21.92040317	16.17040317	2	1.744857	7
772	Spunta	Parents	NA	NA	641.7307014	19.4258319	13.6758319	3.476190476	1.902449	6.5
773	Isle of Jura	Parents	NA	NA	725.5769727	20.56902031	14.81902031	NA	1.563748	6
