# Supplementary material for: The effect of marker types and density on genomic prediction and GWAS of key performance traits in tetraploid potato
Source: Front Plant Sci. 2024 Mar 8;15:1340189. doi: 10.3389/fpls.2024.1340189 (PMC10957621; doi:10.3389/fpls.2024.1340189)
Supplement: Supplementary file 1 [file DataSheet_1.zip › SM File 7.xlsx]

## Sheet: Sheet1
Trait	Chr	Pos	Variants	CombinationVariant	p.value	Estimate	Std.Error	Gene	Transcript	Ref	Alt	Function	Info
GIC	ST4.03ch03	38466056	nssnp	nssnp	1.1505113292317e-06	1.47039463142415	0.280415881870122	PGSC0003DMG400018847	PGSC0003DMT400048519	G	A	Zinc_finger_protein	Zinc_finger_protein
GIC	ST4.03ch09	26322093	combination-1in3	intergeic	6.89801477297132e-07	3.31125607469988	0.610879676493308	PGSC0003DMG400042204	PGSC0003DMT400074316	G	A	Ribonuclease	Ribonuclease;Ribonuclease;Ribonuclease-Gene_of_unknown_function
GIC	ST4.03ch10	58483274	nssnp	nssnp	1.1735645574885e-07	-3.15375382517771	0.550888873099583	PGSC0003DMG400008142	PGSC0003DMT400021030	G	A	Calcium_ATPase	Calcium_ATPase;Calcium_ATPase;Sorting_and_assembly_machinery_(Sam50)_protein
GIC	ST4.03ch10	59112609	ssnp	ssnp	9.28977017550958e-07	-3.79210303831447	0.702722556561946	PGSC0003DMG402008350	PGSC0003DMT400021532	C	T	40S_ribosomal_protein_S5	40S_ribosomal_protein_S5;AP2/ERF_domain-containing_transcription_factor;Conserved_gene_of_unknown_function;Conserved_gene_of_unknown_function;Conserved_gene_of_unknown_function;Conserved_gene_of_unknown_function;28_kDa_small_subunit_ribosomal_protein;28_kDa_small_subunit_ribosomal_protein
GIC	ST4.03ch11	42729904	combination-1in3	nssnp	1.25898543762915e-06	2.6293525682739	0.49722140931906	PGSC0003DMG400018572	PGSC0003DMT400047774	T	C	Disease_resistance_protein_I2C-5	Disease_resistance_protein_I2C-5;Disease_resistance_protein_R3a;Disease_resistance_protein_I2C-5
GIC	ST4.03ch12	1471628	nssnp	nssnp	1.14752296671939e-06	2.63196247263022	0.501881593940458	PGSC0003DMG400037660	PGSC0003DMT400088089	A	G	Allyl_alcohol_dehydrogenase	Allyl_alcohol_dehydrogenase;Conserved_gene_of_unknown_function;Allyl_alcohol_dehydrogenase
TP2	ST4.03ch03	50282077	combination-1in3	intergeic	7.32320882038041e-07	-2.59568822434395	0.487574275035298	PGSC0003DMG400015281	PGSC0003DMT400039518	C	A	Asparaginyl-tRNA_synthetase%2C_chloroplastic/mitochondrial	Asparaginyl-tRNA_synthetase%2C_chloroplastic/mitochondrial;Asparaginyl-tRNA_synthetase%2C_chloroplastic/mitochondrial;Conserved_gene_of_unknown_function;Conserved_gene_of_unknown_function;Conserved_gene_of_unknown_function;Conserved_gene_of_unknown_function;Conserved_gene_of_unknown_function;Conserved_gene_of_unknown_function
TP2	ST4.03ch10	48192534	combination-1in3	intergeic	7.27115464513003e-07	-4.83986890857763	0.908861986371944	PGSC0003DMG400016822	PGSC0003DMT400043327	G	T	ADP-ribosylation_factor	ADP-ribosylation_factor;ADP-ribosylation_factor
TP2	ST4.03ch10	48863408	combination-1in3	intergeic	7.25604476756025e-08	-5.60142396526059	0.966095834563092	PGSC0003DMG400031235	AC=133;AF=0.038;AN=3456;BaseQRankSum=2.627;DP=48830;Dels=0;FS=14.61;HaplotypeScore=4.5117;MLEAC=84;MLEAF=0.024;MQ=36.98;MQ0=2;MQRankSum=-0.021;QD=5.22;ReadPosRankSum=2.336;ANN=C|intergenic_region|MODIFIER|"Elongation_factor_P_(EF-P)"-"Protein_kinase_atsik"|PGSC0003DMG400031234-PGSC0003DMG400031235|intergenic_region|PGSC0003DMG400031234-PGSC0003DMG400031235|||n.48863408G>C||||||	G	C	Elongation_factor_P_(EF-P)-Protein_kinase_atsik	Elongation_factor_P_(EF-P)-Protein_kinase_atsik
TP2	ST4.03ch10	50633085	nssnp	nssnp	4.91794568573599e-07	-8.3881707825862	1.55530620385046	PGSC0003DMG400019130	PGSC0003DMT400049210	T	C	Ataxin-3	Ataxin-3
TP2	ST4.03ch10	50926275	combination-1in3	nssnp	7.55455451098826e-07	-3.10262420094365	0.583523669451196	PGSC0003DMG401019148	PGSC0003DMT400049255	G	A	Xylem_serine_proteinase_1	Xylem_serine_proteinase_1;Xylem_serine_proteinase_1;Leucine-rich_repeat-containing_protein_2%2C_lrrc2;Leucine-rich_repeat-containing_protein_2%2C_lrrc2
TP2	ST4.03ch10	52003194	ssnp	ssnp	8.1683800812552e-08	-4.78493641956775	0.827320424367889	PGSC0003DMG400017604	PGSC0003DMT400045363	G	A	Indole-3-acetamide_hydrolase	Indole-3-acetamide_hydrolase;Chloroplast_threonine_deaminase_1
TP2	ST4.03ch10	52264080	combination-1in3	nssnp	1.48589825718286e-06	-4.64068248329713	0.897428598250355	PGSC0003DMG400017610	PGSC0003DMT400045390	C	G	Conserved_gene_of_unknown_function	Conserved_gene_of_unknown_function;Conserved_gene_of_unknown_function;Protein_ALUMINUM_SENSITIVE_3;Conserved_gene_of_unknown_function;Protein_ALUMINUM_SENSITIVE_3;Protein_ALUMINUM_SENSITIVE_3
TP2	ST4.03ch10	53154453	nssnp	nssnp	1.61319553299536e-07	-4.61731270417627	0.82119813509871	PGSC0003DMG400008393	PGSC0003DMT400021631	C	T	Cc-nbs-lrr_resistance_protein	Cc-nbs-lrr_resistance_protein
TP2	ST4.03ch10	53474579	ssnp	ssnp	9.80254335532951e-07	-5.26129061400118	0.998432147279839	PGSC0003DMG400011118	PGSC0003DMT400028898	G	T	60S_ribosomal_protein_L24	60S_ribosomal_protein_L24;Leucine-rich_repeat_containing_protein;Leucine-rich_repeat_containing_protein;Leucine-rich_repeat_containing_protein;Leucine-rich_repeat_containing_protein;Leucine-rich_repeat_containing_protein;Leucine-rich_repeat_containing_protein;ATPP2-A13;ATPP2-A13;ATPP2-A13
TP2	ST4.03ch10	53996981	combination-1in3	ssnp	1.15512051135779e-07	-4.11542066854833	0.721329252314042	PGSC0003DMG400011019	PGSC0003DMT400028629	T	C	Glycosyltransferase	Glycosyltransferase;Glycosyltransferase;Glycosyltransferase;Diphenol_oxidase
TP2	ST4.03ch10	54340654	combination-1in3	nssnp	1.80131684784518e-07	-2.14242171922848	0.381515943852099	PGSC0003DMG400011067	PGSC0003DMT400028758	C	A	Zinc_finger_protein	Zinc_finger_protein;Zinc_finger_protein;Zinc_finger_protein;Conserved_gene_of_unknown_function;Laccase;Laccase
TP2	ST4.03ch10	54340675	combination-1in3	ssnp	1.70474179549183e-07	-2.149261263511	0.381971994843769	PGSC0003DMG400011067	PGSC0003DMT400028758	C	G	Zinc_finger_protein	Zinc_finger_protein;Zinc_finger_protein;Zinc_finger_protein;Conserved_gene_of_unknown_function;Laccase;Laccase
TP2	ST4.03ch10	54784765	ssnp	ssnp	4.26216406488933e-08	-5.76918725915892	0.975865778286305	PGSC0003DMG400010470	PGSC0003DMT400027149	A	T	Subtilase	Subtilase;Subtilase;Subtilase
TP2	ST4.03ch10	55179071	nssnp	nssnp	6.70775676408002e-07	-3.56422573940525	0.668976273623889	PGSC0003DMG400028183	PGSC0003DMT400072433	G	A	Nodulin_family_protein	Nodulin_family_protein;Conserved_gene_of_unknown_function
TP2	ST4.03ch10	55362292	combination-1in3	ssnp	4.51898489553211e-08	-4.4443226449514	0.754413245121448	PGSC0003DMG400028275	PGSC0003DMT400072661	A	G	Vacuolar_protein-sorting-associated_protein_37_homolog_1	Vacuolar_protein-sorting-associated_protein_37_homolog_1;Vacuolar_protein-sorting-associated_protein_37_homolog_1;Vacuolar_protein-sorting-associated_protein_37_homolog_1;Vacuolar_protein-sorting-associated_protein_37_homolog_1;Vacuolar_protein-sorting-associated_protein_37_homolog_1;Vacuolar_protein-sorting-associated_protein_37_homolog_1;Cys2-His2_type_zinc_finger_protein
TP2	ST4.03ch10	55612857	ssnp	ssnp	3.3237520642794e-07	-2.42989911834923	0.441929819467053	PGSC0003DMG400028172	PGSC0003DMT400072404	C	T	Fructose-bisphosphate_aldolase	Fructose-bisphosphate_aldolase;Fructose-bisphosphate_aldolase;Transcription_factor
TP2	ST4.03ch10	55612868	nssnp	nssnp	2.38301267380598e-07	-3.24780048808237	0.585897460194971	PGSC0003DMG400028172	PGSC0003DMT400072404	A	G	Fructose-bisphosphate_aldolase	Fructose-bisphosphate_aldolase;Fructose-bisphosphate_aldolase;Transcription_factor
TP2	ST4.03ch10	55612999	nssnp	nssnp	4.10746962758281e-07	-3.12623152134287	0.575639584143147	PGSC0003DMG400028172	PGSC0003DMT400072404	G	C	Fructose-bisphosphate_aldolase	Fructose-bisphosphate_aldolase;Fructose-bisphosphate_aldolase;Transcription_factor
TP2	ST4.03ch10	55729274	nssnp	nssnp	1.01085006049287e-06	-1.63293957794526	0.311604849204443	PGSC0003DMG400028258	PGSC0003DMT400072627	A	T	HECT	HECTPGSC0003DMG400028257transcriptPGSC0003DMT400072624protein_coding1/3c.475A>Tp.Asn159Tyr607/2685475/2385159/794,Tmissense_variantMODERATEHECTPGSC0003DMG400028257transcriptPGSC0003DMT400072623protein_coding1/1c.475A>Tp.Asn159Tyr607/3233475/1575159/524,Tmissense_variantMODERATEHECTPGSC0003DMG400028257transcriptPGSC0003DMT400072625protein_coding1/2c.475A>Tp.Asn159Tyr607/2951475/2145159/714,Tdownst…
TP2	ST4.03ch10	55884270	ssnp	ssnp	2.5733144733251e-07	-4.04395470491931	0.72846516793223	PGSC0003DMG400028250	PGSC0003DMT400072600	T	C	UPF0497_membrane_protein	UPF0497_membrane_protein;RNA_binding_protein;RNA_binding_protein;OJ000126_13.10_protein
TP2	ST4.03ch10	56222124	nssnp	nssnp	9.74391923798005e-09	-4.83498913858275	0.783932353678703	PGSC0003DMG400028231	PGSC0003DMT400072556	G	A	Zinc_finger_protein	Zinc_finger_protein;Conserved_gene_of_unknown_function;Mal_d_1-associated_protein;Conserved_gene_of_unknown_function
TP2	ST4.03ch10	56267585	combination-1in3	nssnp	3.13639118913633e-08	-2.70294707799098	0.453358853453913	PGSC0003DMG400028227	PGSC0003DMT400072549	A	C	Zinc_finger%2C_RING-type	Zinc_finger%2C_RING-type;Zinc_finger%2C_RING-type;Zinc_finger%2C_RING-type;Gene_of_unknown_function;Zinc_finger%2C_RING-type;Gene_of_unknown_function
TP2	ST4.03ch10	56283733	combination-1in3	ssnp	1.57704129160723e-09	-1.88430844031862	0.289093385729988	PGSC0003DMG400028226	PGSC0003DMT400072546	G	A	Conserved_gene_of_unknown_function	Conserved_gene_of_unknown_function;Conserved_gene_of_unknown_function;PGPS/D7
TP2	ST4.03ch10	56300010	ssnp	ssnp	2.25942419864901e-07	-2.14451540963625	0.38445345108018	PGSC0003DMG400028226	PGSC0003DMT400072547	T	G	Sucrose-phosphatase	Sucrose-phosphatase;Sucrose-phosphatase;Sucrose-phosphatase;PGPS/D7;PGPS/D7;PGPS/D7
TP2	ST4.03ch10	56307300	nssnp	nssnp	8.17639138288969e-07	-4.78625858208373	0.905491569690026	PGSC0003DMG400028224	PGSC0003DMT400072540	G	T	Carotenoid_isomerase%2C_chloroplastic	Carotenoid_isomerase%2C_chloroplastic;Carotenoid_isomerase%2C_chloroplastic;Carotenoid_isomerase%2C_chloroplastic;Sucrose-phosphatase;Sucrose-phosphatase;Sucrose-phosphatase;Carotenoid_isomerase%2C_chloroplastic
TP2	ST4.03ch10	56985848	ssnp	ssnp	2.38593523246221e-08	-4.55585288552636	0.756252977927752	PGSC0003DMG400028193	PGSC0003DMT400072465	T	C	Tubulin_beta-1_chain	Tubulin_beta-1_chain;Tubulin_beta-1_chain
TP2	ST4.03ch10	56985866	ssnp	ssnp	4.34779313121056e-08	-4.4914371793478	0.760232250356425	PGSC0003DMG400028193	PGSC0003DMT400072465	A	G	Tubulin_beta-1_chain	Tubulin_beta-1_chain;Tubulin_beta-1_chain
TP2	ST4.03ch10	57191675	nssnp	nssnp	1.46305970646921e-06	-2.28748616924972	0.443270547426677	PGSC0003DMG400023695	PGSC0003DMT400060920	T	A	NPR1-interactor_protein_1	NPR1-interactor_protein_1;Ubiquitin_associated/TS-N_domain-containing_protein;Ubiquitin_associated/TS-N_domain-containing_protein;Ubiquitin_associated/TS-N_domain-containing_protein
TP2	ST4.03ch10	57311205	ssnp	ssnp	1.23716947981908e-06	-3.3070690104974	0.633637739108605	PGSC0003DMG400023701	PGSC0003DMT400060936	G	A	Eukaryotic_translation_initiation_factor_4e_type	Eukaryotic_translation_initiation_factor_4e_type;Conserved_gene_of_unknown_function;Conserved_gene_of_unknown_function;Conserved_gene_of_unknown_function;ERF_transcription_factor
TP2	ST4.03ch10	57577563	ssnp	ssnp	1.4535000582684e-09	-4.355163587724	0.665622339601136	PGSC0003DMG400023680	PGSC0003DMT400060875	G	A	Kinase_family_protein	Kinase_family_protein;Kinase_family_protein;Kinase_family_protein;Conserved_gene_of_unknown_function;Gene_of_unknown_function;Conserved_gene_of_unknown_function
TP2	ST4.03ch10	57699004	ssnp	ssnp	2.39918347122852e-09	-1.87315272837181	0.290289901884153	PGSC0003DMG400023686	PGSC0003DMT400060893	A	G	Stress-associated_protein_12	Stress-associated_protein_12;Stress-associated_protein_12;ATOZI1;Nucleotide_binding_protein;ATOZI1;Nucleotide_binding_protein
TP2	ST4.03ch10	57699033	nssnp	nssnp	1.27029344033811e-07	-2.16828859732667	0.382360801708201	PGSC0003DMG400023686	PGSC0003DMT400060893	A	T	Stress-associated_protein_12	Stress-associated_protein_12;Stress-associated_protein_12;ATOZI1;Nucleotide_binding_protein;ATOZI1;Nucleotide_binding_protein
TP2	ST4.03ch10	57724410	nssnp	nssnp	5.72763932965481e-07	-2.16317077584622	0.403483261814316	PGSC0003DMG400023725	PGSC0003DMT400060985	C	T	Conserved_gene_of_unknown_function	Conserved_gene_of_unknown_function;3'-5'-exoribonuclease/RNA_binding_protein;3'-5'-exoribonuclease/RNA_binding_protein
TP2	ST4.03ch10	57778018	combination-1in3	nssnp	3.17396598889936e-07	-4.64513079414918	0.844681433812167	PGSC0003DMG400023691	PGSC0003DMT400060908	A	G	HAT-like_transposase	HAT-like_transposase;Thioredoxin_reductase;Thioredoxin_reductase
TP2	ST4.03ch10	58069239	combination-1in3	ssnp	1.47796113262337e-06	-3.61344244745705	0.698619938405098	PGSC0003DMG400029850	PGSC0003DMT400076753	T	C	Condensin_complex_subunit_1	Condensin_complex_subunit_1;Coiled-coil_domain-containing_protein
TP2	ST4.03ch10	58483274	nssnp	nssnp	1.69706055348969e-08	-4.17690701024997	0.688893373845592	PGSC0003DMG400008142	PGSC0003DMT400021030	G	A	Calcium_ATPase	Calcium_ATPase;Calcium_ATPase;Sorting_and_assembly_machinery_(Sam50)_protein
TP2	ST4.03ch10	58483277	nssnp	nssnp	1.36102342245417e-06	-4.09573409376975	0.791264463205056	PGSC0003DMG400008142	PGSC0003DMT400021030	G	A	Calcium_ATPase	Calcium_ATPase;Calcium_ATPase;Sorting_and_assembly_machinery_(Sam50)_protein
TP2	ST4.03ch10	59032630	nssnp	nssnp	8.88344450201245e-07	-1.80904768282655	0.343396365219399	PGSC0003DMG402011427	PGSC0003DMT400029718	G	T	Cc-nbs-lrr_resistance_protein	Cc-nbs-lrr_resistance_protein;Cc-nbs-lrr_resistance_protein;Cc-nbs-lrr_resistance_protein
TP2	ST4.03ch10	59244291	nssnp	nssnp	7.60199468739199e-07	-3.13333300747002	0.591047375102139	PGSC0003DMG401008361	PGSC0003DMT400021563	T	A	Pentatricopeptide_repeat-containing_protein%2C_mitochondrial	Pentatricopeptide_repeat-containing_protein%2C_mitochondrial;Cysteine_synthase;Gene_of_unknown_function;Conserved_gene_of_unknown_function
TP2	ST4.03ch10	59408900	nssnp	nssnp	1.27778192515982e-08	-2.78825514168762	0.455835857420799	PGSC0003DMG400007170	PGSC0003DMT400018477	C	T	Conserved_gene_of_unknown_function	Conserved_gene_of_unknown_function;3'-N-debenzoyl-2'-deoxytaxol_N-benzoyltransferase;B-type_cyclin;Conserved_gene_of_unknown_function;Conserved_gene_of_unknown_function
TP2	ST4.03ch10	59582922	ssnp	ssnp	4.97925503972706e-10	-5.07636380743604	0.754000177872376	PGSC0003DMG400007186	PGSC0003DMT400018515	C	T	Histone-lysine_N-methyltransferase%2C_H3_lysine-9_specific_SUVH1	Histone-lysine_N-methyltransferase%2C_H3_lysine-9_specific_SUVH1;Histone-lysine_N-methyltransferase%2C_H3_lysine-9_specific_SUVH1;Histone-lysine_N-methyltransferase%2C_H3_lysine-9_specific_SUVH1;S-acyltransferase;S-acyltransferase
TP2	ST4.03ch10	59600214	nssnp	nssnp	1.69940086851632e-07	-4.52221161585113	0.805793838718936	PGSC0003DMG400007187	PGSC0003DMT400018516	A	G	Desaturase	Desaturase;Proteasome_subunit_alpha_type;Proteasome_subunit_alpha_type;Zinc_finger_protein
TP2	ST4.03ch11	533734	ssnp	ssnp	1.39975289207332e-07	-4.03445298116833	0.71083835384665	PGSC0003DMG400013350	PGSC0003DMT400034746	A	G	Brg-1_associated_factor	Brg-1_associated_factor;Brg-1_associated_factor;Brg-1_associated_factor;Conserved_gene_of_unknown_function
TP2	ST4.03ch11	1015176	nssnp	nssnp	4.4752326954667e-08	-4.62838314160252	0.787544733258841	PGSC0003DMG400013253	PGSC0003DMT400034480	C	T	Auxin-induced_SAUR	Auxin-induced_SAUR;Auxin-induced_SAUR;Auxin-induced_SAUR;Auxin-induced_SAUR;Auxin-induced_SAUR;Ubiquitin-protein_ligase;Auxin-induced_SAUR
TP2	ST4.03ch11	1170494	intergenic	intergeic	1.84631070195455e-07	-4.04514461848322	0.718905089239253	PGSC0003DMG400013310	PGSC0003DMT400034639	T	C	Coiled-coil_domain-containing_protein	Coiled-coil_domain-containing_protein;Nicastrin;Coiled-coil_domain-containing_protein;Nicastrin;Coiled-coil_domain-containing_protein-Nicastrin
TP2	ST4.03ch11	1190756	nssnp	nssnp	8.93410940649413e-10	-5.57658476812413	0.844803126494084	PGSC0003DMG400013309	PGSC0003DMT400034637	G	A	ATP-dependent_RNA_and_DNA_helicase	ATP-dependent_RNA_and_DNA_helicase;NADH-ubiquinone_oxidoreductase_75_kDa_subunit%2C_mitochondrial;NADH-ubiquinone_oxidoreductase_75_kDa_subunit%2C_mitochondrial
TP2	ST4.03ch11	1197572	nssnp	nssnp	1.25468601586036e-06	-2.45468853683283	0.472616880287223	PGSC0003DMG400013308	PGSC0003DMT400034632	T	G	Gene_of_unknown_function	Gene_of_unknown_function;Nbs-lrr_resistance_protein
TP2	ST4.03ch11	1199642	nssnp	nssnp	6.41306936781069e-10	-5.21964767568032	0.783814015980396	PGSC0003DMG400045340	PGSC0003DMT400095769	A	C	Nbs-lrr_resistance_protein	Nbs-lrr_resistance_protein;Gene_of_unknown_function
TP2	ST4.03ch11	1314222	nssnp	nssnp	9.21815652597549e-08	-4.88938067666425	0.852574812851529	PGSC0003DMG400013306	PGSC0003DMT400034628	G	A	EMB2656_(EMBRYO_DEFECTIVE_2656)
TP2	ST4.03ch11	1408686	nssnp	nssnp	4.41455717377961e-08	-3.07094455849314	0.522301919295152	PGSC0003DMG400016985	PGSC0003DMT400043759	T	G	Bacterial_spot_disease_resistance_protein_4	Bacterial_spot_disease_resistance_protein_4;Bacterial_spot_disease_resistance_protein_4;Bacterial_spot_disease_resistance_protein_4;ELI3
TP2	ST4.03ch11	1747811	nssnp	ssnp	1.47767191546611e-06	-4.51505690354365	0.875297597775507	PGSC0003DMG400015685	PGSC0003DMT400040568	G	A	NTA15_protein	NTA15_protein;NTA15_protein;NTA15_protein;NTA15_protein;NTA15_protein;Senescence-associated_protein;Senescence-associated_protein;High_mobility_group_protein;High_mobility_group_protein
TP2	ST4.03ch11	2078587	intergenic	intergeic	9.37253580483905e-07	-4.62178445844618	0.874323084318016	PGSC0003DMG400016117	PGSC0003DMT400041581	A	G	EMB2757	EMB2757;EMB2757;EMB2757;EMB2757
TP2	ST4.03ch11	2300000	intergenic	intergeic	1.18701647267368e-07	-5.41168583012163	0.946690673478925	PGSC0003DMG400016201	PGSC0003DMT400041771	A	T	Auxin_growth_promotor_protein	Auxin_growth_promotor_protein;Conserved_gene_of_unknown_function;Conserved_gene_of_unknown_function;Conserved_gene_of_unknown_function;Auxin_growth_promotor_protein;Auxin_growth_promotor_protein;Auxin_growth_promotor_protein
TP2	ST4.03ch11	3725768	intergenic	intergeic	2.96213732096192e-07	-4.65411652537199	0.841681993389311	PGSC0003DMG400007432	AC=355;AF=0.103;AN=3456;BaseQRankSum=8.07;DP=38045;Dels=0;FS=0.126;HaplotypeScore=6.706;MLEAC=333;MLEAF=0.096;MQ=36.98;MQ0=1;MQRankSum=1.124;QD=8.93;ReadPosRankSum=8.97;ANN=G|intergenic_region|MODIFIER|"Pseudouridine_synthase_family_protein"-"Amine_oxidase"|PGSC0003DMG400007434-PGSC0003DMG400007432|intergenic_region|PGSC0003DMG400007434-PGSC0003DMG400007432|||n.3725768A>G||||||	A	G	Pseudouridine_synthase_family_protein-Amine_oxidase	Pseudouridine_synthase_family_protein-Amine_oxidase
TP2	ST4.03ch11	7126510	intergenic	intergeic	8.67668569761418e-10	-3.53001520897785	0.53132236666525	PGSC0003DMG402025557	PGSC0003DMT400065694	A	G	NADH_ubiquinone_oxidoreductase_B14_subunit	NADH_ubiquinone_oxidoreductase_B14_subunit;NADH_dehydrogenase;NADH_ubiquinone_oxidoreductase_B14_subunit-NADH_dehydrogenase
LW	ST4.03ch00	21415680	combination-1in3	ssnp	2.78013240401215e-07	-0.171143543168751	0.0330074135504927	PGSC0003DMG400026855	PGSC0003DMT400069034	C	A	Endochitinase_2	Endochitinase_2;Endochitinase_4
LW	ST4.03ch01	1697166	ssnp	ssnp	6.61429494649895e-07	-0.166900319873604	0.033278507483985	PGSC0003DMG400032195	PGSC0003DMT400081999	T	C	Nse1_non-SMC_component_of_SMC5-6_complex_family_protein	Nse1_non-SMC_component_of_SMC5-6_complex_family_protein
LW	ST4.03ch01	1697193	ssnp	ssnp	2.72620126473072e-09	-0.190728598325886	0.0316822302215104	PGSC0003DMG400032195	PGSC0003DMT400081999	C	T	Nse1_non-SMC_component_of_SMC5-6_complex_family_protein	Nse1_non-SMC_component_of_SMC5-6_complex_family_protein
LW	ST4.03ch01	1719278	ssnp	ssnp	5.45015808120226e-07	-0.168016517292	0.0332468928354843	PGSC0003DMG400032144	PGSC0003DMT400081877	G	A	Cysteine_protease_ATG4B	Cysteine_protease_ATG4B;Cysteine_protease_ATG4B;Cysteine_protease_ATG4B;Cysteine_protease_ATG4B;Cysteine_protease_ATG4B
LW	ST4.03ch01	1745614	ssnp	ssnp	1.57076462928321e-06	-0.153374925399217	0.0316841530959546	PGSC0003DMG400032145	PGSC0003DMT400081880	C	T	10-formyltetrahydrofolate_synthetase	10-formyltetrahydrofolate_synthetase;10-formyltetrahydrofolate_synthetase;Lipoate-protein_ligase_B
LW	ST4.03ch02	36767056	nssnp	nssnp	4.92858196164283e-08	-0.164219855332362	0.0298029765103461	PGSC0003DMG400016709	PGSC0003DMT400043076	G	T	Kinase	Kinase;Kinase
LW	ST4.03ch06	25513409	nssnp	nssnp	6.59063620185243e-07	0.490105783951996	0.0977090624839229	PGSC0003DMG400023817	PGSC0003DMT400061186	C	T	Arginyl-tRNA--protein_transferase_1	Arginyl-tRNA--protein_transferase_1;Arginyl-tRNA--protein_transferase_1
LW	ST4.03ch07	264827	intergenic	intergeic	1.17636672920815e-07	-0.128083525741212	0.0239449456882711	PGSC0003DMG400011839	PGSC0003DMT400030888	A	G	Oxidoreductase	Oxidoreductase;Oxidoreductase;Oxidoreductase;Oxidoreductase;Oxidoreductase-Proton_P-ATPase
LW	ST4.03ch10	10324483	combination-1in3	intergeic	8.18794125405924e-07	-0.283044385045882	0.0569197753900841	PGSC0003DMG402004392	PGSC0003DMT400011217	G	A	Multidrug_resistance_protein_ABC_transporter_family	Multidrug_resistance_protein_ABC_transporter_family;Multidrug_resistance_protein_ABC_transporter_family
LW	ST4.03ch10	13475999	combination-1in3	ssnp	2.23986569578747e-17	0.262218769059261	0.0301720454024571	PGSC0003DMG400012838	PGSC0003DMT400033413	C	T	Non-specific_lipid-transfer_protein	Non-specific_lipid-transfer_protein;Non-specific_lipid-transfer_protein;Non-specific_lipid-transfer_protein;Non-specific_lipid-transfer_protein
LW	ST4.03ch10	17697320	combination-1in3	ssnp	3.14963227410361e-07	-0.168162221068668	0.0325841264446898	PGSC0003DMG400009753	PGSC0003DMT400025246	G	A	Endomembrane_protein_emp70	Endomembrane_protein_emp70;Endomembrane_protein_emp70;Endomembrane_protein_emp70;Endomembrane_protein_emp70;Endomembrane_protein_emp70
LW	ST4.03ch10	18709025	combination-1in3	ssnp	2.32903949855733e-07	-0.255026619086983	0.0488642353523425	PGSC0003DMG400004324	PGSC0003DMT400011043	A	C	Nitrate_transporter	Nitrate_transporter;Nitrate_transporter;Protein-tyrosine_phosphatase_mitochondrial_1%2C_mitochondrial;Protein-tyrosine_phosphatase_mitochondrial_1%2C_mitochondrial;Protein-tyrosine_phosphatase_mitochondrial_1%2C_mitochondrial;Protein-tyrosine_phosphatase_mitochondrial_1%2C_mitochondrial
LW	ST4.03ch10	25068317	combination-1in3	nssnp	3.49198899299059e-09	-0.213450150672881	0.0357064525100332	PGSC0003DMG400005284	PGSC0003DMT400013528	T	C	3-dehydroquinate_dehydratase_/_shikimate_dehydrogenase_isoform_2	3-dehydroquinate_dehydratase_/_shikimate_dehydrogenase_isoform_2;3-dehydroquinate_dehydratase_/_shikimate_dehydrogenase_isoform_2
LW	ST4.03ch10	35040304	combination-1in3	nssnp	4.48471707960653e-11	-0.409594157869738	0.0612643198577309	PGSC0003DMG400029974	PGSC0003DMT400077067	T	C	Conserved_gene_of_unknown_function	Conserved_gene_of_unknown_function;Conserved_gene_of_unknown_function
LW	ST4.03ch10	41482705	combination-1in3	intergeic	1.06606446573352e-07	0.407520080435351	0.0759267504710803	PGSC0003DMG400039630	AC=125;AF=0.036;AN=3456;BaseQRankSum=-7.707;DP=35171;Dels=0;FS=5.052;HaplotypeScore=1.8349;MLEAC=111;MLEAF=0.032;MQ=36.99;MQ0=2;MQRankSum=0.56;QD=7.57;ReadPosRankSum=2.17;ANN=A|intergenic_region|MODIFIER|"Methyl_binding_domain_protein"-"Gene_of_unknown_function"|PGSC0003DMG400042312-PGSC0003DMG400039630|intergenic_region|PGSC0003DMG400042312-PGSC0003DMG400039630|||n.41482705C>A||||||	C	A	Methyl_binding_domain_protein-Gene_of_unknown_function	Methyl_binding_domain_protein-Gene_of_unknown_function
LW	ST4.03ch10	42116896	combination-1in3	intergeic	1.07173636549818e-07	0.670001300752917	0.124853840164475	PGSC0003DMG400040732	PGSC0003DMT400091161	G	T	Replication_protein_A1	Replication_protein_A1;C2_domain-containing_protein-Replication_protein_A1
LW	ST4.03ch10	42381791	combination-1in3	intergeic	7.55214379402248e-11	-0.389476449752661	0.0589721748322408	PGSC0003DMG401006212	AC=290;AF=0.084;AN=3456;BaseQRankSum=1.058;DP=46843;Dels=0;FS=0.197;HaplotypeScore=1.5047;MLEAC=270;MLEAF=0.078;MQ=37;MQ0=2;MQRankSum=-1.424;QD=6.62;ReadPosRankSum=-0.145;ANN=C|intergenic_region|MODIFIER|"Caffeoyl-CoA_O-methyltransferase_5"-"Conserved_gene_of_unknown_function"|PGSC0003DMG400006214-PGSC0003DMG401006212|intergenic_region|PGSC0003DMG400006214-PGSC0003DMG401006212|||n.42381791A>C||||…	A	C	Caffeoyl-CoA_O-methyltransferase_5-Conserved_gene_of_unknown_function	Caffeoyl-CoA_O-methyltransferase_5-Conserved_gene_of_unknown_function
LW	ST4.03ch10	42558363	ssnp	ssnp	1.41030308433185e-06	0.260032902761929	0.0534740799260475	PGSC0003DMG400006210	PGSC0003DMT400015887	A	G	LRR	LRR
LW	ST4.03ch10	42759618	combination-1in3	nssnp	2.9438631355411e-08	-0.294296615202939	0.0525166348050551	PGSC0003DMG400006222	PGSC0003DMT400015915	A	G	Plastoquinol-plastocyanin_reductase	Plastoquinol-plastocyanin_reductase;Plastoquinol-plastocyanin_reductase;Conserved_gene_of_unknown_function
LW	ST4.03ch10	43231090	combination-1in3	nssnp	3.56581183803603e-11	-0.377454083770649	0.0561588785563546	PGSC0003DMG400008256	PGSC0003DMT400021293	A	T	Conserved_gene_of_unknown_function	Conserved_gene_of_unknown_function;60S_ribosomal_protein_L36
LW	ST4.03ch10	43231157	combination-1in3	nssnp	5.93918559006559e-11	-0.324087310292753	0.0487937397897561	PGSC0003DMG400008256	PGSC0003DMT400021293	C	T	Conserved_gene_of_unknown_function	Conserved_gene_of_unknown_function;60S_ribosomal_protein_L36
LW	ST4.03ch10	44471190	combination-1in3	intergeic	4.53196406528344e-07	-0.20212021144268	0.0397100020853631	PGSC0003DMG400037677	PGSC0003DMT400088106	C	T	Singapore_isolate_B_(sub-type_7)_whole_genome_shotgun_sequence_assembly%2C_scaffold_0	Singapore_isolate_B_(sub-type_7)_whole_genome_shotgun_sequence_assembly%2C_scaffold_0;ATRAD3-Singapore_isolate_B_(sub-type_7)_whole_genome_shotgun_sequence_assembly%2C_scaffold_0
LW	ST4.03ch10	45322972	combination-1in3	intergeic	8.38702445124174e-07	-0.31271436727399	0.0629472659815147	PGSC0003DMG400003410	PGSC0003DMT400008772	A	G	Kinesin	Kinesin
LW	ST4.03ch10	46407099	combination-1in3	intergeic	4.02057977439001e-07	0.156992929714636	0.030702565120155	PGSC0003DMG400004436	AC=2417;AF=0.723;AN=3344;BaseQRankSum=4.635;DP=12630;Dels=0;FS=22.641;HaplotypeScore=0.0436;MLEAC=1001;MLEAF=0.299;MQ=36.97;MQ0=2;MQRankSum=-0.206;QD=26.86;ReadPosRankSum=0.414;ANN=A|intergenic_region|MODIFIER|"ER_lumen_protein_retaining_receptor"-"Triosephosphate_isomerase%2C_chloroplastic"|PGSC0003DMG400004437-PGSC0003DMG400004436|intergenic_region|PGSC0003DMG400004437-PGSC0003DMG400004436|||n.…	C	A	ER_lumen_protein_retaining_receptor-Triosephosphate_isomerase%2C_chloroplastic	ER_lumen_protein_retaining_receptor-Triosephosphate_isomerase%2C_chloroplastic
LW	ST4.03ch10	47108673	combination-1in3	ssnp	4.91072411190838e-08	-0.272719251242069	0.0494877125298384	PGSC0003DMG400011942	PGSC0003DMT400031179	G	A	KAK_(KAKTUS)_isoform_1	KAK_(KAKTUS)_isoform_1;KAK_(KAKTUS)_isoform_1;Conserved_gene_of_unknown_function
LW	ST4.03ch10	47173000	nssnp	nssnp	1.88712856027155e-08	-0.3007778601788	0.0529199051866039	PGSC0003DMG402011945	PGSC0003DMT400031188	G	A	DNA_binding_protein	DNA_binding_protein;NTGP3
LW	ST4.03ch10	47173093	combination-1in3	nssnp	5.61865540050156e-12	-0.242090222775051	0.0345760586052695	PGSC0003DMG402011945	PGSC0003DMT400031188	A	C	DNA_binding_protein	DNA_binding_protein;NTGP3
LW	ST4.03ch10	47388105	combination-1in3	ssnp	6.70748067043256e-07	-0.275380368995625	0.0549389701149784	PGSC0003DMG400026715	PGSC0003DMT400068702	T	A	Plasma_membrane_intrinsic_protein_PIP2	Plasma_membrane_intrinsic_protein_PIP2;Plasma_membrane_intrinsic_protein_PIP2;Pre-mRNA-splicing_factor_syf2
LW	ST4.03ch10	47457372	combination-1in3	intergeic	5.61036582135525e-10	-0.14987522965331	0.023852682186221	PGSC0003DMG400026717	PGSC0003DMT400068707	A	G	Protein_phosphatase_2c	Protein_phosphatase_2c;Protein_phosphatase_2c;Protein_phosphatase_2c
LW	ST4.03ch10	47509489	ssnp	ssnp	3.34124533756669e-17	0.263375472836273	0.0304809118280967	PGSC0003DMG400018936	PGSC0003DMT400048725	C	T	Gene_of_unknown_function	Gene_of_unknown_function;RNase_H_family_protein
LW	ST4.03ch10	47873343	combination-1in3	ssnp	1.57996974744298e-08	-0.153061725250618	0.0267813155950422	PGSC0003DMG400010869	PGSC0003DMT400028183	T	A	NAC_domain_protein	NAC_domain_protein;NAC_domain_protein;Tetracycline_transporter;Tetracycline_transporter;Tetracycline_transporter;Tetracycline_transporter;Tetracycline_transporter;Tetracycline_transporter
LW	ST4.03ch10	47876042	ssnp	ssnp	1.29335446160661e-07	-0.316387726891985	0.0593490791613643	PGSC0003DMG400010870	PGSC0003DMT400028189	T	C	Tetracycline_transporter	Tetracycline_transporter;Tetracycline_transporter;Tetracycline_transporter;Tetracycline_transporter;Tetracycline_transporter;Tetracycline_transporter;NAC_domain_protein;NAC_domain_protein
LW	ST4.03ch10	47883475	combination-1in3	intergeic	5.51959717500652e-14	0.192043296515705	0.0250533095559748	PGSC0003DMG400010862	PGSC0003DMT400028183	G	A	Tetracycline_transporter	Tetracycline_transporter;Tetracycline_transporter;Tetracycline_transporter;Tetracycline_transporter;Tetracycline_transporter;Tetracycline_transporter;Tetracycline_transporter-MLO1
LW	ST4.03ch10	48154048	combination-1in3	ssnp	1.88736972133252e-10	0.189924536594083	0.0294025189131044	PGSC0003DMG400016829	PGSC0003DMT400043341	G	A	Conserved_gene_of_unknown_function	Conserved_gene_of_unknown_function;Calcium-dependent_protein_kinase_4;Calcium-dependent_protein_kinase_4;Calcium-dependent_protein_kinase_4;Pantothenate_kinase;Conserved_gene_of_unknown_function;Pantothenate_kinase;Pantothenate_kinase;Conserved_gene_of_unknown_function
LW	ST4.03ch10	48174978	combination-1in3	intergeic	2.46323408723855e-12	0.181675123944366	0.0255024514687321	PGSC0003DMG400016821	AC=2159;AF=0.627;AN=3444;BaseQRankSum=-1.2;DP=17117;Dels=0;FS=13.08;HaplotypeScore=0.2321;MLEAC=1001;MLEAF=0.291;MQ=36.96;MQ0=1;MQRankSum=-0.978;QD=23.36;ReadPosRankSum=1.674;ANN=C|intergenic_region|MODIFIER|"Conserved_gene_of_unknown_function"-"Cellulose_synthase_D"|PGSC0003DMG400016831-PGSC0003DMG400016821|intergenic_region|PGSC0003DMG400016831-PGSC0003DMG400016821|||n.48174978A>C||||||	A	C	Conserved_gene_of_unknown_function-Cellulose_synthase_D	Conserved_gene_of_unknown_function-Cellulose_synthase_D
LW	ST4.03ch10	48175115	combination-1in3	intergeic	7.40010328364582e-12	0.206117173396458	0.0296125196900133	PGSC0003DMG400016821	AC=2129;AF=0.618;AN=3444;BaseQRankSum=1.657;DP=31627;Dels=0;FS=57.637;HaplotypeScore=0.135;MLEAC=1001;MLEAF=0.291;MQ=37;MQ0=0;MQRankSum=-0.029;QD=23.21;ReadPosRankSum=5.07;ANN=T|intergenic_region|MODIFIER|"Conserved_gene_of_unknown_function"-"Cellulose_synthase_D"|PGSC0003DMG400016831-PGSC0003DMG400016821|intergenic_region|PGSC0003DMG400016831-PGSC0003DMG400016821|||n.48175115C>T||||||	C	T	Conserved_gene_of_unknown_function-Cellulose_synthase_D	Conserved_gene_of_unknown_function-Cellulose_synthase_D
LW	ST4.03ch10	48198446	combination-1in3	nssnp	3.58123605915966e-07	-0.130371669713998	0.0253843001683104	PGSC0003DMG400016822	PGSC0003DMT400043327	T	C	Nucleotide_binding_site-leucine_rich_repeat_protein	Nucleotide_binding_site-leucine_rich_repeat_protein;Nucleotide_binding_site-leucine_rich_repeat_protein;ADP-ribosylation_factor;ADP-ribosylation_factor
LW	ST4.03ch10	48253239	combination-1in3	nssnp	5.83975057988493e-08	-0.217156468181827	0.0396340448606291	PGSC0003DMG400016833	PGSC0003DMT400043358	A	T	Protein_SCARECROW	Protein_SCARECROW
LW	ST4.03ch10	48369326	combination-1in3	intergeic	8.928110691109e-09	-0.197363693246273	0.0339359678673123	PGSC0003DMG400041640	AC=671;AF=0.196;AN=3432;BaseQRankSum=-1.121;DP=20215;Dels=0;FS=1264.93;HaplotypeScore=0.143;MLEAC=623;MLEAF=0.182;MQ=36.94;MQ0=8;MQRankSum=1.397;QD=6.05;ReadPosRankSum=31.1;ANN=A|intergenic_region|MODIFIER|"Gene_of_unknown_function"-"Gene_of_unknown_function"|PGSC0003DMG400039379-PGSC0003DMG400041640|intergenic_region|PGSC0003DMG400039379-PGSC0003DMG400041640|||n.48369326G>A||||||	G	A	Gene_of_unknown_function-Gene_of_unknown_function	Gene_of_unknown_function-Gene_of_unknown_function
LW	ST4.03ch10	48423258	ssnp	ssnp	3.92000080448433e-07	-0.168223566221911	0.0328670956175805	PGSC0003DMG400027690	PGSC0003DMT400071215	C	T	Protein_kinase_APK1B%2C_chloroplast	Protein_kinase_APK1B%2C_chloroplast;B1-type_cyclin_dependent_kinase
LW	ST4.03ch10	48423312	combination-1in3	nssnp	1.03566012152084e-18	-0.239686326755358	0.026430191153128	PGSC0003DMG400027690	PGSC0003DMT400071215	A	G	Protein_kinase_APK1B%2C_chloroplast	Protein_kinase_APK1B%2C_chloroplast;B1-type_cyclin_dependent_kinase
LW	ST4.03ch10	48608206	ssnp	ssnp	8.98829863265395e-07	-0.158090212264343	0.0319116998424446	PGSC0003DMG400027698	PGSC0003DMT400071240	G	T	Conserved_gene_of_unknown_function	Conserved_gene_of_unknown_function;Conserved_gene_of_unknown_function;Conserved_gene_of_unknown_function;Conserved_gene_of_unknown_function
LW	ST4.03ch10	48608263	ssnp	ssnp	1.06949611772629e-06	-0.157199093606215	0.0319577633007825	PGSC0003DMG400027698	PGSC0003DMT400071240	A	G	Conserved_gene_of_unknown_function	Conserved_gene_of_unknown_function;Conserved_gene_of_unknown_function;Conserved_gene_of_unknown_function;Conserved_gene_of_unknown_function
LW	ST4.03ch10	48616993	combination-1in3	nssnp	1.5701245406928e-20	-0.25734972629253	0.0269061767872938	PGSC0003DMG400027698	PGSC0003DMT400071240	C	T	Conserved_gene_of_unknown_function	Conserved_gene_of_unknown_function;Conserved_gene_of_unknown_function;Conserved_gene_of_unknown_function;Conserved_gene_of_unknown_function;Conserved_gene_of_unknown_function
LW	ST4.03ch10	48656307	combination-1in3	ssnp	7.30106529045501e-31	-0.344488327320246	0.0284987934432355	PGSC0003DMG400036598	PGSC0003DMT400087027	T	C	Conserved_gene_of_unknown_function	Conserved_gene_of_unknown_function;YUP8H12R.2_protein
LW	ST4.03ch10	48707397	combination-1in3	intergeic	1.4354664940461e-08	-0.20945946498205	0.0365405862748567	PGSC0003DMG400031228	PGSC0003DMT400080229	C	T	LRR_receptor-like_serine/threonine-protein_kinase	LRR_receptor-like_serine/threonine-protein_kinase
LW	ST4.03ch10	48765455	ssnp	ssnp	9.78960039198186e-07	-0.246677424987115	0.0499669539616929	PGSC0003DMG400031222	PGSC0003DMT400080209	C	T	Phospholipid-transporting_atpase	Phospholipid-transporting_atpase
LW	ST4.03ch10	48765597	combination-1in3	nssnp	9.63620620109471e-26	-0.315926693275302	0.0290114178426879	PGSC0003DMG400031222	PGSC0003DMT400080209	C	A	Phospholipid-transporting_atpase	Phospholipid-transporting_atpase
LW	ST4.03ch10	48765987	combination-1in3	intergeic	1.11320041713576e-06	-0.195823382424923	0.0398755424487763	PGSC0003DMG400031222	PGSC0003DMT400080209	T	C	Phospholipid-transporting_atpase	Phospholipid-transporting_atpase
LW	ST4.03ch10	48769309	ssnp, combination-1in3	ssnp	2.25026410710346e-07, 1.09958632742641e-23	-0.258923460838981, -0.305897871959888	0.0495482149152361, 0.0294653315440538	PGSC0003DMG400031222	PGSC0003DMT400080209	T	C	Phospholipid-transporting_atpase	Phospholipid-transporting_atpase
LW	ST4.03ch10	48850354	ssnp	ssnp	3.0942044900627e-07	-0.250665119131171	0.0485380265463895	PGSC0003DMG400031233	PGSC0003DMT400080239	A	T	Elongation_factor_P_(EF-P)	Elongation_factor_P_(EF-P);F-box_protein
LW	ST4.03ch10	48868333	combination-1in3	intergeic	1.12782853280867e-28	-0.322486624882009	0.0278339477628947	PGSC0003DMG400031235	AC=1175;AF=0.34;AN=3456;BaseQRankSum=-1.714;DP=36738;Dels=0;FS=34.656;HaplotypeScore=0.5781;MLEAC=1001;MLEAF=0.29;MQ=36.94;MQ0=5;MQRankSum=0.855;QD=12.96;ReadPosRankSum=9.579;ANN=C|intergenic_region|MODIFIER|"Elongation_factor_P_(EF-P)"-"Protein_kinase_atsik"|PGSC0003DMG400031234-PGSC0003DMG400031235|intergenic_region|PGSC0003DMG400031234-PGSC0003DMG400031235|||n.48868333T>C||||||	T	C	Elongation_factor_P_(EF-P)-Protein_kinase_atsik	Elongation_factor_P_(EF-P)-Protein_kinase_atsik
LW	ST4.03ch10	49442430	combination-1in3	ssnp	2.89485978905029e-22	-0.268742451588056	0.02682069324598	PGSC0003DMG400011865	PGSC0003DMT400030969	T	G	Transporter	Transporter;Transporter
LW	ST4.03ch10	49471064	combination-1in3	ssnp	1.41108089725881e-10	-0.20446004106184	0.0314274185572635	PGSC0003DMG400011859	PGSC0003DMT400030954	A	T	F-box_protein%2C_atfbl3	F-box_protein%2C_atfbl3;UPF0497_membrane_protein;UPF0497_membrane_protein
LW	ST4.03ch10	49471088	combination-1in3	nssnp	1.05581752811451e-11	-0.219256102028207	0.0317440306915626	PGSC0003DMG400011859	PGSC0003DMT400030954	C	G	F-box_protein%2C_atfbl3	F-box_protein%2C_atfbl3;UPF0497_membrane_protein;UPF0497_membrane_protein
LW	ST4.03ch10	49480239	combination-1in3	ssnp	4.85834768094089e-09	-0.150492244121928	0.0254153587501204	PGSC0003DMG400011863	PGSC0003DMT400030965	T	C	Protein_phosphatase-2c	Protein_phosphatase-2c
LW	ST4.03ch10	49584903	combination-1in3	ssnp	3.15391846950764e-20	-0.304426931995399	0.0321006856574175	PGSC0003DMG400015895	PGSC0003DMT400041076	T	C	Prenylated_Rab_acceptor_protein	Prenylated_Rab_acceptor_protein;Crooked_neck_protein
LW	ST4.03ch10	49584930	combination-1in3	ssnp	2.05376905783245e-29	-0.337256418706062	0.0286849693140723	PGSC0003DMG400015895	PGSC0003DMT400041076	A	G	Prenylated_Rab_acceptor_protein	Prenylated_Rab_acceptor_protein;Crooked_neck_protein
LW	ST4.03ch10	49584955	combination-1in3	nssnp	4.39606255739157e-16	-0.249544916771203	0.0300222406299875	PGSC0003DMG400015895	PGSC0003DMT400041076	C	A	Prenylated_Rab_acceptor_protein	Prenylated_Rab_acceptor_protein;Crooked_neck_protein
LW	ST4.03ch10	49648439	combination-1in3	nssnp	2.24850142336715e-07	0.32666888145627	0.0625103437527392	PGSC0003DMG400015897	PGSC0003DMT400041080	G	A	Abscisic_acid_receptor_PYL4	Abscisic_acid_receptor_PYL4
LW	ST4.03ch10	49648441	combination-1in3	ssnp	6.20545066896495e-09	0.339503958164782	0.0577480042243844	PGSC0003DMG400015897	PGSC0003DMT400041080	G	A	Abscisic_acid_receptor_PYL4	Abscisic_acid_receptor_PYL4
LW	ST4.03ch10	49726066	combination-1in3	ssnp	4.20579457973867e-13	0.20139492426165	0.0272894464074826	PGSC0003DMG400038495	PGSC0003DMT400088924	C	T	Amt2	Amt2;Verticillium_wilt_disease_resistance_protein;Verticillium_wilt_disease_resistance_protein
LW	ST4.03ch10	49775126	combination-1in3	intergeic	5.68635010563741e-13	-0.212840064409532	0.0290100041840966	PGSC0003DMG400040252	PGSC0003DMT400056738	A	G	Verticillium_wilt_resistance	Verticillium_wilt_resistance;Verticillium_wilt_resistance-Gene_of_unknown_function
LW	ST4.03ch10	50507810	ssnp	ssnp	1.79747566503283e-08	-0.33277062920399	0.0584596193584053	PGSC0003DMG400019183	PGSC0003DMT400049379	T	C	Glycosyl_transferase	Glycosyl_transferase;Glycosyl_transferase;Glycosyl_transferase
LW	ST4.03ch10	50633094	nssnp	nssnp	2.53347902878271e-09	-0.215333636050194	0.0356957116057896	PGSC0003DMG400019130	PGSC0003DMT400049210	G	A	Ataxin-3	Ataxin-3
LW	ST4.03ch10	50633137	combination-1in3	ssnp	4.19235482400133e-08	-0.161653605301039	0.0291806933812999	PGSC0003DMG400019130	PGSC0003DMT400049210	G	A	Ataxin-3	Ataxin-3
LW	ST4.03ch10	50633210	nssnp	nssnp	2.57443961010427e-09	-0.216429330800176	0.0358935115214321	PGSC0003DMG400019130	PGSC0003DMT400049210	G	T	Ataxin-3	Ataxin-3
LW	ST4.03ch10	50670548	ssnp	ssnp	2.63368543201785e-08	-0.207068866141505	0.0368191875979278	PGSC0003DMG400019133	PGSC0003DMT400049216	A	G	NtEIG-E80_protein	NtEIG-E80_protein
LW	ST4.03ch10	50926181	ssnp	ssnp	7.35486211966734e-07	-0.178754617213148	0.0357929409359493	PGSC0003DMG401019148	PGSC0003DMT400049255	A	T	Xylem_serine_proteinase_1	Xylem_serine_proteinase_1;Xylem_serine_proteinase_1;Leucine-rich_repeat-containing_protein_2%2C_lrrc2;Leucine-rich_repeat-containing_protein_2%2C_lrrc2
LW	ST4.03ch10	51444878	combination-1in3	intergeic	1.65672277521702e-10	0.360856413503779	0.0556854877838089	PGSC0003DMG400019161	AC=246;AF=0.073;AN=3380;BaseQRankSum=8.802;DP=15506;Dels=0;FS=0;HaplotypeScore=1.3928;MLEAC=246;MLEAF=0.073;MQ=36.79;MQ0=16;MQRankSum=0.859;QD=6.33;ReadPosRankSum=15.351;ANN=T|intergenic_region|MODIFIER|"60S_ribosomal_protein_L23a"-"AtRab_GTP-binding_protein"|PGSC0003DMG400019215-PGSC0003DMG400019161|intergenic_region|PGSC0003DMG400019215-PGSC0003DMG400019161|||n.51444878A>T||||||	A	T	60S_ribosomal_protein_L23a-AtRab_GTP-binding_protein	60S_ribosomal_protein_L23a-AtRab_GTP-binding_protein
LW	ST4.03ch10	51554319	nssnp	nssnp	3.5160891266922e-07	-0.410658590940341	0.0799025953962556	PGSC0003DMG400013964	PGSC0003DMT400036280	T	G	Gene_of_unknown_function	Gene_of_unknown_function
LW	ST4.03ch10	52003192	nssnp	nssnp	3.95695808625892e-07	-0.287023879479225	0.0560980839953577	PGSC0003DMG400017604	PGSC0003DMT400045363	A	C	Indole-3-acetamide_hydrolase	Indole-3-acetamide_hydrolase;Chloroplast_threonine_deaminase_1
LW	ST4.03ch10	52020981	intergenic	intergeic	1.30990348035646e-06	-0.27464502814934	0.0563021993016433	PGSC0003DMG400017584	PGSC0003DMT400045321	C	T	Non-phototropic_hypocotyl	Non-phototropic_hypocotyl;29_kDa_ribonucleoprotein_B%2C_chloroplastic
LW	ST4.03ch10	52166124	combination-1in3	ssnp	1.07605891669667e-09	0.321110844379094	0.0519928649780548	PGSC0003DMG401017590	PGSC0003DMT400045332	T	C	Calmodulin_binding_protein	Calmodulin_binding_protein;DNA-binding_protein_S1FA;DNA-binding_protein_S1FA
LW	ST4.03ch10	52208403	combination-1in3	ssnp	1.18875458025715e-06	0.141453377460201	0.0288824236480351	PGSC0003DMG400017594	PGSC0003DMT400045341	C	G	60S_ribosomal_protein_L1	60S_ribosomal_protein_L1;Subtilase_family_protein;Subtilase_family_protein;Subtilase_family_protein
LW	ST4.03ch10	52246614	combination-1in3	ssnp	1.15111003609319e-06	0.144903096366392	0.0295474386616963	PGSC0003DMG400017609	PGSC0003DMT400045382	G	A	Receptor_serine-threonine_protein_kinase	Receptor_serine-threonine_protein_kinase;Receptor_serine-threonine_protein_kinase;Transmembrane_transport_protein;Transmembrane_transport_protein;Transmembrane_transport_protein;Transmembrane_transport_protein
LW	ST4.03ch10	52256919	ssnp	ssnp	6.18255088969575e-09	-0.345538368496974	0.058768028798706	PGSC0003DMG400017597	PGSC0003DMT400045347	G	A	Transmembrane_transport_protein	Transmembrane_transport_protein;Transmembrane_transport_protein;Conserved_gene_of_unknown_function;Transmembrane_transport_protein;Transmembrane_transport_protein;Conserved_gene_of_unknown_function
LW	ST4.03ch10	52257015	nssnp	nssnp	1.18380608163358e-06	-0.359159533583151	0.0733217269987309	PGSC0003DMG400017597	PGSC0003DMT400045347	C	G	Transmembrane_transport_protein	Transmembrane_transport_protein;Transmembrane_transport_protein;Conserved_gene_of_unknown_function;Transmembrane_transport_protein;Transmembrane_transport_protein;Conserved_gene_of_unknown_function
LW	ST4.03ch10	52258055	nssnp	nssnp	4.14212470657368e-11	-0.410600114244108	0.0613018219649638	PGSC0003DMG400017609	PGSC0003DMT400045382	C	A	Conserved_gene_of_unknown_function	Conserved_gene_of_unknown_function;Conserved_gene_of_unknown_function;Transmembrane_transport_protein;Transmembrane_transport_protein;Transmembrane_transport_protein;Transmembrane_transport_protein
LW	ST4.03ch10	52668957	ssnp	ssnp	4.10644655545965e-07	-0.141651460930798	0.0277246837768184	PGSC0003DMG400008597	PGSC0003DMT400022164	T	C	RNA_helicase	RNA_helicase;Aspartic_proteinase_Asp1;Aspartic_proteinase_Asp1;Aspartic_proteinase_Asp1
LW	ST4.03ch10	52673336	combination-1in3	ssnp	5.97048244066403e-07	-0.335882190695039	0.066701887536985	PGSC0003DMG400008597	PGSC0003DMT400022161	T	A	Aspartic_proteinase_Asp1	Aspartic_proteinase_Asp1;Aspartic_proteinase_Asp1;Aspartic_proteinase_Asp1;RNA_helicase;Aspartic_proteinase_Asp1;Aspartic_proteinase_Asp1
LW	ST4.03ch10	52788624	ssnp	ssnp	1.38147260066879e-06	-0.296742252711791	0.0609702796823329	PGSC0003DMG401010943	PGSC0003DMT400028394	A	C	Nbs-lrr_resistance_protein	Nbs-lrr_resistance_protein;Nbs-lrr_resistance_protein;Nbs-lrr_resistance_protein
LW	ST4.03ch10	53084247	ssnp	ssnp	7.12316508723517e-11	0.185508486547855	0.0280496621542689	PGSC0003DMG400008408	PGSC0003DMT400021673	C	G	Polyadenylate-binding_protein	Polyadenylate-binding_protein
LW	ST4.03ch10	53084346	ssnp	ssnp	7.23909672162316e-08	-0.272764846939939	0.0501463121385539	PGSC0003DMG400008408	PGSC0003DMT400021673	A	T	Polyadenylate-binding_protein	Polyadenylate-binding_protein
LW	ST4.03ch10	53113427	ssnp	ssnp	2.67775809384293e-08	-0.327559954412415	0.0582748162590347	PGSC0003DMG400008396	PGSC0003DMT400021640	G	A	Srpk	Srpk;Glycosyltransferase
LW	ST4.03ch10	53152624	ssnp	ssnp	1.86515021238315e-09	0.152108373429104	0.0250007051971464	PGSC0003DMG400008393	PGSC0003DMT400021631	G	A	Cc-nbs-lrr_resistance_protein	Cc-nbs-lrr_resistance_protein
LW	ST4.03ch10	53152630	ssnp	ssnp	8.79334101728493e-07	-0.276127346626665	0.0556888928257551	PGSC0003DMG400008393	PGSC0003DMT400021631	G	A	Cc-nbs-lrr_resistance_protein	Cc-nbs-lrr_resistance_protein
LW	ST4.03ch10	53152633	ssnp	ssnp	7.41916761629017e-07	-0.276683332159884	0.0554209729765249	PGSC0003DMG400008393	PGSC0003DMT400021631	T	C	Cc-nbs-lrr_resistance_protein	Cc-nbs-lrr_resistance_protein
LW	ST4.03ch10	53152679	nssnp	nssnp	1.03585717007849e-09	-0.371764733895589	0.0601330078922305	PGSC0003DMG400008393	PGSC0003DMT400021631	T	G	Cc-nbs-lrr_resistance_protein	Cc-nbs-lrr_resistance_protein
LW	ST4.03ch10	53154429	nssnp	nssnp	4.10524378615964e-08	-0.35887044945265	0.0647363215935029	PGSC0003DMG400008393	PGSC0003DMT400021631	A	C	Cc-nbs-lrr_resistance_protein	Cc-nbs-lrr_resistance_protein
LW	ST4.03ch10	53154450	nssnp	nssnp	2.35190110797154e-08	-0.298847567434933	0.0529470814516681	PGSC0003DMG400008393	PGSC0003DMT400021631	C	T	Cc-nbs-lrr_resistance_protein	Cc-nbs-lrr_resistance_protein
LW	ST4.03ch10	53154467	nssnp	nssnp	1.16266979514691e-06	-0.450293826811466	0.0918581159251432	PGSC0003DMG400008393	PGSC0003DMT400021631	A	T	Cc-nbs-lrr_resistance_protein	Cc-nbs-lrr_resistance_protein
LW	ST4.03ch10	53205698	ssnp	ssnp	3.61845010681045e-08	-0.151313253989511	0.0271827054769038	PGSC0003DMG400008404	PGSC0003DMT400021665	A	G	Conserved_gene_of_unknown_function	Conserved_gene_of_unknown_function;Conserved_gene_of_unknown_function;Conserved_gene_of_unknown_function
LW	ST4.03ch10	53205701	ssnp	ssnp	5.1758026019319e-08	-0.180336719521813	0.0327812644652871	PGSC0003DMG400008404	PGSC0003DMT400021665	A	G	Conserved_gene_of_unknown_function	Conserved_gene_of_unknown_function;Conserved_gene_of_unknown_function;Conserved_gene_of_unknown_function
LW	ST4.03ch10	53205776	ssnp	ssnp	7.32632550552179e-08	0.13627680472132	0.0250639622789561	PGSC0003DMG400008404	PGSC0003DMT400021665	C	A	Conserved_gene_of_unknown_function	Conserved_gene_of_unknown_function;Conserved_gene_of_unknown_function;Conserved_gene_of_unknown_function
LW	ST4.03ch10	53205887	ssnp	ssnp	1.04678152762327e-10	0.19313801457059	0.0294729539285013	PGSC0003DMG400008404	PGSC0003DMT400021665	G	A	Conserved_gene_of_unknown_function	Conserved_gene_of_unknown_function;Conserved_gene_of_unknown_function;Conserved_gene_of_unknown_function
LW	ST4.03ch10	53208134	ssnp	ssnp	1.28384415482016e-10	0.192859567523465	0.0295761691476693	PGSC0003DMG400008403	PGSC0003DMT400021661	A	T	Conserved_gene_of_unknown_function	Conserved_gene_of_unknown_function;Conserved_gene_of_unknown_function;Conserved_gene_of_unknown_function;ATP_binding_/_kinase/_protein_serine_/_threonine_kinase;ATP_binding_/_kinase/_protein_serine_/_threonine_kinase;ATP_binding_/_kinase/_protein_serine_/_threonine_kinase
LW	ST4.03ch10	53208135	ssnp	ssnp	3.63538453460473e-10	0.188927838957887	0.0297336648113302	PGSC0003DMG400008403	PGSC0003DMT400021661	A	C	Conserved_gene_of_unknown_function	Conserved_gene_of_unknown_function;Conserved_gene_of_unknown_function;Conserved_gene_of_unknown_function;ATP_binding_/_kinase/_protein_serine_/_threonine_kinase;ATP_binding_/_kinase/_protein_serine_/_threonine_kinase;ATP_binding_/_kinase/_protein_serine_/_threonine_kinase
LW	ST4.03ch10	53208831	ssnp	ssnp	1.71466642068652e-11	-0.167769788776792	0.0245511479659758	PGSC0003DMG400008403	PGSC0003DMT400021661	C	T	Conserved_gene_of_unknown_function	Conserved_gene_of_unknown_function;Conserved_gene_of_unknown_function;Conserved_gene_of_unknown_function;ATP_binding_/_kinase/_protein_serine_/_threonine_kinase;ATP_binding_/_kinase/_protein_serine_/_threonine_kinase;ATP_binding_/_kinase/_protein_serine_/_threonine_kinase
LW	ST4.03ch10	53218608	ssnp	ssnp	3.07854053450948e-08	-0.225637110417542	0.0403226178380018	PGSC0003DMG400008403	PGSC0003DMT400021659	C	T	Short_chain_alcohol_dehydrogenase	Short_chain_alcohol_dehydrogenase;F-box_family_protein;F-box_family_protein;ATP_binding_/_kinase/_protein_serine_/_threonine_kinase;ATP_binding_/_kinase/_protein_serine_/_threonine_kinase;ATP_binding_/_kinase/_protein_serine_/_threonine_kinase;ATP_binding_/_kinase/_protein_serine_/_threonine_kinase
LW	ST4.03ch10	53315266	ssnp	ssnp	1.84285030640317e-19	-0.252802570871393	0.0272547034614636	PGSC0003DMG402008399	PGSC0003DMT400021648	C	T	ATELC	ATELC;LRR_and_BTB/POZ_domain-containing_protein_FBL11;LRR_and_BTB/POZ_domain-containing_protein_FBL11
LW	ST4.03ch10	53315305	ssnp	ssnp	3.66006779458438e-07	-0.255901882550476	0.0498671014466432	PGSC0003DMG402008399	PGSC0003DMT400021648	A	G	ATELC	ATELC;LRR_and_BTB/POZ_domain-containing_protein_FBL11;LRR_and_BTB/POZ_domain-containing_protein_FBL11
LW	ST4.03ch10	53315491	ssnp	ssnp	3.47427328574824e-22	-0.263667384815096	0.0263680369899119	PGSC0003DMG402008399	PGSC0003DMT400021648	C	T	ATELC	ATELC;LRR_and_BTB/POZ_domain-containing_protein_FBL11;LRR_and_BTB/POZ_domain-containing_protein_FBL11
LW	ST4.03ch10	53315497	ssnp	ssnp	4.1470175906199e-27	-0.307090657834081	0.027374838409258	PGSC0003DMG402008399	PGSC0003DMT400021648	C	T	ATELC	ATELC;LRR_and_BTB/POZ_domain-containing_protein_FBL11;LRR_and_BTB/POZ_domain-containing_protein_FBL11
LW	ST4.03ch10	53350111	ssnp	ssnp	1.10584054385523e-30	-0.348006004065312	0.0288873059192731	PGSC0003DMG400008384	PGSC0003DMT400021610	C	A	Charged_multivesicular_body_protein_4b	Charged_multivesicular_body_protein_4b;CTR1_kinase;CTR1_kinase;CTR1_kinase
LW	ST4.03ch10	53351758	ssnp	ssnp	2.21524017682823e-15	0.192067764718553	0.0237111893986297	PGSC0003DMG400047162	PGSC0003DMT400097591	A	T	CTR1_kinase	CTR1_kinase;CTR1_kinase;CTR1_kinase;Histone_deacetylase_HDT1;Histone_deacetylase_HDT1;Charged_multivesicular_body_protein_4b
LW	ST4.03ch10	53351952	nssnp	nssnp	2.06202443693961e-11	-0.382608751521233	0.0562218845804229	PGSC0003DMG400047162	PGSC0003DMT400097591	T	C	CTR1_kinase	CTR1_kinase;CTR1_kinase;CTR1_kinase;Histone_deacetylase_HDT1;Histone_deacetylase_HDT1;Charged_multivesicular_body_protein_4b
LW	ST4.03ch10	53352032	nssnp	nssnp	4.47515401304764e-11	-0.332766502118028	0.0497704939986476	PGSC0003DMG400047162	PGSC0003DMT400097591	C	T	CTR1_kinase	CTR1_kinase;CTR1_kinase;CTR1_kinase;Histone_deacetylase_HDT1;Histone_deacetylase_HDT1;Charged_multivesicular_body_protein_4b
LW	ST4.03ch10	53357653	nssnp	nssnp	2.81742923326638e-11	-0.331068755468008	0.0489928945710488	PGSC0003DMG400008398	PGSC0003DMT400021643	A	G	Histone_deacetylase_HDT1	Histone_deacetylase_HDT1;Histone_deacetylase_HDT1
LW	ST4.03ch10	53378426	ssnp	ssnp	6.54822127247561e-24	-0.296201180676811	0.0283769633805004	PGSC0003DMG400011044	PGSC0003DMT400028690	T	C	Cc-nbs-lrr_resistance_protein	Cc-nbs-lrr_resistance_protein;Enolase
LW	ST4.03ch10	53378459	ssnp	ssnp	1.91313381643816e-23	-0.308213487547677	0.0298626410726042	PGSC0003DMG400011044	PGSC0003DMT400028689	T	C	Cc-nbs-lrr_resistance_protein	Cc-nbs-lrr_resistance_protein;Enolase;Enolase
LW	ST4.03ch10	53392608	ssnp	ssnp	1.56014793825983e-08	-0.186072554031784	0.0325444880525292	PGSC0003DMG400011044	PGSC0003DMT400028689	G	A	Xylem_serine_proteinase_1	Xylem_serine_proteinase_1;Enolase;Enolase
LW	ST4.03ch10	53392629	ssnp	ssnp	4.30708018877898e-22	-0.270768231690145	0.0271436721323216	PGSC0003DMG400011044	PGSC0003DMT400028689	G	A	Xylem_serine_proteinase_1	Xylem_serine_proteinase_1;Enolase;Enolase
LW	ST4.03ch10	53403166	ssnp	ssnp	2.06498216880043e-10	-0.205345141402784	0.0318607442264121	PGSC0003DMG400046211	PGSC0003DMT400096640	C	G	Xylem_serine_proteinase_1	Xylem_serine_proteinase_1
LW	ST4.03ch10	53403310	ssnp	ssnp	2.85799679667132e-14	-0.22163983119513	0.0285764518204353	PGSC0003DMG400046211	PGSC0003DMT400096640	G	C	Xylem_serine_proteinase_1	Xylem_serine_proteinase_1
LW	ST4.03ch10	53474507	ssnp	ssnp	1.05263756075247e-08	-0.162274590559164	0.0280416194155175	PGSC0003DMG400011118	PGSC0003DMT400028898	C	T	60S_ribosomal_protein_L24	60S_ribosomal_protein_L24;Leucine-rich_repeat_containing_protein;Leucine-rich_repeat_containing_protein;Leucine-rich_repeat_containing_protein;Leucine-rich_repeat_containing_protein;Leucine-rich_repeat_containing_protein;Leucine-rich_repeat_containing_protein;ATPP2-A13;ATPP2-A13;ATPP2-A13
LW	ST4.03ch10	53474531	ssnp	ssnp	8.70851104741514e-09	-0.149010250261201	0.0256026114529763	PGSC0003DMG400011118	PGSC0003DMT400028898	A	T	60S_ribosomal_protein_L24	60S_ribosomal_protein_L24;Leucine-rich_repeat_containing_protein;Leucine-rich_repeat_containing_protein;Leucine-rich_repeat_containing_protein;Leucine-rich_repeat_containing_protein;Leucine-rich_repeat_containing_protein;Leucine-rich_repeat_containing_protein;ATPP2-A13;ATPP2-A13;ATPP2-A13
LW	ST4.03ch10	53474573	ssnp	ssnp	1.09642512618572e-19	-0.303779407899516	0.0325346801442463	PGSC0003DMG400011118	PGSC0003DMT400028898	C	T	60S_ribosomal_protein_L24	60S_ribosomal_protein_L24;Leucine-rich_repeat_containing_protein;Leucine-rich_repeat_containing_protein;Leucine-rich_repeat_containing_protein;Leucine-rich_repeat_containing_protein;Leucine-rich_repeat_containing_protein;Leucine-rich_repeat_containing_protein;ATPP2-A13;ATPP2-A13;ATPP2-A13
LW	ST4.03ch10	53481750	ssnp	ssnp	5.70952405572379e-29	-0.338503152959429	0.0290443332170362	PGSC0003DMG401011117	PGSC0003DMT400028889	C	G	Cc-nbs-lrr_resistance_protein	Cc-nbs-lrr_resistance_protein;Leucine-rich_repeat_containing_protein;Leucine-rich_repeat_containing_protein;Leucine-rich_repeat_containing_protein;Leucine-rich_repeat_containing_protein;Leucine-rich_repeat_containing_protein;Leucine-rich_repeat_containing_protein
LW	ST4.03ch10	53481795	ssnp	ssnp	5.46008409501337e-14	-0.274982147966175	0.0358662086073223	PGSC0003DMG401011117	PGSC0003DMT400028889	C	T	Cc-nbs-lrr_resistance_protein	Cc-nbs-lrr_resistance_protein;Leucine-rich_repeat_containing_protein;Leucine-rich_repeat_containing_protein;Leucine-rich_repeat_containing_protein;Leucine-rich_repeat_containing_protein;Leucine-rich_repeat_containing_protein;Leucine-rich_repeat_containing_protein
LW	ST4.03ch10	53481867	ssnp	ssnp	1.30632098064598e-08	0.335051252711975	0.0582808617181234	PGSC0003DMG401011117	PGSC0003DMT400028889	G	A	Cc-nbs-lrr_resistance_protein	Cc-nbs-lrr_resistance_protein;Leucine-rich_repeat_containing_protein;Leucine-rich_repeat_containing_protein;Leucine-rich_repeat_containing_protein;Leucine-rich_repeat_containing_protein;Leucine-rich_repeat_containing_protein;Leucine-rich_repeat_containing_protein
LW	ST4.03ch10	53751631	ssnp	ssnp	5.03548609095256e-15	-0.250333127861165	0.0313265813775172	PGSC0003DMG400011035	PGSC0003DMT400028662	C	A	DNA-damage-inducible_protein_f	DNA-damage-inducible_protein_f;DNA-damage-inducible_protein_f;DNA-damage-inducible_protein_f;DNA-damage-inducible_protein_f;DNA-damage-inducible_protein_f;DNA-damage-inducible_protein_f
LW	ST4.03ch10	53772182	ssnp	ssnp	5.78691404080659e-10	0.303285400199292	0.0483069272891218	PGSC0003DMG400011033	PGSC0003DMT400028658	A	G	Abscisic_acid_receptor_PYL4	Abscisic_acid_receptor_PYL4
LW	ST4.03ch10	53772233	ssnp	ssnp	3.20522005685165e-12	0.195742190829038	0.0276276282406896	PGSC0003DMG400011033	PGSC0003DMT400028658	A	G	Abscisic_acid_receptor_PYL4	Abscisic_acid_receptor_PYL4
LW	ST4.03ch10	53772236	ssnp	ssnp	7.45325806283157e-13	0.202325810823897	0.0277239653699224	PGSC0003DMG400011033	PGSC0003DMT400028658	G	A	Abscisic_acid_receptor_PYL4	Abscisic_acid_receptor_PYL4
LW	ST4.03ch10	53772269	ssnp	ssnp	1.0472257023433e-12	0.201131491882909	0.02774720803314	PGSC0003DMG400011033	PGSC0003DMT400028658	G	T	Abscisic_acid_receptor_PYL4	Abscisic_acid_receptor_PYL4
LW	ST4.03ch10	53822636	ssnp	ssnp	2.74022208682616e-07	-0.283898669690397	0.0547243525921916	PGSC0003DMG400011027	PGSC0003DMT400028649	T	A	UDP-glucose_glucosyltransferase	UDP-glucose_glucosyltransferase;UDP-glucose_glucosyltransferase;UDP-glucose_glucosyltransferase;UDP-glucuronosyltransferase;UDP-glucuronosyltransferase
LW	ST4.03ch10	53822640	nssnp	nssnp	3.45896128740011e-09	-0.346165564858174	0.0578916959401741	PGSC0003DMG400011027	PGSC0003DMT400028649	A	C	UDP-glucose_glucosyltransferase	UDP-glucose_glucosyltransferase;UDP-glucose_glucosyltransferase;UDP-glucose_glucosyltransferase;UDP-glucuronosyltransferase;UDP-glucuronosyltransferase
LW	ST4.03ch10	53825336	ssnp	ssnp	9.03489261687693e-07	-0.17951592162042	0.036244239003498	PGSC0003DMG400011026	PGSC0003DMT400028646	G	C	UDP-glucuronosyltransferase	UDP-glucuronosyltransferase;UDP-glucose_glucosyltransferase;UDP-glucose_glucosyltransferase;UDP-glucuronosyltransferase;Heparanase;Heparanase
LW	ST4.03ch10	53994582	ssnp	ssnp	1.68831933050727e-07	0.148520419561452	0.0281260395310062	PGSC0003DMG400011019	PGSC0003DMT400028629	C	T	Glycosyltransferase	Glycosyltransferase;Glycosyltransferase;Glycosyltransferase;Glycosyltransferase;Diphenol_oxidase
LW	ST4.03ch10	53997213	nssnp	nssnp	4.98338429495279e-07	-0.30576244995783	0.0602933253057062	PGSC0003DMG400011019	PGSC0003DMT400028629	A	G	Glycosyltransferase	Glycosyltransferase;Glycosyltransferase;Glycosyltransferase;Diphenol_oxidase
LW	ST4.03ch10	54047157	ssnp	ssnp	4.82514402140613e-14	0.296718705803876	0.0386152566530681	PGSC0003DMG400038189	PGSC0003DMT400088618	A	G	P-type_trefoil	P-type_trefoil
LW	ST4.03ch10	54047184	ssnp	ssnp	7.89031954454098e-08	-0.160128724010353	0.0295254910866175	PGSC0003DMG400038189	PGSC0003DMT400088618	C	T	P-type_trefoil	P-type_trefoil
LW	ST4.03ch10	54070771	nssnp	nssnp	1.31299388484325e-06	-0.442303319846615	0.0906850176918903	PGSC0003DMG400011016	PGSC0003DMT400028623	A	G	Axi_1_protein_from_Nicotiana_tabacum	Axi_1_protein_from_Nicotiana_tabacum;Soul_heme-binding_family_protein;Soul_heme-binding_family_protein
LW	ST4.03ch10	54268024	nssnp	nssnp	5.08593345996607e-12	-0.242784007476492	0.0346017525639132	PGSC0003DMG400011074	PGSC0003DMT400028769	A	T	UDP-glucuronosyltransferase	UDP-glucuronosyltransferase
LW	ST4.03ch10	54438216	ssnp	ssnp	6.16386079357189e-07	0.307786524805268	0.0611992033216082	PGSC0003DMG400011061	PGSC0003DMT400028738	T	A	P-type_trefoil	P-type_trefoil;Gene_of_unknown_function
LW	ST4.03ch10	54488484	ssnp	ssnp	1.97451670863934e-09	0.3177490023118	0.0523080183742332	PGSC0003DMG400011059	PGSC0003DMT400028730	A	G	PHD_finger_family_protein	PHD_finger_family_protein
LW	ST4.03ch10	54611632	ssnp	ssnp	1.48807827322245e-10	0.446782075881739	0.0687637978191299	PGSC0003DMG400010990	PGSC0003DMT400028536	G	A	Ankyrin_repeat-containing_protein	Ankyrin_repeat-containing_protein;Subtilase;Conserved_gene_of_unknown_function
LW	ST4.03ch10	54612808	nssnp	nssnp	4.96763265012079e-08	-0.147853517181253	0.0268398191047941	PGSC0003DMG400010990	PGSC0003DMT400028536	C	T	Ankyrin_repeat-containing_protein	Ankyrin_repeat-containing_protein;Conserved_gene_of_unknown_function
LW	ST4.03ch10	54612810	nssnp	nssnp	3.89036752276355e-12	-0.185535858173941	0.0262934776297828	PGSC0003DMG400010990	PGSC0003DMT400028536	A	G	Ankyrin_repeat-containing_protein	Ankyrin_repeat-containing_protein;Conserved_gene_of_unknown_function
LW	ST4.03ch10	54617586	nssnp	nssnp	1.11880335375463e-06	0.124696531526112	0.0253972271062513	PGSC0003DMG400010989	PGSC0003DMT400028535	G	A	Conserved_gene_of_unknown_function	Conserved_gene_of_unknown_function;Ankyrin_repeat-containing_protein;Type-1_phosphatidic_acid_phosphohydrolase_1
LW	ST4.03ch10	54617629	nssnp	nssnp	9.30459917157778e-12	-0.189329601864308	0.0273358375174818	PGSC0003DMG400010989	PGSC0003DMT400028535	T	C	Conserved_gene_of_unknown_function	Conserved_gene_of_unknown_function;Ankyrin_repeat-containing_protein;Type-1_phosphatidic_acid_phosphohydrolase_1
LW	ST4.03ch10	54623208	nssnp	nssnp	3.12700329507236e-07	0.132942198904483	0.0257527087459929	PGSC0003DMG400010989	PGSC0003DMT400028535	T	C	Type-1_phosphatidic_acid_phosphohydrolase_1	Type-1_phosphatidic_acid_phosphohydrolase_1
LW	ST4.03ch10	54623217	nssnp	nssnp	2.86888738085173e-07	-0.131469670024513	0.0253854737709115	PGSC0003DMG400010989	PGSC0003DMT400028535	T	C	Type-1_phosphatidic_acid_phosphohydrolase_1	Type-1_phosphatidic_acid_phosphohydrolase_1
LW	ST4.03ch10	54631902	ssnp	ssnp	8.34361674971442e-19	0.512574711188764	0.0563593456871894	PGSC0003DMG400011054	PGSC0003DMT400028720	T	C	Lung_seven_transmembrane_receptor	Lung_seven_transmembrane_receptor;An_Arabidopsis_thialiana_chromosome_BAC_genomic_sequence
LW	ST4.03ch10	54667341	ssnp	ssnp	9.25211104321773e-12	0.437010980280818	0.0630888773845789	PGSC0003DMG401010988	PGSC0003DMT400028533	G	A	Nfrkb	Nfrkb;AT_hook_motif_family_protein;AT_hook_motif_family_protein
LW	ST4.03ch10	54667372	nssnp	nssnp	4.98521913713071e-08	-0.218982042378093	0.0397564382324381	PGSC0003DMG401010988	PGSC0003DMT400028533	G	C	Nfrkb	Nfrkb;AT_hook_motif_family_protein;AT_hook_motif_family_protein
LW	ST4.03ch10	54721535	nssnp	nssnp	6.921042616756e-12	-0.207535057145011	0.0297733186072907	PGSC0003DMG400011049	PGSC0003DMT400028714	A	T	WRKY_13	WRKY_13;WRKY_13;Glutathione_S-transferase_omega
LW	ST4.03ch10	54766236	nssnp	nssnp	8.83203028696892e-19	-0.241370001653153	0.0265595069242291	PGSC0003DMG400011046	PGSC0003DMT400028701	C	T	PHAP2B_protein	PHAP2B_protein;PHAP2B_protein;PHAP2B_protein;PHAP2B_protein;PHAP2B_protein;PHAP2B_protein;PHAP2B_protein;PHAP2B_protein
LW	ST4.03ch10	54766730	nssnp	nssnp	3.05889448202163e-21	-0.257823476198908	0.0264349788425023	PGSC0003DMG400011046	PGSC0003DMT400028704	T	A	PHAP2B_protein	PHAP2B_protein;PHAP2B_protein;PHAP2B_protein;PHAP2B_protein;PHAP2B_protein;PHAP2B_protein
LW	ST4.03ch10	54767816	nssnp	nssnp	6.23813523520413e-28	-0.308183558827149	0.0270041507408095	PGSC0003DMG400011046	PGSC0003DMT400028705	C	A	PHAP2B_protein	PHAP2B_protein;PHAP2B_protein;PHAP2B_protein;PHAP2B_protein;PHAP2B_protein;PHAP2B_protein
LW	ST4.03ch10	54767821	nssnp	nssnp	1.52021814423005e-20	-0.258077210055185	0.026971667150287	PGSC0003DMG400011046	PGSC0003DMT400028705	G	A	PHAP2B_protein	PHAP2B_protein;PHAP2B_protein;PHAP2B_protein;PHAP2B_protein;PHAP2B_protein;PHAP2B_protein
LW	ST4.03ch10	54767844	nssnp	nssnp	6.66030011705313e-28	-0.323318360117148	0.0283469183088342	PGSC0003DMG400011046	PGSC0003DMT400028705	C	T	PHAP2B_protein	PHAP2B_protein;PHAP2B_protein;PHAP2B_protein;PHAP2B_protein;PHAP2B_protein;PHAP2B_protein
LW	ST4.03ch10	54767845	nssnp	nssnp	9.91212287675393e-25	-0.31375711989709	0.0294831420801304	PGSC0003DMG400011046	PGSC0003DMT400028705	A	C	PHAP2B_protein	PHAP2B_protein;PHAP2B_protein;PHAP2B_protein;PHAP2B_protein;PHAP2B_protein;PHAP2B_protein
LW	ST4.03ch10	54767887	nssnp	nssnp	1.304699834678e-25	-0.316604246133964	0.0291592970086691	PGSC0003DMG400011046	PGSC0003DMT400028705	T	G	PHAP2B_protein	PHAP2B_protein;PHAP2B_protein;PHAP2B_protein;PHAP2B_protein;PHAP2B_protein;PHAP2B_protein
LW	ST4.03ch10	54783184	ssnp	ssnp	1.61183983859425e-15	0.531575077334822	0.065285801627196	PGSC0003DMG400010470	PGSC0003DMT400027149	A	T	Subtilase	Subtilase;Subtilase;Subtilase
LW	ST4.03ch10	54783366	nssnp	nssnp	3.94172668515272e-09	-0.198822846855248	0.033375199932362	PGSC0003DMG400010470	PGSC0003DMT400027149	C	T	Subtilase	Subtilase;Subtilase;Subtilase
LW	ST4.03ch10	54784759	ssnp	ssnp	6.51639057317291e-07	-0.338205583494093	0.0673955114969337	PGSC0003DMG400010470	PGSC0003DMT400027149	G	T	Subtilase	Subtilase;Subtilase;Subtilase
LW	ST4.03ch10	54788220	nssnp	nssnp	2.10790737012592e-11	-0.216881558205069	0.0318851071179998	PGSC0003DMG400010471	PGSC0003DMT400027150	A	C	Subtilase	Subtilase;Subtilase;Subtilase
LW	ST4.03ch10	54810111	nssnp	nssnp	6.62065223435686e-21	-0.262954427811398	0.0272082106684015	PGSC0003DMG400010468	PGSC0003DMT400027143	T	C	Calmodulin_binding_protein	Calmodulin_binding_protein;Calmodulin_binding_protein;Calmodulin_binding_protein;Calmodulin_binding_protein
LW	ST4.03ch10	54811219	nssnp	nssnp	1.3095738382815e-15	-0.246898213984558	0.0302215900193363	PGSC0003DMG400010467	PGSC0003DMT400027137	G	A	Calmodulin_binding_protein	Calmodulin_binding_protein;Calmodulin_binding_protein;Calmodulin_binding_protein;Calmodulin_binding_protein;Calmodulin_binding_protein;Calmodulin_binding_protein;Importin_alpha-2_subunit;Importin_alpha-2_subunit;Importin_alpha-2_subunit
LW	ST4.03ch10	54817064	nssnp	nssnp	3.4317611948925e-14	-0.279107090822939	0.0361026904163129	PGSC0003DMG400010467	PGSC0003DMT400027135	C	T	Importin_alpha-2_subunit	Importin_alpha-2_subunit;Importin_alpha-2_subunit;Calmodulin_binding_protein;Importin_alpha-2_subunit;Importin_alpha-2_subunit;Importin_alpha-2_subunit
LW	ST4.03ch10	54835054	nssnp	nssnp	3.12770020740268e-07	0.322516663693824	0.0624763788951751	PGSC0003DMG400010481	PGSC0003DMT400027163	C	T	SAT5	SAT5
LW	ST4.03ch10	54835057	nssnp	nssnp	1.43135689661978e-06	-0.123172692472165	0.0253454343456053	PGSC0003DMG400010481	PGSC0003DMT400027163	A	T	SAT5	SAT5
LW	ST4.03ch10	54835189	nssnp	nssnp	1.28760986605079e-06	-0.123552122879759	0.025311152872882	PGSC0003DMG400010481	PGSC0003DMT400027163	G	T	SAT5	SAT5
LW	ST4.03ch10	55357897	nssnp	nssnp	7.15570172800422e-07	-0.179327660047734	0.0358683793020154	PGSC0003DMG400028179	PGSC0003DMT400072416	G	A	Vacuolar_protein-sorting-associated_protein_37_homolog_1	Vacuolar_protein-sorting-associated_protein_37_homolog_1;Vacuolar_protein-sorting-associated_protein_37_homolog_1;Vacuolar_protein-sorting-associated_protein_37_homolog_1;Vacuolar_protein-sorting-associated_protein_37_homolog_1;Vacuolar_protein-sorting-associated_protein_37_homolog_1;Cytochrome_P450-type_monooxygenase_97C11;Cytochrome_P450-type_monooxygenase_97C11;Cytochrome_P450-type_monooxygena…
LW	ST4.03ch10	55729274	nssnp	nssnp	1.96026585302523e-08	-0.165801906980038	0.0292066225058224	PGSC0003DMG400028258	PGSC0003DMT400072627	A	T	HECT	HECTPGSC0003DMG400028257transcriptPGSC0003DMT400072624protein_coding1/3c.475A>Tp.Asn159Tyr607/2685475/2385159/794,Tmissense_variantMODERATEHECTPGSC0003DMG400028257transcriptPGSC0003DMT400072623protein_coding1/1c.475A>Tp.Asn159Tyr607/3233475/1575159/524,Tmissense_variantMODERATEHECTPGSC0003DMG400028257transcriptPGSC0003DMT400072625protein_coding1/2c.475A>Tp.Asn159Tyr607/2951475/2145159/714,Tdownst…
LW	ST4.03ch10	56064407	nssnp	nssnp	2.4910373971667e-09	0.35091992693088	0.0581441834835022	PGSC0003DMG400028236	PGSC0003DMT400072567	A	T	Conserved_gene_of_unknown_function	Conserved_gene_of_unknown_function
LW	ST4.03ch10	56222143	nssnp	nssnp	5.62962029499074e-15	0.495600140737587	0.062135272438919	PGSC0003DMG400028231	PGSC0003DMT400072556	C	A	Zinc_finger_protein	Zinc_finger_protein;Conserved_gene_of_unknown_function;Mal_d_1-associated_protein;Conserved_gene_of_unknown_function
LW	ST4.03ch10	56319601	nssnp	nssnp	4.58886608602399e-07	-0.131827051479879	0.0259121628231774	PGSC0003DMG400028131	PGSC0003DMT400072288	A	C	Transferase%2C_transferring_glycosyl_groups	Transferase%2C_transferring_glycosyl_groups;Transferase%2C_transferring_glycosyl_groups;Calcium-dependent_protein_kinase;Conserved_gene_of_unknown_function
LW	ST4.03ch10	56443166	intergenic	intergeic	8.553832700982e-10	-0.355815228911491	0.0572557721861621	PGSC0003DMG400028219	PGSC0003DMT400072523	A	G	Cytochrome_P450_monooxygenase_CYP82E3	Cytochrome_P450_monooxygenase_CYP82E3;Diphteria_toxin_resistance_protein_2%2C_dph2
LW	ST4.03ch10	56889721	combination-1in3	ssnp	3.16976364022089e-08	-0.452278140644397	0.0809009683031646	PGSC0003DMG400028197	PGSC0003DMT400072480	C	G	Suppressor_of_ty	Suppressor_of_ty;Suppressor_of_ty
LW	ST4.03ch10	58606735	ssnp	ssnp	3.46974142399962e-08	-0.450874065063485	0.0808867409049166	PGSC0003DMG400008178	PGSC0003DMT400021116	C	T	Calcium-dependent_protein_kinase_4	Calcium-dependent_protein_kinase_4;Calcium-dependent_protein_kinase_4;Conserved_gene_of_unknown_function;NAC_transcription_factor
LW	ST4.03ch10	58606736	ssnp	ssnp	3.2823545351288e-08	-0.455742690147026	0.0816128917607319	PGSC0003DMG400008178	PGSC0003DMT400021116	A	C	Calcium-dependent_protein_kinase_4	Calcium-dependent_protein_kinase_4;Calcium-dependent_protein_kinase_4;Conserved_gene_of_unknown_function;NAC_transcription_factor
LW	ST4.03ch10	59244291	combination-1in3	nssnp	5.87955058614436e-07	0.287570951342787	0.0570734598483952	PGSC0003DMG401008361	PGSC0003DMT400021563	T	A	Pentatricopeptide_repeat-containing_protein%2C_mitochondrial	Pentatricopeptide_repeat-containing_protein%2C_mitochondrial;Cysteine_synthase;Gene_of_unknown_function;Conserved_gene_of_unknown_function
LW	ST4.03ch10	59612751	intergenic	intergeic	2.36292292264722e-07	0.391884851853192	0.0751230657206667	PGSC0003DMG400007204	PGSC0003DMT400018568	T	A	Proteasome_subunit_alpha_type	Proteasome_subunit_alpha_type;Calmodulin;Proteasome_subunit_alpha_type;Conserved_gene_of_unknown_function
LW	ST4.03ch10	59641945	intergenic	intergeic	4.35360881718494e-08	0.410064697215337	0.0741102793160711	PGSC0003DMG400007190	PGSC0003DMT400018524	G	T	Cupin%2C_RmlC-type	Cupin%2C_RmlC-type;Cupin%2C_RmlC-type;Carbohydrate_transporter
LW	ST4.03ch11	142585	nssnp	nssnp	1.92902349851713e-07	-0.336755954701239	0.064081113985239	PGSC0003DMG400013305	PGSC0003DMT400034623	T	C	DNA_binding_/_nucleic_acid_binding	DNA_binding_/_nucleic_acid_binding
LW	ST4.03ch11	343400	intergenic	intergeic	1.27840799732686e-07	0.656240536866251	0.123042878909339	PGSC0003DMG400013358	PGSC0003DMT400034766	G	C	UPF0497_membrane_protein_14	UPF0497_membrane_protein_14;UPF0497_membrane_protein_14;UPF0497_membrane_protein_14;Conserved_gene_of_unknown_function
LW	ST4.03ch11	549119	intergenic	intergeic	9.65592841193132e-11	-0.388970223384133	0.0592373814390645	PGSC0003DMG400013348	PGSC0003DMT400034743	T	G	Pollen_tube_RhoGDI2	Pollen_tube_RhoGDI2
LW	ST4.03ch11	640166	intergenic	intergeic	9.11590449075878e-10	-0.206715322111729	0.0333198576148458	PGSC0003DMG400013343	PGSC0003DMT400034732	A	G	Blue_(Type_1)_copper_domain	Blue_(Type_1)_copper_domain;Isoleucyl_tRNA_synthetase
LW	ST4.03ch11	804357	intergenic	intergeic	2.36114790915263e-08	-0.311772797481238	0.0552407522981221	PGSC0003DMG402013333	PGSC0003DMT400034703	G	T	UTP--glucose-1-phosphate_uridylyltransferase	UTP--glucose-1-phosphate_uridylyltransferase;Tyrosine-protein_phosphatase;Tyrosine-protein_phosphatase;Ubiquitin_ligase_protein_cop1;Ubiquitin_ligase_protein_cop1;Ubiquitin_ligase_protein_cop1;Ubiquitin_ligase_protein_cop1;Tyrosine-protein_phosphatase;Tyrosine-protein_phosphatase
LW	ST4.03ch11	836791	intergenic	intergeic	1.01120692885289e-06	-0.193828925317895	0.0393122340354682	PGSC0003DMG400013332	PGSC0003DMT400034697	T	C	Isocitrate_dehydrogenase_[NADP]	Isocitrate_dehydrogenase_[NADP];Isocitrate_dehydrogenase_[NADP];Isocitrate_dehydrogenase_[NADP];Isocitrate_dehydrogenase_[NADP];Isocitrate_dehydrogenase_[NADP]
LW	ST4.03ch11	1184007	intergenic	intergeic	1.4630489827471e-06	-0.303894902273815	0.0625878314415447	PGSC0003DMG400013309	PGSC0003DMT400034638	T	C	NADH-ubiquinone_oxidoreductase_75_kDa_subunit%2C_mitochondrial	NADH-ubiquinone_oxidoreductase_75_kDa_subunit%2C_mitochondrial;Nicastrin;ATP-dependent_RNA_and_DNA_helicase;Nicastrin;Nicastrin;NADH-ubiquinone_oxidoreductase_75_kDa_subunit%2C_mitochondrial
LW	ST4.03ch11	1310751	intergenic	intergeic	2.00639451770435e-07	-0.238063317121528	0.045363481967603	PGSC0003DMG400013306	PGSC0003DMT400034628	T	C	EMB2656_(EMBRYO_DEFECTIVE_2656)
LW	ST4.03ch11	1415110	intergenic	intergeic	1.9594249304131e-09	-0.298499996021707	0.049125518753603	PGSC0003DMG400016983	PGSC0003DMT400043751	T	C	ELI3	ELI3;Bacterial_spot_disease_resistance_protein_4;Bacterial_spot_disease_resistance_protein_4
LW	ST4.03ch11	1745576	intergenic	intergeic	7.63286393491531e-07	0.150842397670412	0.0302474034620682	PGSC0003DMG402015686	PGSC0003DMT400040575	G	A	High_mobility_group_protein	High_mobility_group_protein;High_mobility_group_protein;Senescence-associated_protein;NTA15_protein;NTA15_protein;NTA15_protein;NTA15_protein;NTA15_protein
LW	ST4.03ch11	1765886	intergenic	intergeic	8.19610903062894e-10	-0.146255117614942	0.0235078681416516	PGSC0003DMG402015684	PGSC0003DMT400040565	T	G	DNA_repair_protein_xp-C_/_rad4	DNA_repair_protein_xp-C_/_rad4;ALY_protein;ALY_protein;ALY_protein;ALY_protein;ALY_protein;ALY_protein
LW	ST4.03ch11	1768010	intergenic	intergeic	5.97344399972143e-08	-0.219073651309523	0.0400122096720333	PGSC0003DMG402015684	PGSC0003DMT400040565	G	A	DNA_repair_protein_xp-C_/_rad4	DNA_repair_protein_xp-C_/_rad4;ALY_protein;ALY_protein;ALY_protein;ALY_protein;ALY_protein;ALY_protein
LW	ST4.03ch11	1768029	intergenic	intergeic	1.10066158593084e-13	0.187554576609513	0.0247755623019253	PGSC0003DMG402015684	PGSC0003DMT400040565	A	G	DNA_repair_protein_xp-C_/_rad4	DNA_repair_protein_xp-C_/_rad4;ALY_protein;ALY_protein;ALY_protein;ALY_protein;ALY_protein;ALY_protein
LW	ST4.03ch11	1770894	intergenic	intergeic	1.89166489857374e-10	-0.217061610294347	0.033603026641858	PGSC0003DMG402015684	PGSC0003DMT400040564	G	T	Gene_of_unknown_function	Gene_of_unknown_function;ALY_protein;ALY_protein;ALY_protein;ALY_protein;ALY_protein;ALY_protein
LW	ST4.03ch11	1808688	intergenic	intergeic	2.98125051241499e-07	0.143680026295045	0.0277816665427592	PGSC0003DMG402015682	PGSC0003DMT400040557	G	A	NL25	NL25;NL25;NL25-N_protein
LW	ST4.03ch11	1859631	intergenic	intergeic	7.30689440507005e-12	0.176867303278149	0.0254011060369633	PGSC0003DMG400015668	AC=127;AF=0.038;AN=3332;BaseQRankSum=-4.964;DP=10971;Dels=0;FS=0;HaplotypeScore=0.4958;MLEAC=113;MLEAF=0.034;MQ=36.99;MQ0=1;MQRankSum=-2.384;QD=7.3;ReadPosRankSum=-3.674;ANN=T|intergenic_region|MODIFIER|"Resistance_gene"-"Transcription_factor"|PGSC0003DMG400015681-PGSC0003DMG400015668|intergenic_region|PGSC0003DMG400015681-PGSC0003DMG400015668|||n.1859631C>T||||||	C	T	Resistance_gene-Transcription_factor	Resistance_gene-Transcription_factor
LW	ST4.03ch11	1859669	intergenic	intergeic	4.0046252197927e-13	0.210373652162554	0.0284763271161459	PGSC0003DMG400015668	AC=229;AF=0.069;AN=3312;BaseQRankSum=12.719;DP=9183;Dels=0;FS=0;HaplotypeScore=0.0586;MLEAC=222;MLEAF=0.067;MQ=37;MQ0=0;MQRankSum=0.669;QD=6.36;ReadPosRankSum=1.417;ANN=A|intergenic_region|MODIFIER|"Resistance_gene"-"Transcription_factor"|PGSC0003DMG400015681-PGSC0003DMG400015668|intergenic_region|PGSC0003DMG400015681-PGSC0003DMG400015668|||n.1859669G>A||||||	G	A	Resistance_gene-Transcription_factor	Resistance_gene-Transcription_factor
LW	ST4.03ch11	1859811	intergenic	intergeic	7.37203379314177e-13	0.206827698020728	0.0283320295644246	PGSC0003DMG400015668	AC=40;AF=0.012;AN=3356;BaseQRankSum=1.595;DP=10834;Dels=0;FS=2.058;HaplotypeScore=1.0141;MLEAC=35;MLEAF=0.01;MQ=36.92;MQ0=0;MQRankSum=0.479;QD=6.2;ReadPosRankSum=-0.687;ANN=T|intergenic_region|MODIFIER|"Resistance_gene"-"Transcription_factor"|PGSC0003DMG400015681-PGSC0003DMG400015668|intergenic_region|PGSC0003DMG400015681-PGSC0003DMG400015668|||n.1859811C>T||||||	C	T	Resistance_gene-Transcription_factor	Resistance_gene-Transcription_factor
LW	ST4.03ch11	1859827	intergenic	intergeic	1.02798834251441e-11	0.205222576033537	0.0296923883091895	PGSC0003DMG400015668	AC=138;AF=0.041;AN=3368;BaseQRankSum=7.142;DP=11366;Dels=0;FS=0;HaplotypeScore=2.3035;MLEAC=122;MLEAF=0.036;MQ=36.91;MQ0=1;MQRankSum=-0.153;QD=5.23;ReadPosRankSum=9.229;ANN=A|intergenic_region|MODIFIER|"Resistance_gene"-"Transcription_factor"|PGSC0003DMG400015681-PGSC0003DMG400015668|intergenic_region|PGSC0003DMG400015681-PGSC0003DMG400015668|||n.1859827G>A||||||	G	A	Resistance_gene-Transcription_factor	Resistance_gene-Transcription_factor
LW	ST4.03ch11	1870454	intergenic	intergeic	6.42399830800053e-07	0.125169268984658	0.024927717032845	PGSC0003DMG400015668	AC=311;AF=0.104;AN=2992;BaseQRankSum=1.794;DP=14234;Dels=0;FS=7.504;HaplotypeScore=0.3581;MLEAC=314;MLEAF=0.105;MQ=36.99;MQ0=4;MQRankSum=0.907;QD=15.06;ReadPosRankSum=10.225;ANN=A|intergenic_region|MODIFIER|"Resistance_gene"-"Transcription_factor"|PGSC0003DMG400015681-PGSC0003DMG400015668|intergenic_region|PGSC0003DMG400015681-PGSC0003DMG400015668|||n.1870454G>A||||||	G	A	Resistance_gene-Transcription_factor	Resistance_gene-Transcription_factor
LW	ST4.03ch11	2078619	intergenic	intergeic	2.66831485544229e-09	0.156589622632942	0.0259939270526591	PGSC0003DMG400016117	PGSC0003DMT400041581	G	T	EMB2757	EMB2757;EMB2757;EMB2757;EMB2757
LW	ST4.03ch11	2116618	intergenic	intergeic	6.99193630273745e-14	-0.25944225766938	0.0339878018752814	PGSC0003DMG400016120	PGSC0003DMT400041591	G	A	1-deoxy-D-xylulose_5-phosphate_synthase_2	1-deoxy-D-xylulose_5-phosphate_synthase_2;Nucleic_acid_binding_protein;Nucleic_acid_binding_protein;1-deoxy-D-xylulose_5-phosphate_synthase_2
LW	ST4.03ch11	2117342	intergenic	intergeic	1.53389898583271e-08	-0.19476568277159	0.0340449957725751	PGSC0003DMG400016189	PGSC0003DMT400041751	T	C	1-deoxy-D-xylulose_5-phosphate_synthase_2	1-deoxy-D-xylulose_5-phosphate_synthase_2;1-deoxy-D-xylulose_5-phosphate_synthase_2;Nucleic_acid_binding_protein;Nucleic_acid_binding_protein
LW	ST4.03ch11	2117648	intergenic	intergeic	2.82648462368867e-18	-0.262896154900615	0.0293808673466507	PGSC0003DMG400016120	PGSC0003DMT400041591	A	T	1-deoxy-D-xylulose_5-phosphate_synthase_2	1-deoxy-D-xylulose_5-phosphate_synthase_2;Nucleic_acid_binding_protein;Nucleic_acid_binding_protein;1-deoxy-D-xylulose_5-phosphate_synthase_2
LW	ST4.03ch11	2118529	intergenic	intergeic	2.54857610485445e-11	-0.196750281263709	0.0290472958993441	PGSC0003DMG400016189	PGSC0003DMT400041751	G	A	1-deoxy-D-xylulose_5-phosphate_synthase_2	1-deoxy-D-xylulose_5-phosphate_synthase_2;1-deoxy-D-xylulose_5-phosphate_synthase_2;Nucleic_acid_binding_protein;Nucleic_acid_binding_protein
LW	ST4.03ch11	2286969	intergenic	intergeic	3.40782648401444e-08	-0.200970806474879	0.0360309974118356	PGSC0003DMG400016133	PGSC0003DMT400041616	A	G	Conserved_gene_of_unknown_function	Conserved_gene_of_unknown_function;Conserved_gene_of_unknown_function;Conserved_gene_of_unknown_function;Centromere_protein;Centromere_protein;Centromere_protein-Conserved_gene_of_unknown_function
LW	ST4.03ch11	2286985	intergenic	intergeic	1.35465356158101e-10	-0.206214273951251	0.0316631254615698	PGSC0003DMG400016133	PGSC0003DMT400041616	A	T	Conserved_gene_of_unknown_function	Conserved_gene_of_unknown_function;Conserved_gene_of_unknown_function;Conserved_gene_of_unknown_function;Centromere_protein;Centromere_protein;Centromere_protein-Conserved_gene_of_unknown_function
LW	ST4.03ch11	2293284	intergenic	intergeic	7.57569430857207e-25	-0.285820036666657	0.0267802508242293	PGSC0003DMG400016133	PGSC0003DMT400041619	G	T	Auxin_growth_promotor_protein	Auxin_growth_promotor_protein;Auxin_growth_promotor_protein;Auxin_growth_promotor_protein;Auxin_growth_promotor_protein;Conserved_gene_of_unknown_function;Conserved_gene_of_unknown_function;Conserved_gene_of_unknown_function
LW	ST4.03ch11	2299994	intergenic	intergeic	2.69497078424919e-10	-0.191689935149601	0.0299383862134205	PGSC0003DMG400016201	PGSC0003DMT400041771	G	C	Auxin_growth_promotor_protein	Auxin_growth_promotor_protein;Conserved_gene_of_unknown_function;Conserved_gene_of_unknown_function;Conserved_gene_of_unknown_function;Auxin_growth_promotor_protein;Auxin_growth_promotor_protein;Auxin_growth_promotor_protein
LW	ST4.03ch11	2357885	intergenic	intergeic	9.95569633219569e-28	-0.315486369841472	0.0277541513993049	PGSC0003DMG400016137	AC=92;AF=0.028;AN=3316;BaseQRankSum=8.614;DP=7435;Dels=0;FS=140.998;HaplotypeScore=0.0593;MLEAC=90;MLEAF=0.027;MQ=36.98;MQ0=3;MQRankSum=-0.189;QD=4.73;ReadPosRankSum=-2.006;ANN=C|intergenic_region|MODIFIER|"MADS-box_protein_JOINTLESS"-"Gene_of_unknown_function"|PGSC0003DMG400016203-PGSC0003DMG400016137|intergenic_region|PGSC0003DMG400016203-PGSC0003DMG400016137|||n.2357885T>C||||||	T	C	MADS-box_protein_JOINTLESS-Gene_of_unknown_function	MADS-box_protein_JOINTLESS-Gene_of_unknown_function
LW	ST4.03ch11	2359442	intergenic	intergeic	1.4495142806544e-09	-0.175100382598502	0.0285792133433312	PGSC0003DMG400016137	PGSC0003DMT400041627	T	C	Gene_of_unknown_function	Gene_of_unknown_function;MADS-box_protein_JOINTLESS-Gene_of_unknown_function
LW	ST4.03ch11	2373963	nssnp	nssnp	3.14132747783537e-07	0.287835940710581	0.0557672983141519	PGSC0003DMG400041822	PGSC0003DMT400092251	T	A	Phosphatidylinositol_glycan	Phosphatidylinositol_glycan;Phosphatidylinositol_glycan;DNAJ_heat_shock_N-terminal_domain-containing_protein
LW	ST4.03ch11	2373982	nssnp	nssnp	6.69554417207649e-07	0.286551387544538	0.0571635737892159	PGSC0003DMG400041822	PGSC0003DMT400092251	G	T	Phosphatidylinositol_glycan	Phosphatidylinositol_glycan;Phosphatidylinositol_glycan;DNAJ_heat_shock_N-terminal_domain-containing_protein
LW	ST4.03ch11	2374071	intergenic	intergeic	6.3810858246612e-17	-0.231707119456133	0.0270679618748203	PGSC0003DMG400016138	PGSC0003DMT400041629	C	T	DNAJ_heat_shock_N-terminal_domain-containing_protein	DNAJ_heat_shock_N-terminal_domain-containing_protein;Phosphatidylinositol_glycan;Phosphatidylinositol_glycan
LW	ST4.03ch11	2410821	intergenic	intergeic	1.36862693216766e-06	-0.325465363967591	0.0668428052392347	PGSC0003DMG400016206	PGSC0003DMT400041781	C	T	Conserved_gene_of_unknown_function	Conserved_gene_of_unknown_function;Conserved_gene_of_unknown_function
LW	ST4.03ch11	2467143	intergenic	intergeic	3.39044890497785e-14	-0.227753383098474	0.0294506003736488	PGSC0003DMG400016209	PGSC0003DMT400041789	T	C	6-phosphofructokinase_5%2C_chloroplastic	6-phosphofructokinase_5%2C_chloroplastic;6-phosphofructokinase_5%2C_chloroplastic;GLABRA2_expression_modulator
LW	ST4.03ch11	2747120	intergenic	intergeic	9.65185547831273e-07	-0.132837970945437	0.0268908937057635	PGSC0003DMG400016224	PGSC0003DMT400041813	T	C	NOL1/NOP2/sun_family_protein	NOL1/NOP2/sun_family_protein;NOL1/NOP2/sun_family_protein;NtRab11D
LW	ST4.03ch11	2817433	intergenic	intergeic	1.03199684474032e-12	-0.208373827479148	0.0287352264728907	PGSC0003DMG400016227	PGSC0003DMT400041822	A	T	Ubiquitin-protein_ligase	Ubiquitin-protein_ligase;Ubiquitin-protein_ligase;Ubiquitin-protein_ligase
LW	ST4.03ch11	3135150	intergenic	intergeic	3.43404230238306e-10	0.29422070001619	0.0462342721196827	PGSC0003DMG402016244	AC=986;AF=0.3;AN=3292;BaseQRankSum=3.135;DP=8002;Dels=0;FS=9.53;HaplotypeScore=0.264;MLEAC=939;MLEAF=0.285;MQ=36.7;MQ0=0;MQRankSum=-4.519;QD=12.94;ReadPosRankSum=7.404;ANN=A|intergenic_region|MODIFIER|"Conserved_gene_of_unknown_function"-"Conserved_gene_of_unknown_function"|PGSC0003DMG400016243-PGSC0003DMG402016244|intergenic_region|PGSC0003DMG400016243-PGSC0003DMG402016244|||n.3135150G>A||||||	G	A	Conserved_gene_of_unknown_function-Conserved_gene_of_unknown_function	Conserved_gene_of_unknown_function-Conserved_gene_of_unknown_function
LW	ST4.03ch11	3306890	intergenic	intergeic	3.203544560371e-08	-0.150518715421859	0.0269316513605296	PGSC0003DMG401016183	PGSC0003DMT400041738	T	C	Gene_of_unknown_function	Gene_of_unknown_function;Protein_ariadne-1;Gene_of_unknown_function;CMP-sialic_acid_transporter-Gene_of_unknown_function
LW	ST4.03ch11	3319149	intergenic	intergeic	5.28716841935888e-09	0.396726972142846	0.0671609268256701	PGSC0003DMG400016251	PGSC0003DMT400041879	T	C	Protein_AINTEGUMENTA	Protein_AINTEGUMENTA;Hydrolase
LW	ST4.03ch11	3621842	intergenic	intergeic	3.645993057869e-10	0.44145640251005	0.0694770036968824	PGSC0003DMG400007437	PGSC0003DMT400019238	C	T	Skp1_1	Skp1_1;RAB5B
LW	ST4.03ch11	3649980	intergenic	intergeic	1.46409814568985e-10	0.357600749092807	0.0550119544808595	PGSC0003DMG400036000	PGSC0003DMT400019236	C	T	Armadillo/beta-catenin_repeat_family_protein	Armadillo/beta-catenin_repeat_family_protein;Armadillo/beta-catenin_repeat_family_protein;Armadillo/beta-catenin_repeat_family_protein;Armadillo/beta-catenin_repeat_family_protein-Ubiquitin-protein_ligase
LW	ST4.03ch11	3650006	intergenic	intergeic	3.9011687138826e-11	0.357419798427462	0.0532839933766612	PGSC0003DMG400036000	PGSC0003DMT400019236	C	T	Armadillo/beta-catenin_repeat_family_protein	Armadillo/beta-catenin_repeat_family_protein;Armadillo/beta-catenin_repeat_family_protein;Armadillo/beta-catenin_repeat_family_protein;Armadillo/beta-catenin_repeat_family_protein-Ubiquitin-protein_ligase
LW	ST4.03ch11	3735591	intergenic	intergeic	5.42960019908123e-12	0.39297688390206	0.0560803424766289	PGSC0003DMG400007432	AC=64;AF=0.021;AN=3044;BaseQRankSum=-9.961;DP=7133;Dels=0;FS=171.991;HaplotypeScore=0.2931;MLEAC=42;MLEAF=0.014;MQ=36.83;MQ0=1;MQRankSum=-13.192;QD=1.19;ReadPosRankSum=-12.367;ANN=G|intergenic_region|MODIFIER|"Pseudouridine_synthase_family_protein"-"Amine_oxidase"|PGSC0003DMG400007434-PGSC0003DMG400007432|intergenic_region|PGSC0003DMG400007434-PGSC0003DMG400007432|||n.3735591A>G||||||	A	G	Pseudouridine_synthase_family_protein-Amine_oxidase	Pseudouridine_synthase_family_protein-Amine_oxidase
LW	ST4.03ch11	4096795	intergenic	intergeic	2.04546834940973e-07	-0.145896826652534	0.0278205010545738	PGSC0003DMG400034116	PGSC0003DMT400084522	C	A	Vetispiradiene_synthase_1	Vetispiradiene_synthase_1;Sesquiterpene_cyclase-Vetispiradiene_synthase_1
LW	ST4.03ch11	9594798	intergenic	intergeic	2.22315263764386e-07	0.355073917172775	0.0679142022068115	PGSC0003DMG400027792	PGSC0003DMT400071431	A	G	Gene_of_unknown_function	Gene_of_unknown_function;Phd_finger_protein;Phd_finger_protein;Gene_of_unknown_function-Phd_finger_protein
NDV	ST4.03ch02	47621753	combination-1in3	nssnp	9.3600933900664e-10	3.96960198740177	0.630426262702888	PGSC0003DMG400012642	PGSC0003DMT400032914	G	C	Steroid_nuclear_receptor%2C_ligand-binding	Steroid_nuclear_receptor%2C_ligand-binding;Steroid_nuclear_receptor%2C_ligand-binding;Pentatricopeptide_repeat-containing_protein;3-ketoacyl-CoA_reductase_1
NDV	ST4.03ch02	47621850	combination-1in3	nssnp	1.60841373360508e-10	4.54404894589898	0.6898273517025	PGSC0003DMG400012642	PGSC0003DMT400032914	G	A	Steroid_nuclear_receptor%2C_ligand-binding	Steroid_nuclear_receptor%2C_ligand-binding;Steroid_nuclear_receptor%2C_ligand-binding;Pentatricopeptide_repeat-containing_protein;3-ketoacyl-CoA_reductase_1
NDV	ST4.03ch03	2788890	nssnp	nssnp	1.94827387728798e-09	3.95714448833104	0.63779985253884	PGSC0003DMG401024077	PGSC0003DMT400061878	G	C	Conserved_gene_of_unknown_function	Conserved_gene_of_unknown_function;Conserved_gene_of_unknown_function;ATP_binding_protein
NDV	ST4.03ch03	2915377	nssnp	nssnp	2.20788508733953e-10	4.57077194817962	0.695726057542619	PGSC0003DMG400024083	PGSC0003DMT400061896	A	T	Conserved_gene_of_unknown_function	Conserved_gene_of_unknown_function
NDV	ST4.03ch05	804152	combination-1in3	ssnp	1.02470084169586e-06	1.53849886821792	0.30742611417831	PGSC0003DMG400028355	PGSC0003DMT400072884	G	A	Nop14	Nop14;Gene_of_unknown_function;Gene_of_unknown_function;Gene_of_unknown_function;Gene_of_unknown_function
NDV	ST4.03ch05	846696	combination-1in3	nssnp	8.77904210275488e-08	1.89136111395274	0.344630412942528	PGSC0003DMG400028305	PGSC0003DMT400072736	G	T	Cytochrome_P450	Cytochrome_P450;Cytochrome_P450;Cytochrome_P450;Heat_shock_protein_binding_protein;Heat_shock_protein_binding_protein;Heat_shock_protein_binding_protein;Heat_shock_protein_binding_protein
NDV	ST4.03ch05	2694528	combination-1in3	ssnp	4.46414818508671e-08	2.00879905652775	0.357766247927566	PGSC0003DMG400014539	PGSC0003DMT400037694	G	A	Nitrite_transporter	Nitrite_transporter;Nitrite_transporter;Conserved_gene_of_unknown_function;Nitrite_transporter
NDV	ST4.03ch05	3052146	combination-1in3	ssnp	1.8176801307665e-09	1.80405931073478	0.291720459419107	PGSC0003DMG400014552	PGSC0003DMT400037718	T	A	Cysteinyl-tRNA_synthetase	Cysteinyl-tRNA_synthetase
NDV	ST4.03ch05	3094779	combination-1in3	nssnp	1.01655851922037e-10	2.37624195071056	0.356731949949948	PGSC0003DMG401014575	PGSC0003DMT400037774	T	C	Chaperone_protein_dnaJ_15	Chaperone_protein_dnaJ_15;Chaperone_protein_dnaJ_15;Chaperone_protein_dnaJ_15
NDV	ST4.03ch05	3547598	combination-1in3	nssnp	8.44500088497039e-17	2.19685242376485	0.253664716822007	PGSC0003DMG401030570	PGSC0003DMT400078532	T	A	Ceramide_kinase	Ceramide_kinase;Gene_of_unknown_function;ER_Phosphatidate_Phosphatase;Conserved_gene_of_unknown_function;ER_Phosphatidate_Phosphatase;ER_Phosphatidate_Phosphatase
NDV	ST4.03ch05	3616101	combination-1in3	nssnp	1.29290321710254e-08	0.777268394755949	0.133073266934362	PGSC0003DMG400030525	PGSC0003DMT400078406	C	G	EIN3-binding_F-box_protein_1	EIN3-binding_F-box_protein_1
NDV	ST4.03ch05	3776466	ssnp	ssnp	1.11795432090079e-06	2.46389448996157	0.491181734366195	PGSC0003DMG400030516	PGSC0003DMT400078376	G	T	TRANSPARENT_TESTA_12_protein	TRANSPARENT_TESTA_12_protein;Conserved_gene_of_unknown_function
NDV	ST4.03ch05	3792856	ssnp	ssnp	1.07392428035903e-06	1.55786327442923	0.310049264645176	PGSC0003DMG400030514	PGSC0003DMT400078369	C	T	Cement_protein_3B_variant_1	Cement_protein_3B_variant_1;Histone_chaperone_ASF1A
NDV	ST4.03ch05	4077040	combination-1in3	intergeic	5.68804925806217e-25	3.33372067539014	0.306483123013121	PGSC0003DMG400030546	AC=329;AF=0.095;AN=3452;BaseQRankSum=0.95;DP=38496;Dels=0;FS=5.478;HaplotypeScore=0.1854;MLEAC=322;MLEAF=0.093;MQ=37.68;MQ0=0;MQRankSum=-17.647;QD=6.89;ReadPosRankSum=3.647;ANN=C|intergenic_region|MODIFIER|"Conserved_gene_of_unknown_function"-"Conserved_gene_of_unknown_function"|PGSC0003DMG400030503-PGSC0003DMG400030546|intergenic_region|PGSC0003DMG400030503-PGSC0003DMG400030546|||n.4077040T>C|||…	T	C	Conserved_gene_of_unknown_function-Conserved_gene_of_unknown_function	Conserved_gene_of_unknown_function-Conserved_gene_of_unknown_function
NDV	ST4.03ch05	4113719	combination-1in3	ssnp	2.67118829671041e-14	2.27275422640683	0.288088337470746	PGSC0003DMG400030544	PGSC0003DMT400078469	G	A	Quinolinate_phosphirobosyltransferase	Quinolinate_phosphirobosyltransferase;WD-repeat_protein;WD-repeat_protein
NDV	ST4.03ch05	4540840	ssnp	ssnp	8.68864639969567e-09	2.14528804936686	0.360718431770339	PGSC0003DMG400018408	PGSC0003DMT400047371	A	T	Zinc_finger_protein	Zinc_finger_protein;Zinc_finger_protein
NDV	ST4.03ch05	4540855	ssnp, combination-1in3	ssnp	1.84546039939034e-08, 9.25042278483712e-08	-2.08717420317316, -1.15902203430192	0.359154414907912, 0.211570737851319	PGSC0003DMG400018408	PGSC0003DMT400047371	C	T	Zinc_finger_protein	Zinc_finger_protein;Zinc_finger_protein
NDV	ST4.03ch05	4540903	ssnp	ssnp	6.5409551480467e-08	2.01382815767241	0.361115810479468	PGSC0003DMG400018408	PGSC0003DMT400047371	A	T	Zinc_finger_protein	Zinc_finger_protein;Zinc_finger_protein
NDV	ST4.03ch05	4921405	ssnp	ssnp	7.43623574960602e-10	1.87450035448857	0.294113636783749	PGSC0003DMG400031256	PGSC0003DMT400080288	A	G	ZF-HD_homeobox_protein	ZF-HD_homeobox_protein
NDV	ST4.03ch05	4947822	combination-1in3	ssnp	1.18264517076627e-12	-1.78122384855216	0.242482140944016	PGSC0003DMG400031258	PGSC0003DMT400080291	T	C	No_apical_meristem_(NAM)	No_apical_meristem_(NAM);60S_ribosomal_protein_L34
NDV	ST4.03ch05	5052487	combination-1in3	ssnp	1.38466460556751e-07	-0.914891204227708	0.169385514812473	PGSC0003DMG400031262	PGSC0003DMT400080300	C	T	Methyltransferase	Methyltransferase
NDV	ST4.03ch05	5412606	nssnp	nssnp	1.18761754833909e-07	1.88139709551779	0.344663523042554	PGSC0003DMG400023054	PGSC0003DMT400059334	T	C	F-box_domain-containing_protein	F-box_domain-containing_protein
NDV	ST4.03ch05	5469475	combination-1in3	intergeic	5.14487758451205e-08	-0.963416304180643	0.1723944014047	PGSC0003DMG400023062	PGSC0003DMT400059361	C	T	Disease_resistance_protein	Disease_resistance_protein;Disease_resistance_protein;F-box_domain-containing_protein-Disease_resistance_protein
NDV	ST4.03ch05	5724576	nssnp	nssnp	5.43010143264943e-07	2.27557138102803	0.441032455168813	PGSC0003DMG400025611	PGSC0003DMT400065792	A	G	Disease_resistance_protein	Disease_resistance_protein
NDV	ST4.03ch05	5726464	nssnp	nssnp	5.48535930662029e-07	2.25827459685443	0.437853404879312	PGSC0003DMG400025611	PGSC0003DMT400065792	C	A	Disease_resistance_protein	Disease_resistance_protein
NDV	ST4.03ch05	5729150	nssnp	nssnp	1.40089714869185e-06	1.4913311813382	0.300345673502325	PGSC0003DMG400025611	PGSC0003DMT400065792	G	C	Disease_resistance_protein	Disease_resistance_protein
NDV	ST4.03ch05	5729349	combination-1in3	nssnp	5.69569779409787e-10	-1.35596059521305	0.212540392444597	PGSC0003DMG400025611	PGSC0003DMT400065792	T	C	Disease_resistance_protein	Disease_resistance_protein
NDV	ST4.03ch05	6433316	nssnp	nssnp	9.79225394714409e-07	1.8376192471231	0.364639734854402	PGSC0003DMG400022599	PGSC0003DMT400058200	A	G	CW14_protein	CW14_protein;Serine-threonine_protein_kinase%2C_plant-type
NDV	ST4.03ch05	6526581	ssnp	ssnp	3.50047477028139e-15	2.14580130730387	0.261109261076654	PGSC0003DMG401022603	PGSC0003DMT400058212	A	G	Tir-nbs-lrr_resistance_protein	Tir-nbs-lrr_resistance_protein;ATP_binding_/_protein_binding_/_transmembrane_receptor;ATP_binding_/_protein_binding_/_transmembrane_receptor
NDV	ST4.03ch05	6528394	nssnp	nssnp	7.92010502240199e-09	2.14447651038136	0.359874590942937	PGSC0003DMG400022602	PGSC0003DMT400058210	A	T	ATP_binding_/_protein_binding_/_transmembrane_receptor	ATP_binding_/_protein_binding_/_transmembrane_receptor;ATP_binding_/_protein_binding_/_transmembrane_receptor;Tir-nbs-lrr_resistance_protein
NDV	ST4.03ch05	6528450	ssnp	ssnp	5.87155138602711e-14	2.28784446179179	0.292333555262314	PGSC0003DMG400022602	PGSC0003DMT400058210	T	G	ATP_binding_/_protein_binding_/_transmembrane_receptor	ATP_binding_/_protein_binding_/_transmembrane_receptor;ATP_binding_/_protein_binding_/_transmembrane_receptor;Tir-nbs-lrr_resistance_protein
NDV	ST4.03ch05	6641086	nssnp	nssnp	4.45878160027094e-09	1.36741505345994	0.225626713759663	PGSC0003DMG400022635	PGSC0003DMT400058296	T	C	Increased_size_exclusion_limit_2	Increased_size_exclusion_limit_2;Increased_size_exclusion_limit_2
NDV	ST4.03ch05	6641087	ssnp	ssnp	1.36633056945802e-07	-1.16226108470361	0.213805741342462	PGSC0003DMG400022635	PGSC0003DMT400058296	C	T	Increased_size_exclusion_limit_2	Increased_size_exclusion_limit_2;Increased_size_exclusion_limit_2
NDV	ST4.03ch05	6647539	ssnp	ssnp	1.58443597302151e-06	-1.03623186304225	0.209608992142136	PGSC0003DMG400022607	PGSC0003DMT400058223	A	G	Pyruvate_dehydrogenase_E1_component_subunit_alpha%2C_mitochondrial	Pyruvate_dehydrogenase_E1_component_subunit_alpha%2C_mitochondrial
NDV	ST4.03ch05	6729611	nssnp	nssnp	1.59030790744241e-10	2.37076010849813	0.357939318770078	PGSC0003DMG400036916	PGSC0003DMT400087345	T	C	Pentatricopeptide_repeat-containing_protein	Pentatricopeptide_repeat-containing_protein;Vitellogenic_carboxypeptidase;Gene_of_unknown_function
NDV	ST4.03ch05	6983652	nssnp	nssnp	1.59591743612399e-16	2.1929805871987	0.254305499317025	PGSC0003DMG400015612	PGSC0003DMT400040331	C	T	Conserved_gene_of_unknown_function	Conserved_gene_of_unknown_function;Conserved_gene_of_unknown_function;Conserved_gene_of_unknown_function;Conserved_gene_of_unknown_function;Conserved_gene_of_unknown_function;Conserved_gene_of_unknown_function
NDV	ST4.03ch05	6983707	nssnp	nssnp	2.30230827735301e-08	0.770829861607131	0.133679418558425	PGSC0003DMG400015612	PGSC0003DMT400040331	G	T	Conserved_gene_of_unknown_function	Conserved_gene_of_unknown_function;Conserved_gene_of_unknown_function;Conserved_gene_of_unknown_function;Conserved_gene_of_unknown_function
NDV	ST4.03ch05	7049952	ssnp	ssnp	1.31706945184632e-10	-1.37339471677991	0.206233986659872	PGSC0003DMG400015584	PGSC0003DMT400040259	G	T	Altered_response_to_gravity_(Arg1)%2C_plant	Altered_response_to_gravity_(Arg1)%2C_plant;Altered_response_to_gravity_(Arg1)%2C_plant;Altered_response_to_gravity_(Arg1)%2C_plant;Altered_response_to_gravity_(Arg1)%2C_plant;Altered_response_to_gravity_(Arg1)%2C_plant;Peroxidase_65;Peroxidase_65
NDV	ST4.03ch05	7215685	ssnp	ssnp	8.36728044074237e-13	-1.1877621967118	0.159610395748648	PGSC0003DMG400015577	PGSC0003DMT400040243	G	A	DNA_pol_lambda	DNA_pol_lambda;Conserved_gene_of_unknown_function;RNase_H_domain-containing_protein;RNase_H_domain-containing_protein;RNase_H_domain-containing_protein
NDV	ST4.03ch05	7218711	ssnp	ssnp	1.3884941563932e-12	-1.80781820222687	0.245412036302189	PGSC0003DMG400015577	PGSC0003DMT400040241	C	T	Conserved_gene_of_unknown_function	Conserved_gene_of_unknown_function;DNA_pol_lambda;RNase_H_domain-containing_protein;RNase_H_domain-containing_protein;RNase_H_domain-containing_protein;RNase_H_domain-containing_protein
NDV	ST4.03ch05	7288000	ssnp	ssnp	1.52254757610965e-07	-0.93021012005215	0.171779834718883	PGSC0003DMG400015597	PGSC0003DMT400040287	C	T	D1-type_cyclin	D1-type_cyclin
NDV	ST4.03ch05	7288066	ssnp	ssnp	1.45949809632567e-07	-0.929785127674632	0.17144220069323	PGSC0003DMG400015597	PGSC0003DMT400040287	A	G	D1-type_cyclin	D1-type_cyclin
NDV	ST4.03ch05	7333865	ssnp	ssnp	1.8893058780456e-17	-2.10331161665794	0.236149097970791	PGSC0003DMG400015573	PGSC0003DMT400040232	C	T	Purine_permease	Purine_permease
NDV	ST4.03ch05	7412425	ssnp	ssnp	1.45837146277264e-11	-1.76227978387993	0.251442545229957	PGSC0003DMG400015592	PGSC0003DMT400040277	C	T	LATD/NIP	LATD/NIP;Nitrate_transporter
NDV	ST4.03ch05	7412674	ssnp	ssnp	7.17757050412089e-07	-0.809362454529426	0.158473596231472	PGSC0003DMG400015592	PGSC0003DMT400040277	A	G	LATD/NIP	LATD/NIP;Nitrate_transporter
NDV	ST4.03ch05	7536526	ssnp	ssnp	2.57641820511131e-13	-1.93017713268627	0.253500867827794	PGSC0003DMG400004122	PGSC0003DMT400010548	T	A	Serine/threonine-protein_kinase_PBS1	Serine/threonine-protein_kinase_PBS1;Serine/threonine-protein_kinase_PBS1;Serine/threonine-protein_kinase_PBS1;Serine/threonine-protein_kinase_PBS1;Serine/threonine-protein_kinase_PBS1;Serine/threonine-protein_kinase_PBS1;Serine/threonine-protein_kinase_PBS1;N-acetyltransferase;30S_ribosomal_protein_S13%2C_chloroplastic
NDV	ST4.03ch05	7684560	nssnp	nssnp	9.11818212270416e-09	1.16845120307733	0.196913641591107	PGSC0003DMG400004114	PGSC0003DMT400010527	C	T	Trehalose_6-phosphate_synthase	Trehalose_6-phosphate_synthase;Trehalose_6-phosphate_synthase;Trehalose_6-phosphate_synthase
NDV	ST4.03ch05	7684563	nssnp	nssnp	1.52311852897456e-08	1.11863527089122	0.191497521112561	PGSC0003DMG400004114	PGSC0003DMT400010527	C	T	Trehalose_6-phosphate_synthase	Trehalose_6-phosphate_synthase;Trehalose_6-phosphate_synthase;Trehalose_6-phosphate_synthase
NDV	ST4.03ch05	9144420	nssnp	nssnp	4.79124938078493e-14	-1.19243604700391	0.151932482585998	PGSC0003DMG400013490	PGSC0003DMT400035089	A	C	Prf	Prf;Prf
NDV	ST4.03ch05	9144470	nssnp	nssnp	1.58963625536681e-06	-0.756417295764731	0.153152644775877	PGSC0003DMG400013490	PGSC0003DMT400035089	C	T	Prf	Prf;Prf
NDV	ST4.03ch05	9146297	nssnp	nssnp	6.03495438350339e-07	-0.682934074330493	0.132910154364728	PGSC0003DMG400013490	PGSC0003DMT400035089	G	A	Prf	Prf;Prf
NDV	ST4.03ch05	9288720	nssnp	nssnp	7.33015458033452e-10	-1.35769010182649	0.213117369563834	PGSC0003DMG400013494	PGSC0003DMT400035097	G	A	Prf	Prf;Prf;Gene_of_unknown_function;PRF;Gene_of_unknown_function;Conserved_gene_of_unknown_function;Conserved_gene_of_unknown_function
NDV	ST4.03ch05	21976221	intergenic	intergeic	3.99389161836874e-07	2.09897347356527	0.399426020461849	PGSC0003DMG400038618	PGSC0003DMT400086988	G	A	O-methyltransferase	O-methyltransferase;O-methyltransferase-Gag-pol_polyprotein
NDV	ST4.03ch05	23053644	intergenic	intergeic	7.25505534909236e-10	2.28442286742821	0.356162489856584	PGSC0003DMG400016900	AC=2336;AF=0.77;AN=3032;BaseQRankSum=5.51;DP=7894;Dels=0;FS=4.062;HaplotypeScore=0.0571;MLEAC=1001;MLEAF=0.33;MQ=36.71;MQ0=0;MQRankSum=-2.562;QD=32.93;ReadPosRankSum=2.597;ANN=A|intergenic_region|MODIFIER|"Leucine-rich_repeat_family_protein_/_extensin_family_protein"-"Gene_of_unknown_function"|PGSC0003DMG400016899-PGSC0003DMG400016900|intergenic_region|PGSC0003DMG400016899-PGSC0003DMG400016900|||…	T	A	Leucine-rich_repeat_family_protein_/_extensin_family_protein-Gene_of_unknown_function	Leucine-rich_repeat_family_protein_/_extensin_family_protein-Gene_of_unknown_function
NDV	ST4.03ch05	27572953	intergenic	intergeic	4.61916698170394e-07	1.93106019844535	0.369532795639034	PGSC0003DMG400041742	AC=557;AF=0.162;AN=3440;BaseQRankSum=-16.304;DP=15993;Dels=0;FS=3.147;HaplotypeScore=0.1262;MLEAC=522;MLEAF=0.152;MQ=36.99;MQ0=0;MQRankSum=-0.567;QD=7.56;ReadPosRankSum=1.823;ANN=T|intergenic_region|MODIFIER|"Integrase_core_domain_containing_protein"-"Gene_of_unknown_function"|PGSC0003DMG400038787-PGSC0003DMG400041742|intergenic_region|PGSC0003DMG400038787-PGSC0003DMG400041742|||n.27572953A>T||||…	A	T	Integrase_core_domain_containing_protein-Gene_of_unknown_function	Integrase_core_domain_containing_protein-Gene_of_unknown_function
NDV	ST4.03ch05	30403982	intergenic	intergeic	3.79365981763966e-18	2.40101001565578	0.261999088918248	PGSC0003DMG400019543	AC=1494;AF=0.435;AN=3436;BaseQRankSum=-6.304;DP=30952;Dels=0;FS=224.81;HaplotypeScore=0.6517;MLEAC=1001;MLEAF=0.291;MQ=36.7;MQ0=9;MQRankSum=37.172;QD=18.51;ReadPosRankSum=18.527;ANN=C|intergenic_region|MODIFIER|"Conserved_gene_of_unknown_function"-"RanGAP1_interacting_protein"|PGSC0003DMG400019544-PGSC0003DMG400019543|intergenic_region|PGSC0003DMG400019544-PGSC0003DMG400019543|||n.30403982G>C||||…	G	C	Conserved_gene_of_unknown_function-RanGAP1_interacting_protein	Conserved_gene_of_unknown_function-RanGAP1_interacting_protein
NDV	ST4.03ch05	32001519	intergenic	intergeic	8.12509483805362e-25	3.2871487463092	0.299553845307062	PGSC0003DMG400041144	AC=135;AF=0.041;AN=3304;BaseQRankSum=-3.874;DP=7728;Dels=0;FS=0;HaplotypeScore=0.0523;MLEAC=137;MLEAF=0.041;MQ=36.97;MQ0=4;MQRankSum=-0.403;QD=4.5;ReadPosRankSum=14.504;ANN=T|intergenic_region|MODIFIER|"Gene_of_unknown_function"-"Gene_of_unknown_function"|PGSC0003DMG400043970-PGSC0003DMG400041144|intergenic_region|PGSC0003DMG400043970-PGSC0003DMG400041144|||n.32001519G>T||||||	G	T	Gene_of_unknown_function-Gene_of_unknown_function	Gene_of_unknown_function-Gene_of_unknown_function
NDV	ST4.03ch05	32716593	intergenic	intergeic	2.24920412343679e-08	-0.932631119183116	0.160577302651295	PGSC0003DMG402017043	AC=891;AF=0.262;AN=3400;BaseQRankSum=-2.975;DP=11489;Dels=0;FS=73.724;HaplotypeScore=6.6778;MLEAC=828;MLEAF=0.244;MQ=37;MQ0=1;MQRankSum=-0.176;QD=10.73;ReadPosRankSum=-21.524;ANN=A|intergenic_region|MODIFIER|"Conserved_gene_of_unknown_function"-"Conserved_gene_of_unknown_function"|PGSC0003DMG400035357-PGSC0003DMG402017043|intergenic_region|PGSC0003DMG400035357-PGSC0003DMG402017043|||n.32716593G>A…	G	A	Conserved_gene_of_unknown_function-Conserved_gene_of_unknown_function	Conserved_gene_of_unknown_function-Conserved_gene_of_unknown_function
NDV	ST4.03ch05	34728952	intergenic	intergeic	5.20784840364024e-09	-1.23665226121847	0.203648466492925	PGSC0003DMG400023047	AC=59;AF=0.018;AN=3244;BaseQRankSum=-0.613;DP=9117;Dels=0;FS=123.492;HaplotypeScore=3.2073;MLEAC=55;MLEAF=0.017;MQ=32.02;MQ0=317;MQRankSum=-6.088;QD=1.77;ReadPosRankSum=-6.536;ANN=A|intergenic_region|MODIFIER|"Gene_of_unknown_function"-"Gene_of_unknown_function"|PGSC0003DMG400039142-PGSC0003DMG400023047|intergenic_region|PGSC0003DMG400039142-PGSC0003DMG400023047|||n.34728952C>A||||||	C	A	Gene_of_unknown_function-Gene_of_unknown_function	Gene_of_unknown_function-Gene_of_unknown_function
NDV	ST4.03ch05	35186627	intergenic	intergeic	1.77728067168676e-08	-1.00131519046502	0.171128274711024	PGSC0003DMG400010900	PGSC0003DMT400028287	T	C	Cytosolic_acetoacetyl-coenzyme_A_thiolase	Cytosolic_acetoacetyl-coenzyme_A_thiolase;Cytosolic_acetoacetyl-coenzyme_A_thiolase;Cytosolic_acetoacetyl-coenzyme_A_thiolase
NDV	ST4.03ch05	35385884	intergenic	intergeic	1.11558028537699e-14	-1.84221879696603	0.227268792777715	PGSC0003DMG400005324	AC=1109;AF=0.322;AN=3444;BaseQRankSum=16.751;DP=29237;Dels=0;FS=7.776;HaplotypeScore=5.1231;MLEAC=1001;MLEAF=0.291;MQ=36.97;MQ0=11;MQRankSum=-1.849;QD=12.6;ReadPosRankSum=37.123;ANN=C|intergenic_region|MODIFIER|"RING-H2_finger_protein_ATL3J"-"Ribosomal_protein_L9_family_protein"|PGSC0003DMG400005558-PGSC0003DMG400005324|intergenic_region|PGSC0003DMG400005558-PGSC0003DMG400005324|||n.35385884T>C||…	T	C	RING-H2_finger_protein_ATL3J-Ribosomal_protein_L9_family_protein	RING-H2_finger_protein_ATL3J-Ribosomal_protein_L9_family_protein
NDV	ST4.03ch07	56425861	intergenic	intergeic	1.08374685408343e-06	1.16940918572939	0.231521336840832	PGSC0003DMG400022132	PGSC0003DMT400056911	C	T	Conserved_gene_of_unknown_function	Conserved_gene_of_unknown_function;Conserved_gene_of_unknown_function-Conserved_gene_of_unknown_function
