# Supplementary material for: The effect of marker types and density on genomic prediction and GWAS of key performance traits in tetraploid potato
Source: Front Plant Sci. 2024 Mar 8;15:1340189. doi: 10.3389/fpls.2024.1340189 (PMC10957621; doi:10.3389/fpls.2024.1340189)
Supplement: Supplementary file 1 [file DataSheet_1.zip › SM File 8.xlsx]

## Sheet: Sheet1
Trait	Chr	Pos	Variants	CombinationVariant	p.value	Estimate	Std.Error	Gene	Transcript	Ref	Alt	Function	Info
GIC	ST4.03ch10	55362354	combination	nssnp	3.60187194617148e-07	-3.0583298384189	0.552479045491306	PGSC0003DMG400028275	PGSC0003DMT400072661	G	A	Vacuolar_protein-sorting-associated_protein_37_homolog_1	Vacuolar_protein-sorting-associated_protein_37_homolog_1;Vacuolar_protein-sorting-associated_protein_37_homolog_1;Vacuolar_protein-sorting-associated_protein_37_homolog_1;Vacuolar_protein-sorting-associated_protein_37_homolog_1;Vacuolar_protein-sorting-associated_protein_37_homolog_1;Vacuolar_protein-sorting-associated_protein_37_homolog_1;Cys2-His2_type_zinc_finger_protein
TP2	ST4.03ch10	42772860	combination	nssnp	1.02933561673839e-07	-4.63947113471739	0.813935168588103	PGSC0003DMG400006232	PGSC0003DMT400015932	G	T	Conserved_gene_of_unknown_function	Conserved_gene_of_unknown_function;Conserved_gene_of_unknown_function;Integrase
TP2	ST4.03ch10	42772880	combination	ssnp	9.6613292028377e-08	-4.65868733406438	0.81550422773777	PGSC0003DMG400006232	PGSC0003DMT400015932	T	A	Conserved_gene_of_unknown_function	Conserved_gene_of_unknown_function;Conserved_gene_of_unknown_function;Integrase
TP2	ST4.03ch10	45089893	combination	intergeic	2.48054897896871e-07	-4.01747696482646	0.727452300792213	PGSC0003DMG400016912	PGSC0003DMT400043550	C	G	Zinc_finger_containing_preotein	Zinc_finger_containing_preotein;Conserved_gene_of_unknown_function-Zinc_finger_containing_preotein
TP2	ST4.03ch10	48192563	combination	intergeic	3.14678131649089e-07	-4.87680981974132	0.890929735691836	PGSC0003DMG400016822	PGSC0003DMT400043327	G	C	ADP-ribosylation_factor	ADP-ribosylation_factor;ADP-ribosylation_factor
TP2	ST4.03ch10	48863408	combination	intergeic	5.25495152923263e-08	-5.63046358476653	0.965359052603209	PGSC0003DMG400031235	AC=133;AF=0.038;AN=3456;BaseQRankSum=2.627;DP=48830;Dels=0;FS=14.61;HaplotypeScore=4.5117;MLEAC=84;MLEAF=0.024;MQ=36.98;MQ0=2;MQRankSum=-0.021;QD=5.22;ReadPosRankSum=2.336;ANN=C|intergenic_region|MODIFIER|"Elongation_factor_P_(EF-P)"-"Protein_kinase_atsik"|PGSC0003DMG400031234-PGSC0003DMG400031235|intergenic_region|PGSC0003DMG400031234-PGSC0003DMG400031235|||n.48863408G>C||||||	G	C	Elongation_factor_P_(EF-P)-Protein_kinase_atsik	Elongation_factor_P_(EF-P)-Protein_kinase_atsik
TP2	ST4.03ch10	49584912	combination	ssnp	4.53041626063341e-07	-5.32234477816806	0.985926803063187	PGSC0003DMG400015895	PGSC0003DMT400041076	T	C	Prenylated_Rab_acceptor_protein	Prenylated_Rab_acceptor_protein;Crooked_neck_protein
TP2	ST4.03ch10	51919963	combination	intergeic	2.54322992707196e-07	-4.73232944010184	0.857684686482644	PGSC0003DMG400031364	PGSC0003DMT400080547	T	C	Adenosine_kinase_isoform_2S	Adenosine_kinase_isoform_2S
TP2	ST4.03ch10	52187167	combination	nssnp	3.09311242136368e-08	-4.65357351593987	0.78407229405925	PGSC0003DMG400017593	PGSC0003DMT400045338	C	A	P70_protein	P70_protein;P70_protein;40S_ribosomal_protein_S23
TP2	ST4.03ch10	52673351	combination	ssnp	1.94832792092314e-08	-5.84238680719866	0.969946742932698	PGSC0003DMG400008597	PGSC0003DMT400022161	T	G	Aspartic_proteinase_Asp1	Aspartic_proteinase_Asp1;Aspartic_proteinase_Asp1;Aspartic_proteinase_Asp1;RNA_helicase;Aspartic_proteinase_Asp1;Aspartic_proteinase_Asp1
TP2	ST4.03ch10	53481795	combination	ssnp	3.47123305640345e-07	-2.39701147765822	0.439528692850734	PGSC0003DMG401011117	PGSC0003DMT400028889	C	T	Cc-nbs-lrr_resistance_protein	Cc-nbs-lrr_resistance_protein;Leucine-rich_repeat_containing_protein;Leucine-rich_repeat_containing_protein;Leucine-rich_repeat_containing_protein;Leucine-rich_repeat_containing_protein;Leucine-rich_repeat_containing_protein;Leucine-rich_repeat_containing_protein
TP2	ST4.03ch10	53996981	combination	ssnp	1.24010605293914e-07	-4.07872014926456	0.720255371394781	PGSC0003DMG400011019	PGSC0003DMT400028629	T	C	Glycosyltransferase	Glycosyltransferase;Glycosyltransferase;Glycosyltransferase;Diphenol_oxidase
TP2	ST4.03ch10	54340654	combination	nssnp	2.48197697196975e-07	-2.10275469646011	0.380757959800552	PGSC0003DMG400011067	PGSC0003DMT400028758	C	A	Zinc_finger_protein	Zinc_finger_protein;Zinc_finger_protein;Zinc_finger_protein;Conserved_gene_of_unknown_function;Laccase;Laccase
TP2	ST4.03ch10	54340675	combination	ssnp	2.28799186628551e-07	-2.11170897593694	0.38123225920444	PGSC0003DMG400011067	PGSC0003DMT400028758	C	G	Zinc_finger_protein	Zinc_finger_protein;Zinc_finger_protein;Zinc_finger_protein;Conserved_gene_of_unknown_function;Laccase;Laccase
TP2	ST4.03ch10	55362286	combination	ssnp	2.54237455688919e-08	-4.47397562821912	0.749068552498176	PGSC0003DMG400028275	PGSC0003DMT400072661	G	A	Vacuolar_protein-sorting-associated_protein_37_homolog_1	Vacuolar_protein-sorting-associated_protein_37_homolog_1;Vacuolar_protein-sorting-associated_protein_37_homolog_1;Vacuolar_protein-sorting-associated_protein_37_homolog_1;Vacuolar_protein-sorting-associated_protein_37_homolog_1;Vacuolar_protein-sorting-associated_protein_37_homolog_1;Vacuolar_protein-sorting-associated_protein_37_homolog_1;Cys2-His2_type_zinc_finger_protein
TP2	ST4.03ch10	55362292	combination	ssnp	4.58826223641488e-08	-4.41052757234082	0.752787956792548	PGSC0003DMG400028275	PGSC0003DMT400072661	A	G	Vacuolar_protein-sorting-associated_protein_37_homolog_1	Vacuolar_protein-sorting-associated_protein_37_homolog_1;Vacuolar_protein-sorting-associated_protein_37_homolog_1;Vacuolar_protein-sorting-associated_protein_37_homolog_1;Vacuolar_protein-sorting-associated_protein_37_homolog_1;Vacuolar_protein-sorting-associated_protein_37_homolog_1;Vacuolar_protein-sorting-associated_protein_37_homolog_1;Cys2-His2_type_zinc_finger_protein
TP2	ST4.03ch10	55362354	combination	nssnp	2.97585550522208e-08	-4.05321577904006	0.682065928485574	PGSC0003DMG400028275	PGSC0003DMT400072661	G	A	Vacuolar_protein-sorting-associated_protein_37_homolog_1	Vacuolar_protein-sorting-associated_protein_37_homolog_1;Vacuolar_protein-sorting-associated_protein_37_homolog_1;Vacuolar_protein-sorting-associated_protein_37_homolog_1;Vacuolar_protein-sorting-associated_protein_37_homolog_1;Vacuolar_protein-sorting-associated_protein_37_homolog_1;Vacuolar_protein-sorting-associated_protein_37_homolog_1;Cys2-His2_type_zinc_finger_protein
TP2	ST4.03ch10	55889244	combination	ssnp	5.86824656161809e-10	-4.40230415805207	0.661034092211727	PGSC0003DMG400028160	PGSC0003DMT400072359	C	T	RNA_binding_protein	RNA_binding_protein;RNA_binding_protein;UPF0497_membrane_protein;F-box_protein
TP2	ST4.03ch10	56267585	combination	nssnp	3.70543125051512e-08	-2.66355040089578	0.451423983111188	PGSC0003DMG400028227	PGSC0003DMT400072549	A	C	Zinc_finger%2C_RING-type	Zinc_finger%2C_RING-type;Zinc_finger%2C_RING-type;Zinc_finger%2C_RING-type;Gene_of_unknown_function;Zinc_finger%2C_RING-type;Gene_of_unknown_function
TP2	ST4.03ch10	56283733	combination	ssnp	1.66327841797728e-09	-1.86765742391969	0.28839617175929	PGSC0003DMG400028226	PGSC0003DMT400072546	G	A	Conserved_gene_of_unknown_function	Conserved_gene_of_unknown_function;Conserved_gene_of_unknown_function;PGPS/D7
TP2	ST4.03ch10	56514796	combination	intergeic	3.66955871744565e-10	-3.61831278743655	0.536752053363237	PGSC0003DMG400028215	PGSC0003DMT400072518	A	G	Cationic_amino_acid_transporter	Cationic_amino_acid_transporter
TP2	ST4.03ch10	57238293	combination	nssnp	1.5930801759311e-07	-4.39454610202195	0.782982742913184	PGSC0003DMG400023658	PGSC0003DMT400060821	A	T	Cig3	Cig3;Cig3;Cig3;Phosphatidylinositol-4-phosphate_5-kinase
TP2	ST4.03ch10	57627246	combination	nssnp	6.17468694204706e-09	-5.22009578866905	0.836790041463578	PGSC0003DMG400023682	PGSC0003DMT400060881	G	A	Multidrug_resistance_pump	Multidrug_resistance_pump;Pentatricopeptide_repeat-containing_protein;Pentatricopeptide_repeat-containing_protein;Pentatricopeptide_repeat-containing_protein;Pentatricopeptide_repeat-containing_protein;Pentatricopeptide_repeat-containing_protein;Pentatricopeptide_repeat-containing_protein
TP2	ST4.03ch10	57698980	combination	ssnp	7.44892825944147e-10	-4.92839023672227	0.744689703865464	PGSC0003DMG400023686	PGSC0003DMT400060893	C	T	Stress-associated_protein_12	Stress-associated_protein_12;Stress-associated_protein_12;ATOZI1;Nucleotide_binding_protein;ATOZI1;Nucleotide_binding_protein
TP2	ST4.03ch10	57699003	combination	nssnp	7.53518043843746e-10	-5.11524268730213	0.773159160940669	PGSC0003DMG400023686	PGSC0003DMT400060893	C	T	Stress-associated_protein_12	Stress-associated_protein_12;Stress-associated_protein_12;ATOZI1;Nucleotide_binding_protein;ATOZI1;Nucleotide_binding_protein
TP2	ST4.03ch10	57778018	combination	nssnp	3.0090150804722e-07	-4.60595351294651	0.84003348555184	PGSC0003DMG400023691	PGSC0003DMT400060908	A	G	HAT-like_transposase	HAT-like_transposase;Thioredoxin_reductase;Thioredoxin_reductase
TP2	ST4.03ch10	58082084	combination	nssnp	2.10277417535863e-07	-2.8681012347619	0.516183632293067	PGSC0003DMG400029836	PGSC0003DMT400076713	C	A	Cystathionine_beta-lyase	Cystathionine_beta-lyase;Cystathionine_beta-lyase;Conserved_gene_of_unknown_function;Cystathionine_beta-lyase;Conserved_gene_of_unknown_function;Conserved_gene_of_unknown_function;Cystathionine_beta-lyase
TP2	ST4.03ch10	58240921	combination	ssnp	7.66335540557259e-08	-4.04589606704404	0.702595494161057	PGSC0003DMG400029840	PGSC0003DMT400076729	G	A	RNA-binding_region_RNP-1_(RNA_recognition_motif)	RNA-binding_region_RNP-1_(RNA_recognition_motif);RNA-binding_region_RNP-1_(RNA_recognition_motif);Conserved_gene_of_unknown_function
LW	ST4.03ch00	21415665	combination	ssnp	2.33464627663969e-09	-0.189995522196845	0.0314233851228861	PGSC0003DMG400026855	PGSC0003DMT400069034	T	C	Endochitinase_2	Endochitinase_2;Endochitinase_4
LW	ST4.03ch00	21415680	combination	ssnp	4.4590959434418e-07	-0.168404250682525	0.0330652674237011	PGSC0003DMG400026855	PGSC0003DMT400069034	C	A	Endochitinase_2	Endochitinase_2;Endochitinase_4
LW	ST4.03ch02	33033331	combination	nssnp	1.10212317603623e-07	-0.159700030686994	0.0297889810211345	PGSC0003DMG401031759	PGSC0003DMT400081244	T	C	Gene_of_unknown_function	Gene_of_unknown_function;Phospholipase_A1
LW	ST4.03ch10	10039082	combination	nssnp	2.04126954431138e-08	-0.300910886791716	0.0530741780130426	PGSC0003DMG400013126	PGSC0003DMT400034162	T	A	1-phosphatidylinositol-4-phosphate_5-kinase	1-phosphatidylinositol-4-phosphate_5-kinase;Protein_synthesis_initiation_factor;Protein_synthesis_initiation_factor;1-phosphatidylinositol-4-phosphate_5-kinase;1-phosphatidylinositol-4-phosphate_5-kinase
LW	ST4.03ch10	13475999	combination	ssnp	3.81819644353822e-17	0.260585530344816	0.0302166807910404	PGSC0003DMG400012838	PGSC0003DMT400033413	C	T	Non-specific_lipid-transfer_protein	Non-specific_lipid-transfer_protein;Non-specific_lipid-transfer_protein;Non-specific_lipid-transfer_protein;Non-specific_lipid-transfer_protein
LW	ST4.03ch10	14602706	combination	ssnp	2.1483666878219e-07	-0.309118657027628	0.0590533474262464	PGSC0003DMG400039299	PGSC0003DMT400089728	C	G	Transcription_factor_bHLH84	Transcription_factor_bHLH84
LW	ST4.03ch10	17697320	combination	ssnp	2.99109893325689e-07	-0.168525024871032	0.0325912590588793	PGSC0003DMG400009753	PGSC0003DMT400025246	G	A	Endomembrane_protein_emp70	Endomembrane_protein_emp70;Endomembrane_protein_emp70;Endomembrane_protein_emp70;Endomembrane_protein_emp70;Endomembrane_protein_emp70
LW	ST4.03ch10	18709025	combination	ssnp	2.33268374662046e-07	-0.256250282826976	0.0491015184913735	PGSC0003DMG400004324	PGSC0003DMT400011043	A	C	Nitrate_transporter	Nitrate_transporter;Nitrate_transporter;Protein-tyrosine_phosphatase_mitochondrial_1%2C_mitochondrial;Protein-tyrosine_phosphatase_mitochondrial_1%2C_mitochondrial;Protein-tyrosine_phosphatase_mitochondrial_1%2C_mitochondrial;Protein-tyrosine_phosphatase_mitochondrial_1%2C_mitochondrial
LW	ST4.03ch10	18709061	combination	ssnp	2.50938295809431e-07	-0.250031065828701	0.048039001274263	PGSC0003DMG400004324	PGSC0003DMT400011043	A	C	Nitrate_transporter	Nitrate_transporter;Nitrate_transporter;Protein-tyrosine_phosphatase_mitochondrial_1%2C_mitochondrial;Protein-tyrosine_phosphatase_mitochondrial_1%2C_mitochondrial;Protein-tyrosine_phosphatase_mitochondrial_1%2C_mitochondrial;Protein-tyrosine_phosphatase_mitochondrial_1%2C_mitochondrial
LW	ST4.03ch10	25068304	combination	nssnp	4.0973235920972e-09	-0.212821614725112	0.035764905765637	PGSC0003DMG400005284	PGSC0003DMT400013528	A	G	3-dehydroquinate_dehydratase_/_shikimate_dehydrogenase_isoform_2	3-dehydroquinate_dehydratase_/_shikimate_dehydrogenase_isoform_2;3-dehydroquinate_dehydratase_/_shikimate_dehydrogenase_isoform_2
LW	ST4.03ch10	25068317	combination	nssnp	4.17262181946648e-09	-0.213886462981492	0.035962721240777	PGSC0003DMG400005284	PGSC0003DMT400013528	T	C	3-dehydroquinate_dehydratase_/_shikimate_dehydrogenase_isoform_2	3-dehydroquinate_dehydratase_/_shikimate_dehydrogenase_isoform_2;3-dehydroquinate_dehydratase_/_shikimate_dehydrogenase_isoform_2
LW	ST4.03ch10	27525295	combination	intergeic	3.72904149523377e-10	-0.366320884871289	0.0576893982358265	PGSC0003DMG400038874	AC=228;AF=0.066;AN=3452;BaseQRankSum=10.555;DP=17006;Dels=0;FS=34.649;HaplotypeScore=0.0639;MLEAC=226;MLEAF=0.065;MQ=36.99;MQ0=4;MQRankSum=0.589;QD=6.29;ReadPosRankSum=-6.48;ANN=T|intergenic_region|MODIFIER|"Gene_of_unknown_function"-"Gene_of_unknown_function"|PGSC0003DMG400046979-PGSC0003DMG400038874|intergenic_region|PGSC0003DMG400046979-PGSC0003DMG400038874|||n.27525295C>T||||||	C	T	Gene_of_unknown_function-Gene_of_unknown_function	Gene_of_unknown_function-Gene_of_unknown_function
LW	ST4.03ch10	30723142	combination	nssnp	4.79015641717446e-07	-0.284191539441319	0.0559539373550619	PGSC0003DMG400029015	PGSC0003DMT400074628	A	G	Conserved_gene_of_unknown_function	Conserved_gene_of_unknown_function;Conserved_gene_of_unknown_function
LW	ST4.03ch10	33543827	combination	ssnp	1.55499706874158e-08	-0.330792507469137	0.0578503823806306	PGSC0003DMG400028767	PGSC0003DMT400074008	C	T	ATP_binding_protein	ATP_binding_protein;Oxidoreductase/_transition_metal_ion_binding_protein;Oxidoreductase/_transition_metal_ion_binding_protein;Oxidoreductase/_transition_metal_ion_binding_protein
LW	ST4.03ch10	35040304	combination	nssnp	6.02311603700058e-11	-0.407703465989053	0.0614030127265852	PGSC0003DMG400029974	PGSC0003DMT400077067	T	C	Conserved_gene_of_unknown_function	Conserved_gene_of_unknown_function;Conserved_gene_of_unknown_function
LW	ST4.03ch10	37695211	combination	ssnp	2.0047328028722e-08	-0.206292449578904	0.0363648360788082	PGSC0003DMG400024120	PGSC0003DMT400061974	A	G	Peptide_transporter	Peptide_transporter
LW	ST4.03ch10	41482705	combination	intergeic	1.5135738168337e-07	0.401743420082093	0.0757826620706286	PGSC0003DMG400039630	AC=125;AF=0.036;AN=3456;BaseQRankSum=-7.707;DP=35171;Dels=0;FS=5.052;HaplotypeScore=1.8349;MLEAC=111;MLEAF=0.032;MQ=36.99;MQ0=2;MQRankSum=0.56;QD=7.57;ReadPosRankSum=2.17;ANN=A|intergenic_region|MODIFIER|"Methyl_binding_domain_protein"-"Gene_of_unknown_function"|PGSC0003DMG400042312-PGSC0003DMG400039630|intergenic_region|PGSC0003DMG400042312-PGSC0003DMG400039630|||n.41482705C>A||||||	C	A	Methyl_binding_domain_protein-Gene_of_unknown_function	Methyl_binding_domain_protein-Gene_of_unknown_function
LW	ST4.03ch10	41753731	combination	intergeic	3.99917698852956e-08	0.4175033664091	0.0752483497576512	PGSC0003DMG400046053	AC=104;AF=0.031;AN=3376;BaseQRankSum=2.746;DP=11896;Dels=0;FS=2.232;HaplotypeScore=0.5011;MLEAC=98;MLEAF=0.029;MQ=36.48;MQ0=238;MQRankSum=-0.104;QD=6.47;ReadPosRankSum=0.465;ANN=G|intergenic_region|MODIFIER|"Gene_of_unknown_function"-"Gene_of_unknown_function"|PGSC0003DMG400024415-PGSC0003DMG400046053|intergenic_region|PGSC0003DMG400024415-PGSC0003DMG400046053|||n.41753731C>G||||||	C	G	Gene_of_unknown_function-Gene_of_unknown_function	Gene_of_unknown_function-Gene_of_unknown_function
LW	ST4.03ch10	42116896	combination	intergeic	1.1472533373533e-07	0.664386720374658	0.124102956449769	PGSC0003DMG400040732	PGSC0003DMT400091161	G	T	Replication_protein_A1	Replication_protein_A1;C2_domain-containing_protein-Replication_protein_A1
LW	ST4.03ch10	42381791	combination	intergeic	9.55923028864389e-11	-0.388458733357745	0.0591497701330325	PGSC0003DMG401006212	AC=290;AF=0.084;AN=3456;BaseQRankSum=1.058;DP=46843;Dels=0;FS=0.197;HaplotypeScore=1.5047;MLEAC=270;MLEAF=0.078;MQ=37;MQ0=2;MQRankSum=-1.424;QD=6.62;ReadPosRankSum=-0.145;ANN=C|intergenic_region|MODIFIER|"Caffeoyl-CoA_O-methyltransferase_5"-"Conserved_gene_of_unknown_function"|PGSC0003DMG400006214-PGSC0003DMG401006212|intergenic_region|PGSC0003DMG400006214-PGSC0003DMG401006212|||n.42381791A>C||||…	A	C	Caffeoyl-CoA_O-methyltransferase_5-Conserved_gene_of_unknown_function	Caffeoyl-CoA_O-methyltransferase_5-Conserved_gene_of_unknown_function
LW	ST4.03ch10	42757966	combination	nssnp	1.93071209991329e-09	-0.366199241406012	0.0602464695918147	PGSC0003DMG400006208	PGSC0003DMT400015884	G	C	Conserved_gene_of_unknown_function	Conserved_gene_of_unknown_function;Plastoquinol-plastocyanin_reductase;Plastoquinol-plastocyanin_reductase
LW	ST4.03ch10	42758120	combination	nssnp	4.06873785706343e-08	-0.359174135915191	0.0647720912247497	PGSC0003DMG400006208	PGSC0003DMT400015884	C	A	Conserved_gene_of_unknown_function	Conserved_gene_of_unknown_function;Plastoquinol-plastocyanin_reductase;Plastoquinol-plastocyanin_reductase
LW	ST4.03ch10	42759618	combination	nssnp	3.63160526202981e-08	-0.292909529596423	0.0526260307400575	PGSC0003DMG400006222	PGSC0003DMT400015915	A	G	Plastoquinol-plastocyanin_reductase	Plastoquinol-plastocyanin_reductase;Plastoquinol-plastocyanin_reductase;Conserved_gene_of_unknown_function
LW	ST4.03ch10	42923012	combination	intergeic	3.00646952360177e-09	-0.196313059620742	0.032700176791529	PGSC0003DMG400033350	AC=502;AF=0.146;AN=3444;BaseQRankSum=20.724;DP=27891;Dels=0;FS=1.963;HaplotypeScore=0.5953;MLEAC=470;MLEAF=0.136;MQ=36.98;MQ0=2;MQRankSum=0.076;QD=10.68;ReadPosRankSum=21.869;ANN=C|intergenic_region|MODIFIER|"Glycoside_hydrolase_family_5_domain_protein"-"Gene_of_unknown_function"|PGSC0003DMG400044461-PGSC0003DMG400033350|intergenic_region|PGSC0003DMG400044461-PGSC0003DMG400033350|||n.42923012T>C|…	T	C	Glycoside_hydrolase_family_5_domain_protein-Gene_of_unknown_function	Glycoside_hydrolase_family_5_domain_protein-Gene_of_unknown_function
LW	ST4.03ch10	43231090	combination	nssnp	4.50556035354068e-11	-0.376854111053183	0.0563733518092247	PGSC0003DMG400008256	PGSC0003DMT400021293	A	T	Conserved_gene_of_unknown_function	Conserved_gene_of_unknown_function;60S_ribosomal_protein_L36
LW	ST4.03ch10	43231127	combination	nssnp	8.66473178740066e-11	-0.327523251601394	0.0497541288270478	PGSC0003DMG400008256	PGSC0003DMT400021293	T	G	Conserved_gene_of_unknown_function	Conserved_gene_of_unknown_function;60S_ribosomal_protein_L36
LW	ST4.03ch10	43231157	combination	nssnp	5.56378728134992e-11	-0.325871816680706	0.0489873269141034	PGSC0003DMG400008256	PGSC0003DMT400021293	C	T	Conserved_gene_of_unknown_function	Conserved_gene_of_unknown_function;60S_ribosomal_protein_L36
LW	ST4.03ch10	43792830	combination	intergeic	9.53167886930746e-09	-0.323969910755871	0.0558152818043601	PGSC0003DMG402008272	PGSC0003DMT400021345	C	T	EDM2
LW	ST4.03ch10	44471190	combination	intergeic	5.10316536625302e-07	-0.201551680060602	0.0397806779741335	PGSC0003DMG400037677	PGSC0003DMT400088106	C	T	Singapore_isolate_B_(sub-type_7)_whole_genome_shotgun_sequence_assembly%2C_scaffold_0	Singapore_isolate_B_(sub-type_7)_whole_genome_shotgun_sequence_assembly%2C_scaffold_0;ATRAD3-Singapore_isolate_B_(sub-type_7)_whole_genome_shotgun_sequence_assembly%2C_scaffold_0
LW	ST4.03ch10	44723371	combination	nssnp	7.1813556256782e-09	-0.339747898795292	0.0580396770051762	PGSC0003DMG400007731	PGSC0003DMT400019975	G	T	Isoform_2_of_F-box_protein	Isoform_2_of_F-box_protein;Isoform_2_of_F-box_protein;Isoform_2_of_F-box_protein;Isoform_2_of_F-box_protein;40S_ribosomal_protein_S25;40S_ribosomal_protein_S25
LW	ST4.03ch10	45321182	combination	ssnp	7.44382183858163e-09	-0.339663921469251	0.0580872765186897	PGSC0003DMG400003410	PGSC0003DMT400008772	T	C	Kinesin	Kinesin
LW	ST4.03ch10	45756522	combination	intergeic	1.18201077093436e-07	-0.246163742158582	0.0460299355704795	PGSC0003DMG400040052	AC=289;AF=0.084;AN=3428;BaseQRankSum=3.364;DP=20388;Dels=0;FS=6.775;HaplotypeScore=0.4226;MLEAC=266;MLEAF=0.078;MQ=34.98;MQ0=32;MQRankSum=-5.268;QD=7.48;ReadPosRankSum=14.873;ANN=T|intergenic_region|MODIFIER|"Gene_of_unknown_function"-"Gene_of_unknown_function"|PGSC0003DMG400046036-PGSC0003DMG400040052|intergenic_region|PGSC0003DMG400046036-PGSC0003DMG400040052|||n.45756522A>T||||||	A	T	Gene_of_unknown_function-Gene_of_unknown_function	Gene_of_unknown_function-Gene_of_unknown_function
LW	ST4.03ch10	45845315	combination	intergeic	1.43076482995079e-09	-0.304369660354412	0.0496637704746009	PGSC0003DMG400026665	AC=316;AF=0.092;AN=3432;BaseQRankSum=10.672;DP=18115;Dels=0;FS=2864.8;HaplotypeScore=0.1087;MLEAC=289;MLEAF=0.084;MQ=36.33;MQ0=32;MQRankSum=2.983;QD=6.22;ReadPosRankSum=24.117;ANN=A|intergenic_region|MODIFIER|"Gene_of_unknown_function"-"Zinc_knuckle_(CcHc-type)_family_protein"|PGSC0003DMG400040052-PGSC0003DMG400026665|intergenic_region|PGSC0003DMG400040052-PGSC0003DMG400026665|||n.45845315C>A||||…	C	A	Gene_of_unknown_function-Zinc_knuckle_(CcHc-type)_family_protein	Gene_of_unknown_function-Zinc_knuckle_(CcHc-type)_family_protein
LW	ST4.03ch10	45945047	combination	ssnp	5.01209621329425e-07	-0.139464752596783	0.0275072007833473	PGSC0003DMG400026671	PGSC0003DMT400068603	A	G	Arginine_decarboxylase	Arginine_decarboxylase;Arginine_decarboxylase
LW	ST4.03ch10	46903353	combination	ssnp	1.15150642833772e-10	0.181366734220223	0.0277404129759381	PGSC0003DMG400041909	PGSC0003DMT400092338	A	G	Nodulin_family_protein	Nodulin_family_protein;NB-ARC_domain_containing_protein
LW	ST4.03ch10	47108673	combination	ssnp	6.7470467388705e-08	-0.270329220549281	0.0495798269720911	PGSC0003DMG400011942	PGSC0003DMT400031179	G	A	KAK_(KAKTUS)_isoform_1	KAK_(KAKTUS)_isoform_1;KAK_(KAKTUS)_isoform_1;Conserved_gene_of_unknown_function
LW	ST4.03ch10	47116377	combination	ssnp	3.2240947920572e-08	-0.322188195438784	0.0576629236584898	PGSC0003DMG400011942	PGSC0003DMT400031179	C	T	KAK_(KAKTUS)_isoform_1	KAK_(KAKTUS)_isoform_1;Conserved_gene_of_unknown_function
LW	ST4.03ch10	47173093	combination	nssnp	8.24952651808043e-12	-0.240424665066454	0.0346225576266148	PGSC0003DMG402011945	PGSC0003DMT400031188	A	C	DNA_binding_protein	DNA_binding_protein;NTGP3
LW	ST4.03ch10	47388084	combination	ssnp	2.304265913634e-09	0.149592584180351	0.0247320817961063	PGSC0003DMG400026715	PGSC0003DMT400068702	A	T	Plasma_membrane_intrinsic_protein_PIP2	Plasma_membrane_intrinsic_protein_PIP2;Plasma_membrane_intrinsic_protein_PIP2;Pre-mRNA-splicing_factor_syf2
LW	ST4.03ch10	47457372	combination	intergeic	8.86344258899264e-10	-0.148078621273252	0.0238521752159941	PGSC0003DMG400026717	PGSC0003DMT400068707	A	G	Protein_phosphatase_2c	Protein_phosphatase_2c;Protein_phosphatase_2c;Protein_phosphatase_2c
LW	ST4.03ch10	47873336	combination	nssnp	5.26834414573839e-08	-0.14721635143236	0.0267765312949778	PGSC0003DMG400010869	PGSC0003DMT400028183	A	G	NAC_domain_protein	NAC_domain_protein;NAC_domain_protein;Tetracycline_transporter;Tetracycline_transporter;Tetracycline_transporter;Tetracycline_transporter;Tetracycline_transporter;Tetracycline_transporter
LW	ST4.03ch10	47873343	combination	ssnp	2.36551587445241e-08	-0.151002226909668	0.0267581037731657	PGSC0003DMG400010869	PGSC0003DMT400028183	T	A	NAC_domain_protein	NAC_domain_protein;NAC_domain_protein;Tetracycline_transporter;Tetracycline_transporter;Tetracycline_transporter;Tetracycline_transporter;Tetracycline_transporter;Tetracycline_transporter
LW	ST4.03ch10	47873348	combination	nssnp	5.58518648801147e-12	-0.183572216468207	0.0262150019295954	PGSC0003DMG400010869	PGSC0003DMT400028183	G	A	NAC_domain_protein	NAC_domain_protein;NAC_domain_protein;Tetracycline_transporter;Tetracycline_transporter;Tetracycline_transporter;Tetracycline_transporter;Tetracycline_transporter;Tetracycline_transporter
LW	ST4.03ch10	47876000	combination	ssnp	7.6866418231144e-08	-0.175750556547397	0.0323769595772606	PGSC0003DMG400010870	PGSC0003DMT400028189	G	A	Tetracycline_transporter	Tetracycline_transporter;Tetracycline_transporter;Tetracycline_transporter;Tetracycline_transporter;Tetracycline_transporter;Tetracycline_transporter;NAC_domain_protein;NAC_domain_protein
LW	ST4.03ch10	47876042	combination	ssnp	1.25242877647829e-07	0.132528180229624	0.0248318700473835	PGSC0003DMG400010870	PGSC0003DMT400028189	T	C	Tetracycline_transporter	Tetracycline_transporter;Tetracycline_transporter;Tetracycline_transporter;Tetracycline_transporter;Tetracycline_transporter;Tetracycline_transporter;NAC_domain_protein;NAC_domain_protein
LW	ST4.03ch10	47876488	combination	nssnp	1.43754596388755e-11	-0.187277184927858	0.0272987452923549	PGSC0003DMG400010869	PGSC0003DMT400028183	T	G	Tetracycline_transporter	Tetracycline_transporter;Tetracycline_transporter;NAC_domain_protein;NAC_domain_protein;Tetracycline_transporter;Tetracycline_transporter;Tetracycline_transporter;Tetracycline_transporter;Tetracycline_transporter
LW	ST4.03ch10	47883430	combination	intergeic	3.09706873403792e-08	-0.225907190837768	0.0403787082692817	PGSC0003DMG400010862	PGSC0003DMT400028183	T	C	Tetracycline_transporter	Tetracycline_transporter;Tetracycline_transporter;Tetracycline_transporter;Tetracycline_transporter;Tetracycline_transporter;Tetracycline_transporter;Tetracycline_transporter-MLO1
LW	ST4.03ch10	47883475	combination	intergeic	5.29349733400778e-14	0.19262027488726	0.025109625640137	PGSC0003DMG400010862	PGSC0003DMT400028183	G	A	Tetracycline_transporter	Tetracycline_transporter;Tetracycline_transporter;Tetracycline_transporter;Tetracycline_transporter;Tetracycline_transporter;Tetracycline_transporter;Tetracycline_transporter-MLO1
LW	ST4.03ch10	48128700	combination	intergeic	2.70906254177365e-10	-0.218123690735399	0.034073820144889	PGSC0003DMG400045642	AC=601;AF=0.189;AN=3180;BaseQRankSum=5.107;DP=7125;Dels=0;FS=0;HaplotypeScore=0.037;MLEAC=605;MLEAF=0.19;MQ=35.78;MQ0=1;MQRankSum=-21.051;QD=7.28;ReadPosRankSum=5.069;ANN=T|intergenic_region|MODIFIER|"Methyltransferase"-"Gene_of_unknown_function"|PGSC0003DMG400016834-PGSC0003DMG400045642|intergenic_region|PGSC0003DMG400016834-PGSC0003DMG400045642|||n.48128700G>T||||||	G	T	Methyltransferase-Gene_of_unknown_function	Methyltransferase-Gene_of_unknown_function
LW	ST4.03ch10	48154036	combination	ssnp	8.09517649836966e-11	0.193291614126848	0.0293154031510187	PGSC0003DMG400016829	PGSC0003DMT400043341	G	T	Conserved_gene_of_unknown_function	Conserved_gene_of_unknown_function;Calcium-dependent_protein_kinase_4;Calcium-dependent_protein_kinase_4;Calcium-dependent_protein_kinase_4;Pantothenate_kinase;Conserved_gene_of_unknown_function;Pantothenate_kinase;Pantothenate_kinase;Conserved_gene_of_unknown_function
LW	ST4.03ch10	48154042	combination	ssnp	1.01161187634621e-10	0.192965802923777	0.0294224673994473	PGSC0003DMG400016829	PGSC0003DMT400043341	T	C	Conserved_gene_of_unknown_function	Conserved_gene_of_unknown_function;Calcium-dependent_protein_kinase_4;Calcium-dependent_protein_kinase_4;Calcium-dependent_protein_kinase_4;Pantothenate_kinase;Conserved_gene_of_unknown_function;Pantothenate_kinase;Pantothenate_kinase;Conserved_gene_of_unknown_function
LW	ST4.03ch10	48154048	combination	ssnp	2.8116222685452e-10	0.189130326070157	0.0295723175154204	PGSC0003DMG400016829	PGSC0003DMT400043341	G	A	Conserved_gene_of_unknown_function	Conserved_gene_of_unknown_function;Calcium-dependent_protein_kinase_4;Calcium-dependent_protein_kinase_4;Calcium-dependent_protein_kinase_4;Pantothenate_kinase;Conserved_gene_of_unknown_function;Pantothenate_kinase;Pantothenate_kinase;Conserved_gene_of_unknown_function
LW	ST4.03ch10	48155957	combination	nssnp	3.72478337582188e-07	0.131933305800774	0.0257267078255271	PGSC0003DMG400016830	PGSC0003DMT400043349	A	G	Conserved_gene_of_unknown_function	Conserved_gene_of_unknown_function;Conserved_gene_of_unknown_function;Pantothenate_kinase;Calcium-dependent_protein_kinase_4;Calcium-dependent_protein_kinase_4;Conserved_gene_of_unknown_function;Pantothenate_kinase;Pantothenate_kinase;Pantothenate_kinase
LW	ST4.03ch10	48160688	combination	intergeic	2.92403241325828e-07	0.145904140469265	0.0281926611020107	PGSC0003DMG400016830	PGSC0003DMT400043349	G	A	Conserved_gene_of_unknown_function	Conserved_gene_of_unknown_function;Conserved_gene_of_unknown_function;Conserved_gene_of_unknown_function;Pantothenate_kinase;Calcium-dependent_protein_kinase_4;Calcium-dependent_protein_kinase_4;Pantothenate_kinase;Pantothenate_kinase;Pantothenate_kinase
LW	ST4.03ch10	48174978	combination	intergeic	5.01055386449377e-12	0.179263046448213	0.025540603876312	PGSC0003DMG400016821	AC=2159;AF=0.627;AN=3444;BaseQRankSum=-1.2;DP=17117;Dels=0;FS=13.08;HaplotypeScore=0.2321;MLEAC=1001;MLEAF=0.291;MQ=36.96;MQ0=1;MQRankSum=-0.978;QD=23.36;ReadPosRankSum=1.674;ANN=C|intergenic_region|MODIFIER|"Conserved_gene_of_unknown_function"-"Cellulose_synthase_D"|PGSC0003DMG400016831-PGSC0003DMG400016821|intergenic_region|PGSC0003DMG400016831-PGSC0003DMG400016821|||n.48174978A>C||||||	A	C	Conserved_gene_of_unknown_function-Cellulose_synthase_D	Conserved_gene_of_unknown_function-Cellulose_synthase_D
LW	ST4.03ch10	48175005	combination	intergeic	1.27798732553479e-12	0.207982602306634	0.0288072650091058	PGSC0003DMG400016821	AC=2351;AF=0.68;AN=3456;BaseQRankSum=1.095;DP=41049;Dels=0;FS=0.602;HaplotypeScore=6.0799;MLEAC=1001;MLEAF=0.29;MQ=36.56;MQ0=19;MQRankSum=-8.414;QD=23.91;ReadPosRankSum=0.353;ANN=C|intergenic_region|MODIFIER|"Conserved_gene_of_unknown_function"-"Cellulose_synthase_D"|PGSC0003DMG400016831-PGSC0003DMG400016821|intergenic_region|PGSC0003DMG400016831-PGSC0003DMG400016821|||n.48175005T>C||||||	T	C	Conserved_gene_of_unknown_function-Cellulose_synthase_D	Conserved_gene_of_unknown_function-Cellulose_synthase_D
LW	ST4.03ch10	48175048	combination	intergeic	1.57364409217763e-12	0.204648076395201	0.0284649449134684	PGSC0003DMG400016821	AC=1941;AF=0.562;AN=3456;BaseQRankSum=-28.305;DP=42320;Dels=0;FS=0.432;HaplotypeScore=0.2661;MLEAC=1001;MLEAF=0.29;MQ=36.63;MQ0=4;MQRankSum=14.916;QD=20.73;ReadPosRankSum=23.691;ANN=A|intergenic_region|MODIFIER|"Conserved_gene_of_unknown_function"-"Cellulose_synthase_D"|PGSC0003DMG400016831-PGSC0003DMG400016821|intergenic_region|PGSC0003DMG400016831-PGSC0003DMG400016821|||n.48175048T>A||||||	T	A	Conserved_gene_of_unknown_function-Cellulose_synthase_D	Conserved_gene_of_unknown_function-Cellulose_synthase_D
LW	ST4.03ch10	48175115	combination	intergeic	1.17134447850657e-11	0.205502613670613	0.0298205256303132	PGSC0003DMG400016821	AC=2129;AF=0.618;AN=3444;BaseQRankSum=1.657;DP=31627;Dels=0;FS=57.637;HaplotypeScore=0.135;MLEAC=1001;MLEAF=0.291;MQ=37;MQ0=0;MQRankSum=-0.029;QD=23.21;ReadPosRankSum=5.07;ANN=T|intergenic_region|MODIFIER|"Conserved_gene_of_unknown_function"-"Cellulose_synthase_D"|PGSC0003DMG400016831-PGSC0003DMG400016821|intergenic_region|PGSC0003DMG400016831-PGSC0003DMG400016821|||n.48175115C>T||||||	C	T	Conserved_gene_of_unknown_function-Cellulose_synthase_D	Conserved_gene_of_unknown_function-Cellulose_synthase_D
LW	ST4.03ch10	48198446	combination	nssnp	4.12050330274543e-07	-0.129039893356318	0.0252595927876893	PGSC0003DMG400016822	PGSC0003DMT400043327	T	C	Nucleotide_binding_site-leucine_rich_repeat_protein	Nucleotide_binding_site-leucine_rich_repeat_protein;Nucleotide_binding_site-leucine_rich_repeat_protein;ADP-ribosylation_factor;ADP-ribosylation_factor
LW	ST4.03ch10	48218002	combination	intergeic	3.0540746531024e-09	0.157987242510409	0.0263279055890736	PGSC0003DMG400042342	PGSC0003DMT400087551	A	G	Glycosyl_transferase%2C_family_8	Glycosyl_transferase%2C_family_8;Gene_of_unknown_function;Nucleotide_binding_site-leucine_rich_repeat_protein-Glycosyl_transferase%2C_family_8
LW	ST4.03ch10	48250562	combination	ssnp	1.18725220893639e-11	-0.166990326031536	0.0242391761502441	PGSC0003DMG400016833	PGSC0003DMT400043358	T	C	Protein_SCARECROW	Protein_SCARECROW
LW	ST4.03ch10	48252306	combination	intergeic	6.77570894311534e-14	-0.262782989373035	0.0344093349829396	PGSC0003DMG400016833	PGSC0003DMT400043358	C	T	Protein_SCARECROW	Protein_SCARECROW
LW	ST4.03ch10	48253213	combination	ssnp	3.3236668400007e-08	-0.223003802347117	0.0399509856014258	PGSC0003DMG400016833	PGSC0003DMT400043358	G	T	Protein_SCARECROW	Protein_SCARECROW
LW	ST4.03ch10	48253239	combination	nssnp	6.2883897209714e-08	-0.216578501651985	0.0396271889166157	PGSC0003DMG400016833	PGSC0003DMT400043358	A	T	Protein_SCARECROW	Protein_SCARECROW
LW	ST4.03ch10	48369326	combination	intergeic	1.99365947797945e-08	-0.193044340161387	0.0340235523232311	PGSC0003DMG400041640	AC=671;AF=0.196;AN=3432;BaseQRankSum=-1.121;DP=20215;Dels=0;FS=1264.93;HaplotypeScore=0.143;MLEAC=623;MLEAF=0.182;MQ=36.94;MQ0=8;MQRankSum=1.397;QD=6.05;ReadPosRankSum=31.1;ANN=A|intergenic_region|MODIFIER|"Gene_of_unknown_function"-"Gene_of_unknown_function"|PGSC0003DMG400039379-PGSC0003DMG400041640|intergenic_region|PGSC0003DMG400039379-PGSC0003DMG400041640|||n.48369326G>A||||||	G	A	Gene_of_unknown_function-Gene_of_unknown_function	Gene_of_unknown_function-Gene_of_unknown_function
LW	ST4.03ch10	48372645	combination	intergeic	3.60589183684276e-18	-0.266927217341166	0.0299352475763287	PGSC0003DMG400041640	AC=971;AF=0.281;AN=3452;BaseQRankSum=5.567;DP=28295;Dels=0;FS=2.937;HaplotypeScore=0.1484;MLEAC=953;MLEAF=0.276;MQ=36.32;MQ0=15;MQRankSum=-10.062;QD=10.69;ReadPosRankSum=3.162;ANN=C|intergenic_region|MODIFIER|"Gene_of_unknown_function"-"Gene_of_unknown_function"|PGSC0003DMG400039379-PGSC0003DMG400041640|intergenic_region|PGSC0003DMG400039379-PGSC0003DMG400041640|||n.48372645G>C||||||	G	C	Gene_of_unknown_function-Gene_of_unknown_function	Gene_of_unknown_function-Gene_of_unknown_function
LW	ST4.03ch10	48397097	combination	intergeic	2.25165963809416e-11	-0.200266804661498	0.0294862250152819	PGSC0003DMG400027689	AC=857;AF=0.253;AN=3392;BaseQRankSum=11.29;DP=16266;Dels=0;FS=0;HaplotypeScore=1.0512;MLEAC=844;MLEAF=0.249;MQ=36.89;MQ0=15;MQRankSum=-1.365;QD=10.29;ReadPosRankSum=5.196;ANN=A|intergenic_region|MODIFIER|"Gene_of_unknown_function"-"Protein_kinase_APK1B%2C_chloroplast"|PGSC0003DMG400041640-PGSC0003DMG400027689|intergenic_region|PGSC0003DMG400041640-PGSC0003DMG400027689|||n.48397097T>A||||||	T	A	Gene_of_unknown_function-Protein_kinase_APK1B%2C_chloroplast	Gene_of_unknown_function-Protein_kinase_APK1B%2C_chloroplast
LW	ST4.03ch10	48423240	combination	ssnp	2.26760173278923e-19	-0.24915141526355	0.0269326994368414	PGSC0003DMG400027690	PGSC0003DMT400071215	A	G	Protein_kinase_APK1B%2C_chloroplast	Protein_kinase_APK1B%2C_chloroplast;B1-type_cyclin_dependent_kinase
LW	ST4.03ch10	48423246	combination	ssnp	2.86114482541596e-07	-0.256110977116597	0.0494474729802285	PGSC0003DMG400027690	PGSC0003DMT400071215	G	A	Protein_kinase_APK1B%2C_chloroplast	Protein_kinase_APK1B%2C_chloroplast;B1-type_cyclin_dependent_kinase
LW	ST4.03ch10	48423292	combination	nssnp	9.90658046745205e-12	-0.205173728280595	0.0296639054816334	PGSC0003DMG400027690	PGSC0003DMT400071215	A	T	Protein_kinase_APK1B%2C_chloroplast	Protein_kinase_APK1B%2C_chloroplast;B1-type_cyclin_dependent_kinase
LW	ST4.03ch10	48423312	combination	nssnp	1.63762294358268e-18	-0.23867609315059	0.0264809598991234	PGSC0003DMG400027690	PGSC0003DMT400071215	A	G	Protein_kinase_APK1B%2C_chloroplast	Protein_kinase_APK1B%2C_chloroplast;B1-type_cyclin_dependent_kinase
LW	ST4.03ch10	48608206	combination	ssnp	5.00315519158689e-22	-0.260285124085409	0.0261369299244367	PGSC0003DMG400027698	PGSC0003DMT400071240	G	T	Conserved_gene_of_unknown_function	Conserved_gene_of_unknown_function;Conserved_gene_of_unknown_function;Conserved_gene_of_unknown_function;Conserved_gene_of_unknown_function
LW	ST4.03ch10	48608239	combination	nssnp	5.623037184045e-21	-0.256064367571659	0.0264438741893251	PGSC0003DMG400027698	PGSC0003DMT400071240	A	T	Conserved_gene_of_unknown_function	Conserved_gene_of_unknown_function;Conserved_gene_of_unknown_function;Conserved_gene_of_unknown_function;Conserved_gene_of_unknown_function
LW	ST4.03ch10	48608243	combination	nssnp	1.31159197704111e-27	-0.305943150990744	0.0269875897281888	PGSC0003DMG400027698	PGSC0003DMT400071240	A	G	Conserved_gene_of_unknown_function	Conserved_gene_of_unknown_function;Conserved_gene_of_unknown_function;Conserved_gene_of_unknown_function;Conserved_gene_of_unknown_function
LW	ST4.03ch10	48608263	combination	ssnp	5.35209033630822e-27	-0.303558923097631	0.0271237618780042	PGSC0003DMG400027698	PGSC0003DMT400071240	A	G	Conserved_gene_of_unknown_function	Conserved_gene_of_unknown_function;Conserved_gene_of_unknown_function;Conserved_gene_of_unknown_function;Conserved_gene_of_unknown_function
LW	ST4.03ch10	48616993	combination	nssnp	2.63392262788132e-20	-0.255738188079078	0.0269069796086457	PGSC0003DMG400027698	PGSC0003DMT400071240	C	T	Conserved_gene_of_unknown_function	Conserved_gene_of_unknown_function;Conserved_gene_of_unknown_function;Conserved_gene_of_unknown_function;Conserved_gene_of_unknown_function;Conserved_gene_of_unknown_function
LW	ST4.03ch10	48656307	combination	ssnp	1.94980886761331e-30	-0.343349465586088	0.0286335950400384	PGSC0003DMG400036598	PGSC0003DMT400087027	T	C	Conserved_gene_of_unknown_function	Conserved_gene_of_unknown_function;YUP8H12R.2_protein
LW	ST4.03ch10	48680266	combination	ssnp	3.40418140505603e-15	0.18951523753946	0.0235618677656217	PGSC0003DMG400027710	PGSC0003DMT400071263	A	T	Alphavirus_core_protein_family	Alphavirus_core_protein_family;ATP_binding_protein
LW	ST4.03ch10	48707397	combination	intergeic	2.04297061867761e-08	-0.207544415143301	0.0366073110256977	PGSC0003DMG400031228	PGSC0003DMT400080229	C	T	LRR_receptor-like_serine/threonine-protein_kinase	LRR_receptor-like_serine/threonine-protein_kinase
LW	ST4.03ch10	48708743	combination	intergeic	6.83337840650807e-11	-0.212616317601253	0.0321169108403044	PGSC0003DMG400031228	PGSC0003DMT400080229	C	T	LRR_receptor-like_serine/threonine-protein_kinase	LRR_receptor-like_serine/threonine-protein_kinase
LW	ST4.03ch10	48762063	combination	intergeic	2.65976971479633e-25	-0.290695064565458	0.0269604250555903	PGSC0003DMG400031222	PGSC0003DMT400080209	A	G	Phospholipid-transporting_atpase	Phospholipid-transporting_atpase;Gene_of_unknown_function-Phospholipid-transporting_atpase
LW	ST4.03ch10	48765420	combination	nssnp	1.68035215797429e-27	-0.320280525885464	0.028315801252007	PGSC0003DMG400031222	PGSC0003DMT400080209	A	G	Phospholipid-transporting_atpase	Phospholipid-transporting_atpase
LW	ST4.03ch10	48765455	combination	ssnp	6.67284983887026e-24	-0.292770480495501	0.0280538016086268	PGSC0003DMG400031222	PGSC0003DMT400080209	C	T	Phospholipid-transporting_atpase	Phospholipid-transporting_atpase
LW	ST4.03ch10	48765554	combination	nssnp	1.74196240245684e-24	-0.311047839488925	0.0293958774737412	PGSC0003DMG400031222	PGSC0003DMT400080209	A	T	Phospholipid-transporting_atpase	Phospholipid-transporting_atpase
LW	ST4.03ch10	48765597	combination	nssnp	2.37650024361932e-25	-0.313856964663887	0.0290763292328672	PGSC0003DMG400031222	PGSC0003DMT400080209	C	A	Phospholipid-transporting_atpase	Phospholipid-transporting_atpase
LW	ST4.03ch10	48769309	combination	ssnp	2.54228700472512e-23	-0.303865430946438	0.0295306390725293	PGSC0003DMG400031222	PGSC0003DMT400080209	T	C	Phospholipid-transporting_atpase	Phospholipid-transporting_atpase
LW	ST4.03ch10	48862309	combination	intergeic	3.16553053298875e-10	-0.194079713067381	0.0304372263850334	PGSC0003DMG400031235	AC=916;AF=0.286;AN=3204;BaseQRankSum=-1.095;DP=6687;Dels=0;FS=4.285;HaplotypeScore=0.3577;MLEAC=828;MLEAF=0.258;MQ=36.89;MQ0=15;MQRankSum=-1.424;QD=13.35;ReadPosRankSum=1.849;ANN=T|intergenic_region|MODIFIER|"Elongation_factor_P_(EF-P)"-"Protein_kinase_atsik"|PGSC0003DMG400031234-PGSC0003DMG400031235|intergenic_region|PGSC0003DMG400031234-PGSC0003DMG400031235|||n.48862309C>T||||||	C	T	Elongation_factor_P_(EF-P)-Protein_kinase_atsik	Elongation_factor_P_(EF-P)-Protein_kinase_atsik
LW	ST4.03ch10	48868333	combination	intergeic	4.33376839264529e-28	-0.319764555087198	0.0279280576208681	PGSC0003DMG400031235	AC=1175;AF=0.34;AN=3456;BaseQRankSum=-1.714;DP=36738;Dels=0;FS=34.656;HaplotypeScore=0.5781;MLEAC=1001;MLEAF=0.29;MQ=36.94;MQ0=5;MQRankSum=0.855;QD=12.96;ReadPosRankSum=9.579;ANN=C|intergenic_region|MODIFIER|"Elongation_factor_P_(EF-P)"-"Protein_kinase_atsik"|PGSC0003DMG400031234-PGSC0003DMG400031235|intergenic_region|PGSC0003DMG400031234-PGSC0003DMG400031235|||n.48868333T>C||||||	T	C	Elongation_factor_P_(EF-P)-Protein_kinase_atsik	Elongation_factor_P_(EF-P)-Protein_kinase_atsik
LW	ST4.03ch10	48876351	combination	intergeic	1.28589059860099e-09	-0.178220533359899	0.0289958146403136	PGSC0003DMG400031235	PGSC0003DMT400080244	G	A	Protein_kinase_atsik	Protein_kinase_atsik;Protein_kinase_atsik;Elongation_factor_P_(EF-P)-Protein_kinase_atsik
LW	ST4.03ch10	49356946	combination	intergeic	2.86532623988186e-17	-0.23776612340091	0.027455824279633	PGSC0003DMG400011868	PGSC0003DMT400030976	G	A	Alanine-glyoxylate_aminotransferase	Alanine-glyoxylate_aminotransferase
LW	ST4.03ch10	49406255	combination	intergeic	1.233515432858e-14	-0.234045946949643	0.0297371097986515	PGSC0003DMG400045567	AC=946;AF=0.284;AN=3332;BaseQRankSum=5.004;DP=9327;Dels=0;FS=5.643;HaplotypeScore=0.0554;MLEAC=926;MLEAF=0.278;MQ=36.98;MQ0=6;MQRankSum=-2.638;QD=11.29;ReadPosRankSum=1.638;ANN=G|intergenic_region|MODIFIER|"Gene_of_unknown_function"-"Gene_of_unknown_function"|PGSC0003DMG400039210-PGSC0003DMG400045567|intergenic_region|PGSC0003DMG400039210-PGSC0003DMG400045567|||n.49406255C>G||||||	C	G	Gene_of_unknown_function-Gene_of_unknown_function	Gene_of_unknown_function-Gene_of_unknown_function
LW	ST4.03ch10	49441999	combination	nssnp	5.74509943874821e-09	-0.194881729478422	0.0330734305955402	PGSC0003DMG400011865	PGSC0003DMT400030969	T	G	Transporter	Transporter;Transporter
LW	ST4.03ch10	49442059	combination	ssnp	1.48424912485968e-08	-0.185240429980901	0.0323489269799075	PGSC0003DMG400011865	PGSC0003DMT400030969	G	A	Transporter	Transporter;Transporter
LW	ST4.03ch10	49442430	combination	ssnp	7.97563005644791e-22	-0.266679640680283	0.0269212302617073	PGSC0003DMG400011865	PGSC0003DMT400030969	T	G	Transporter	Transporter;Transporter
LW	ST4.03ch10	49471064	combination	ssnp	2.7763342696105e-10	-0.201129226786449	0.0314384574219121	PGSC0003DMG400011859	PGSC0003DMT400030954	A	T	F-box_protein%2C_atfbl3	F-box_protein%2C_atfbl3;UPF0497_membrane_protein;UPF0497_membrane_protein
LW	ST4.03ch10	49471068	combination	ssnp	4.84979720827053e-14	-0.216622755695175	0.02819407568116	PGSC0003DMG400011859	PGSC0003DMT400030954	T	C	F-box_protein%2C_atfbl3	F-box_protein%2C_atfbl3;UPF0497_membrane_protein;UPF0497_membrane_protein
LW	ST4.03ch10	49471088	combination	nssnp	1.96076887828612e-11	-0.216325298244109	0.0317517158714117	PGSC0003DMG400011859	PGSC0003DMT400030954	C	G	F-box_protein%2C_atfbl3	F-box_protein%2C_atfbl3;UPF0497_membrane_protein;UPF0497_membrane_protein
LW	ST4.03ch10	49471277	combination	nssnp	1.254951677542e-20	-0.260475725142824	0.027159247603365	PGSC0003DMG400011859	PGSC0003DMT400030954	T	G	F-box_protein%2C_atfbl3	F-box_protein%2C_atfbl3;UPF0497_membrane_protein;UPF0497_membrane_protein
LW	ST4.03ch10	49472907	combination	ssnp	1.16968624685497e-08	-0.160164776028492	0.0277659695529344	PGSC0003DMG400011864	PGSC0003DMT400030966	A	G	UPF0497_membrane_protein	UPF0497_membrane_protein;UPF0497_membrane_protein;Protein_phosphatase-2c;F-box_protein%2C_atfbl3
LW	ST4.03ch10	49480239	combination	ssnp	6.0426789963168e-09	-0.149341956093443	0.0253824871522929	PGSC0003DMG400011863	PGSC0003DMT400030965	T	C	Protein_phosphatase-2c	Protein_phosphatase-2c
LW	ST4.03ch10	49584903	combination	ssnp	1.0781303610672e-19	-0.300564279433701	0.0321834854580636	PGSC0003DMG400015895	PGSC0003DMT400041076	T	C	Prenylated_Rab_acceptor_protein	Prenylated_Rab_acceptor_protein;Crooked_neck_protein
LW	ST4.03ch10	49584930	combination	ssnp	6.87267428000325e-29	-0.335051827106039	0.0287943080144162	PGSC0003DMG400015895	PGSC0003DMT400041076	A	G	Prenylated_Rab_acceptor_protein	Prenylated_Rab_acceptor_protein;Crooked_neck_protein
LW	ST4.03ch10	49584955	combination	nssnp	1.35029187239364e-15	-0.245489807648783	0.0300639998819259	PGSC0003DMG400015895	PGSC0003DMT400041076	C	A	Prenylated_Rab_acceptor_protein	Prenylated_Rab_acceptor_protein;Crooked_neck_protein
LW	ST4.03ch10	49587061	combination	ssnp	6.29464317757205e-14	-0.270687948373001	0.0353970699767436	PGSC0003DMG400015888	PGSC0003DMT400041063	C	T	Crooked_neck_protein	Crooked_neck_protein;Prenylated_Rab_acceptor_protein
LW	ST4.03ch10	49587093	combination	nssnp	2.44556016947128e-14	-0.279255325252137	0.0359061559577623	PGSC0003DMG400015888	PGSC0003DMT400041063	G	A	Crooked_neck_protein	Crooked_neck_protein;Prenylated_Rab_acceptor_protein
LW	ST4.03ch10	49648439	combination	nssnp	3.5526482961743e-07	0.321169696084323	0.0625150583582525	PGSC0003DMG400015897	PGSC0003DMT400041080	G	A	Abscisic_acid_receptor_PYL4	Abscisic_acid_receptor_PYL4
LW	ST4.03ch10	49648441	combination	ssnp	1.37855297385576e-08	0.331520680785401	0.0577622728156151	PGSC0003DMG400015897	PGSC0003DMT400041080	G	A	Abscisic_acid_receptor_PYL4	Abscisic_acid_receptor_PYL4
LW	ST4.03ch10	49723021	combination	ssnp	5.18294580585792e-15	-0.247375202412808	0.0309713932741721	PGSC0003DMG400038495	PGSC0003DMT400088924	A	G	Amt2	Amt2;Verticillium_wilt_disease_resistance_protein;Verticillium_wilt_disease_resistance_protein
LW	ST4.03ch10	49726032	combination	ssnp	6.16134155252061e-10	0.299763704417571	0.0478242217451082	PGSC0003DMG400038495	PGSC0003DMT400088924	G	A	Amt2	Amt2;Verticillium_wilt_disease_resistance_protein;Verticillium_wilt_disease_resistance_protein
LW	ST4.03ch10	49726062	combination	ssnp	3.13092955793368e-12	0.194128128867529	0.0273864246887321	PGSC0003DMG400038495	PGSC0003DMT400088924	T	C	Amt2	Amt2;Verticillium_wilt_disease_resistance_protein;Verticillium_wilt_disease_resistance_protein
LW	ST4.03ch10	49726065	combination	ssnp	7.61037695845291e-13	0.200564552458095	0.0274939567441404	PGSC0003DMG400038495	PGSC0003DMT400088924	A	T	Amt2	Amt2;Verticillium_wilt_disease_resistance_protein;Verticillium_wilt_disease_resistance_protein
LW	ST4.03ch10	49726066	combination	ssnp	1.12817083026329e-12	0.19912755241255	0.0275117392343149	PGSC0003DMG400038495	PGSC0003DMT400088924	C	T	Amt2	Amt2;Verticillium_wilt_disease_resistance_protein;Verticillium_wilt_disease_resistance_protein
LW	ST4.03ch10	49775126	combination	intergeic	1.17695572149773e-12	-0.210429169019992	0.0290978950582523	PGSC0003DMG400040252	PGSC0003DMT400056738	A	G	Verticillium_wilt_resistance	Verticillium_wilt_resistance;Verticillium_wilt_resistance-Gene_of_unknown_function
LW	ST4.03ch10	49961114	combination	ssnp	3.46309440831966e-07	-0.27797940903691	0.0540558971942813	PGSC0003DMG400019170	PGSC0003DMT400049332	T	C	ATP_binding_protein	ATP_binding_protein;ATP_binding_protein
LW	ST4.03ch10	49985721	combination	intergeic	2.04676195362071e-10	0.300728309411634	0.0466498475903454	PGSC0003DMG400019171	PGSC0003DMT400049334	C	G	ATP_binding_protein	ATP_binding_protein;ATP_binding_protein-ATP_binding_protein
LW	ST4.03ch10	50195680	combination	ssnp	1.73837732909446e-07	0.147069238682063	0.0278805508693063	PGSC0003DMG400019178	PGSC0003DMT400049365	G	A	Phd/F-box_containing_protein	Phd/F-box_containing_protein;Phd/F-box_containing_protein
LW	ST4.03ch10	50613573	combination	intergeic	1.58757296296039e-08	-0.155598072799618	0.0272291610053067	PGSC0003DMG402019187	PGSC0003DMT400049391	C	T	Gene_of_unknown_function	Gene_of_unknown_function;Ethylene-forming-enzyme-like_dioxygenase;Proteasome_subunit_alpha_type;Ethylene-forming-enzyme-like_dioxygenase;Ethylene-forming-enzyme-like_dioxygenase;Ethylene-forming-enzyme-like_dioxygenase
LW	ST4.03ch10	50623172	combination	intergeic	3.64738626282724e-09	0.40519637045216	0.0678666471799261	PGSC0003DMG400019130	PGSC0003DMT400049391	A	G	Ethylene-forming-enzyme-like_dioxygenase	Ethylene-forming-enzyme-like_dioxygenase;Ethylene-forming-enzyme-like_dioxygenase;Ethylene-forming-enzyme-like_dioxygenase-Ataxin-3
LW	ST4.03ch10	50633053	combination	ssnp	4.72520609105512e-14	0.294283725183742	0.0382839662588243	PGSC0003DMG400019130	PGSC0003DMT400049210	T	C	Ataxin-3	Ataxin-3
LW	ST4.03ch10	50633137	combination	ssnp	6.86412003788805e-08	-0.15928316564264	0.0292304354414012	PGSC0003DMG400019130	PGSC0003DMT400049210	G	A	Ataxin-3	Ataxin-3
LW	ST4.03ch10	51430764	combination	nssnp	3.07645793072979e-08	-0.163842162665207	0.0292788740181146	PGSC0003DMG400019214	PGSC0003DMT400049453	G	C	60S_ribosomal_protein_L23a	60S_ribosomal_protein_L23a;60S_ribosomal_protein_L23a;Bipolar_kinesin_KRP-130
LW	ST4.03ch10	51441704	combination	intergeic	5.83323380921088e-10	0.440629266372286	0.070197482013907	PGSC0003DMG400019161	AC=235;AF=0.068;AN=3456;BaseQRankSum=1.731;DP=44278;Dels=0;FS=5.265;HaplotypeScore=4.9374;MLEAC=225;MLEAF=0.065;MQ=34.48;MQ0=4;MQRankSum=16.991;QD=5.03;ReadPosRankSum=7.861;ANN=A|intergenic_region|MODIFIER|"60S_ribosomal_protein_L23a"-"AtRab_GTP-binding_protein"|PGSC0003DMG400019215-PGSC0003DMG400019161|intergenic_region|PGSC0003DMG400019215-PGSC0003DMG400019161|||n.51441704G>A||||||	G	A	60S_ribosomal_protein_L23a-AtRab_GTP-binding_protein	60S_ribosomal_protein_L23a-AtRab_GTP-binding_protein
LW	ST4.03ch10	51444878	combination	intergeic	1.96482909023812e-10	0.359723642371387	0.0557448642144064	PGSC0003DMG400019161	AC=246;AF=0.073;AN=3380;BaseQRankSum=8.802;DP=15506;Dels=0;FS=0;HaplotypeScore=1.3928;MLEAC=246;MLEAF=0.073;MQ=36.79;MQ0=16;MQRankSum=0.859;QD=6.33;ReadPosRankSum=15.351;ANN=T|intergenic_region|MODIFIER|"60S_ribosomal_protein_L23a"-"AtRab_GTP-binding_protein"|PGSC0003DMG400019215-PGSC0003DMG400019161|intergenic_region|PGSC0003DMG400019215-PGSC0003DMG400019161|||n.51444878A>T||||||	A	T	60S_ribosomal_protein_L23a-AtRab_GTP-binding_protein	60S_ribosomal_protein_L23a-AtRab_GTP-binding_protein
LW	ST4.03ch10	51444922	combination	intergeic	4.93334371786285e-11	0.360206036278463	0.0539967627145165	PGSC0003DMG400019161	AC=245;AF=0.073;AN=3376;BaseQRankSum=0.082;DP=14185;Dels=0;FS=0;HaplotypeScore=0.7796;MLEAC=183;MLEAF=0.054;MQ=36.92;MQ0=2;MQRankSum=-0.433;QD=6.26;ReadPosRankSum=6.171;ANN=C|intergenic_region|MODIFIER|"60S_ribosomal_protein_L23a"-"AtRab_GTP-binding_protein"|PGSC0003DMG400019215-PGSC0003DMG400019161|intergenic_region|PGSC0003DMG400019215-PGSC0003DMG400019161|||n.51444922T>C||||||	T	C	60S_ribosomal_protein_L23a-AtRab_GTP-binding_protein	60S_ribosomal_protein_L23a-AtRab_GTP-binding_protein
LW	ST4.03ch10	51927821	combination	nssnp	2.27654533618405e-09	0.349974525258375	0.0578415904218349	PGSC0003DMG400031365	PGSC0003DMT400080548	C	A	Phenylalanine_ammonia-lyase	Phenylalanine_ammonia-lyase
LW	ST4.03ch10	52003143	combination	ssnp	5.31251526032178e-07	0.306524645298168	0.0605941845626224	PGSC0003DMG400017604	PGSC0003DMT400045363	C	T	Indole-3-acetamide_hydrolase	Indole-3-acetamide_hydrolase;Chloroplast_threonine_deaminase_1
LW	ST4.03ch10	52166124	combination	ssnp	1.29006593793762e-09	0.319223979048202	0.0519411147683402	PGSC0003DMG401017590	PGSC0003DMT400045332	T	C	Calmodulin_binding_protein	Calmodulin_binding_protein;DNA-binding_protein_S1FA;DNA-binding_protein_S1FA
LW	ST4.03ch10	52174915	combination	ssnp	1.1122618580493e-10	0.446070468960901	0.0681702413266176	PGSC0003DMG400017591	PGSC0003DMT400045334	G	A	Mitochondrial_import_inner_membrane_translocase_subunit_TIM14	Mitochondrial_import_inner_membrane_translocase_subunit_TIM14
LW	ST4.03ch10	52187527	combination	nssnp	7.81971927281765e-15	0.491770577551445	0.0619980730375253	PGSC0003DMG400017593	PGSC0003DMT400045338	C	T	P70_protein	P70_protein;P70_protein;40S_ribosomal_protein_S23
LW	ST4.03ch10	52246587	combination	ssnp	3.60162630500259e-19	0.51329770471153	0.0558194551523913	PGSC0003DMG400017609	PGSC0003DMT400045382	G	A	Receptor_serine-threonine_protein_kinase	Receptor_serine-threonine_protein_kinase;Receptor_serine-threonine_protein_kinase;Transmembrane_transport_protein;Transmembrane_transport_protein;Transmembrane_transport_protein;Transmembrane_transport_protein
LW	ST4.03ch10	52246635	combination	ssnp	9.97134835251127e-12	0.433579511491248	0.0626955949188169	PGSC0003DMG400017609	PGSC0003DMT400045382	G	T	Receptor_serine-threonine_protein_kinase	Receptor_serine-threonine_protein_kinase;Receptor_serine-threonine_protein_kinase;Transmembrane_transport_protein;Transmembrane_transport_protein;Transmembrane_transport_protein;Transmembrane_transport_protein
LW	ST4.03ch10	52250848	combination	intergeic	5.75021092007981e-12	0.398345447135175	0.0569209853848028	PGSC0003DMG400017609	PGSC0003DMT400045382	A	G	Receptor_serine-threonine_protein_kinase	Receptor_serine-threonine_protein_kinase;Receptor_serine-threonine_protein_kinase;Transmembrane_transport_protein;Transmembrane_transport_protein;Transmembrane_transport_protein;Transmembrane_transport_protein
LW	ST4.03ch10	52410226	combination	ssnp	1.39004216913506e-15	0.526935396348722	0.0645614921849769	PGSC0003DMG400017614	PGSC0003DMT400045397	T	C	UDP-glucuronate_decarboxylase_4	UDP-glucuronate_decarboxylase_4;UDP-glucuronate_decarboxylase_4;Gene_of_unknown_function
LW	ST4.03ch10	53120000	combination	intergeic	5.13424859531289e-07	-0.140201388279996	0.0276783769872203	PGSC0003DMG400008406	PGSC0003DMT400021668	G	A	Srpk	Srpk;Gene_of_unknown_function;Srpk-Gene_of_unknown_function
LW	ST4.03ch10	56540304	combination	nssnp	2.52990525485942e-07	-0.332463837342352	0.0638962283974849	PGSC0003DMG400028214	PGSC0003DMT400072516	A	G	Exostosin_family_protein	Exostosin_family_protein;NADH:cytochrome_b5_reductase;NADH:cytochrome_b5_reductase
LW	ST4.03ch10	56889709	combination	ssnp	3.63217934670447e-08	-0.446355179553599	0.0801954874981832	PGSC0003DMG400028197	PGSC0003DMT400072480	C	A	Suppressor_of_ty	Suppressor_of_ty;Suppressor_of_ty
LW	ST4.03ch10	56889721	combination	ssnp	3.7057880173051e-08	-0.450054762993417	0.080913151870805	PGSC0003DMG400028197	PGSC0003DMT400072480	C	G	Suppressor_of_ty	Suppressor_of_ty;Suppressor_of_ty
LW	ST4.03ch10	59244286	combination	nssnp	3.00314752423333e-07	0.286995097669031	0.0555106821837923	PGSC0003DMG401008361	PGSC0003DMT400021563	C	T	Pentatricopeptide_repeat-containing_protein%2C_mitochondrial	Pentatricopeptide_repeat-containing_protein%2C_mitochondrial;Cysteine_synthase;Gene_of_unknown_function;Conserved_gene_of_unknown_function
LW	ST4.03ch10	59256703	combination	intergeic	1.96675944403099e-07	0.361720186606387	0.0688800141658034	PGSC0003DMG400008376	PGSC0003DMT400021597	A	G	F-box_family_protein	F-box_family_protein;Protein_kinasePGSC0003DMG400008377transcriptPGSC0003DMT400021598protein_codingc.*2661T>C2168,Gdownstream_gene_variantMODIFIERF-box_family_protein;F-box_family_protein;Conserved_gene_of_unknown_function
NDV	ST4.03ch02	47621753	combination	nssnp	1.15494523720192e-09	3.96922223419797	0.631876225407043	PGSC0003DMG400012642	PGSC0003DMT400032914	G	C	Steroid_nuclear_receptor%2C_ligand-binding	Steroid_nuclear_receptor%2C_ligand-binding;Steroid_nuclear_receptor%2C_ligand-binding;Pentatricopeptide_repeat-containing_protein;3-ketoacyl-CoA_reductase_1
NDV	ST4.03ch02	47621850	combination	nssnp	1.4279219868609e-10	4.5809033722214	0.691139978315885	PGSC0003DMG400012642	PGSC0003DMT400032914	G	A	Steroid_nuclear_receptor%2C_ligand-binding	Steroid_nuclear_receptor%2C_ligand-binding;Steroid_nuclear_receptor%2C_ligand-binding;Pentatricopeptide_repeat-containing_protein;3-ketoacyl-CoA_reductase_1
NDV	ST4.03ch05	803186	combination	intergeic	4.64068547643309e-07	2.0998834984113	0.405279580572739	PGSC0003DMG400028356	PGSC0003DMT400072885	G	A	Gene_of_unknown_function	Gene_of_unknown_function;Gene_of_unknown_function;Gene_of_unknown_function;Nop14
NDV	ST4.03ch05	846696	combination	nssnp	8.63098783333022e-08	1.89827222828841	0.344571430564228	PGSC0003DMG400028305	PGSC0003DMT400072736	G	T	Cytochrome_P450	Cytochrome_P450;Cytochrome_P450;Cytochrome_P450;Heat_shock_protein_binding_protein;Heat_shock_protein_binding_protein;Heat_shock_protein_binding_protein;Heat_shock_protein_binding_protein
NDV	ST4.03ch05	1071504	combination	nssnp	4.29381534294061e-07	2.28911450276841	0.440481062202967	PGSC0003DMG400019657	PGSC0003DMT400050580	A	C	Enoyl-CoA_hydratase/isomerase_family_protein	Enoyl-CoA_hydratase/isomerase_family_protein;F-box_protein;Glycosyltransferase
NDV	ST4.03ch05	1071506	combination	nssnp	4.36301774824375e-07	2.27119723221208	0.437302024032135	PGSC0003DMG400019657	PGSC0003DMT400050580	G	A	Enoyl-CoA_hydratase/isomerase_family_protein	Enoyl-CoA_hydratase/isomerase_family_protein;F-box_protein;Glycosyltransferase
NDV	ST4.03ch05	1108895	combination	intergeic	6.3615311568676e-10	2.30516195762327	0.361191956786659	PGSC0003DMG400019649	AC=291;AF=0.084;AN=3456;BaseQRankSum=4.487;DP=37545;Dels=0;FS=12.981;HaplotypeScore=0.7294;MLEAC=280;MLEAF=0.081;MQ=36.99;MQ0=0;MQRankSum=-0.674;QD=6.73;ReadPosRankSum=10.049;ANN=T|intergenic_region|MODIFIER|"Heat_shock_protein_90"-"U-box_domain-containing_protein_42"|PGSC0003DMG400019647-PGSC0003DMG400019649|intergenic_region|PGSC0003DMG400019647-PGSC0003DMG400019649|||n.1108895C>T||||||	C	T	Heat_shock_protein_90-U-box_domain-containing_protein_42	Heat_shock_protein_90-U-box_domain-containing_protein_42
NDV	ST4.03ch05	2139928	combination	intergeic	3.61570265700014e-07	1.96441319777033	0.375527859322495	PGSC0003DMG400000829	PGSC0003DMT400002166	A	T	Transmembrane_protein_TPARL	Transmembrane_protein_TPARL;Transmembrane_protein_TPARL
NDV	ST4.03ch05	2694483	combination	ssnp	6.66662045652111e-09	2.13753001177603	0.357562431335205	PGSC0003DMG400014539	PGSC0003DMT400037694	A	T	Nitrite_transporter	Nitrite_transporter;Nitrite_transporter;Nitrite_transporter;Conserved_gene_of_unknown_function;Nitrite_transporter
NDV	ST4.03ch05	2694492	combination	ssnp	1.4175883274252e-08	-2.08058575022589	0.35606522839115	PGSC0003DMG400014539	PGSC0003DMT400037694	T	C	Nitrite_transporter	Nitrite_transporter;Nitrite_transporter;Conserved_gene_of_unknown_function;Nitrite_transporter
NDV	ST4.03ch05	2694528	combination	ssnp	4.65737296043833e-08	2.01344928226372	0.357937952074831	PGSC0003DMG400014539	PGSC0003DMT400037694	G	A	Nitrite_transporter	Nitrite_transporter;Nitrite_transporter;Conserved_gene_of_unknown_function;Nitrite_transporter
NDV	ST4.03ch05	3051313	combination	nssnp	3.33474194937716e-09	1.37082339633818	0.224741096252469	PGSC0003DMG400014552	PGSC0003DMT400037718	C	G	Cysteinyl-tRNA_synthetase	Cysteinyl-tRNA_synthetase
NDV	ST4.03ch05	3052146	combination	ssnp	1.31665289633486e-09	1.82718316546767	0.291910790600699	PGSC0003DMG400014552	PGSC0003DMT400037718	T	A	Cysteinyl-tRNA_synthetase	Cysteinyl-tRNA_synthetase
NDV	ST4.03ch05	3094779	combination	nssnp	1.2404152707576e-10	2.37619955836876	0.357279471024544	PGSC0003DMG401014575	PGSC0003DMT400037774	T	C	Chaperone_protein_dnaJ_15	Chaperone_protein_dnaJ_15;Chaperone_protein_dnaJ_15;Chaperone_protein_dnaJ_15
NDV	ST4.03ch05	3518011	combination	intergeic	2.13677851365655e-18	2.43390968292369	0.265821759378117	PGSC0003DMG400030528	PGSC0003DMT400078417	G	A	Phosphatidic_acid_phosphatase_alpha	Phosphatidic_acid_phosphatase_alpha;Phosphatidic_acid_phosphatase_alpha;Phosphatidic_acid_phosphatase_alpha;Phosphatidic_acid_phosphatase_alpha;Ring_finger_containing_protein-Phosphatidic_acid_phosphatase_alpha
NDV	ST4.03ch05	3547598	combination	nssnp	1.09323140230538e-16	2.1945410551072	0.253535303858547	PGSC0003DMG401030570	PGSC0003DMT400078532	T	A	Ceramide_kinase	Ceramide_kinase;Gene_of_unknown_function;ER_Phosphatidate_Phosphatase;Conserved_gene_of_unknown_function;ER_Phosphatidate_Phosphatase;ER_Phosphatidate_Phosphatase
NDV	ST4.03ch05	3616101	combination	nssnp	1.74333855946567e-08	0.773899622852078	0.133296605419733	PGSC0003DMG400030525	PGSC0003DMT400078406	C	G	EIN3-binding_F-box_protein_1	EIN3-binding_F-box_protein_1
NDV	ST4.03ch05	3993231	combination	nssnp	7.23987603611275e-09	1.17042756669932	0.196266843837694	PGSC0003DMG400030552	PGSC0003DMT400078487	G	T	Chloroplast-targeted_copper_chaperone	Chloroplast-targeted_copper_chaperone
NDV	ST4.03ch05	3993244	combination	nssnp	1.17861869194408e-08	1.12044179647262	0.190664794586791	PGSC0003DMG400030552	PGSC0003DMT400078487	A	G	Chloroplast-targeted_copper_chaperone	Chloroplast-targeted_copper_chaperone
NDV	ST4.03ch05	4077040	combination	intergeic	3.93322211026364e-25	3.36167526911853	0.306870907991111	PGSC0003DMG400030546	AC=329;AF=0.095;AN=3452;BaseQRankSum=0.95;DP=38496;Dels=0;FS=5.478;HaplotypeScore=0.1854;MLEAC=322;MLEAF=0.093;MQ=37.68;MQ0=0;MQRankSum=-17.647;QD=6.89;ReadPosRankSum=3.647;ANN=C|intergenic_region|MODIFIER|"Conserved_gene_of_unknown_function"-"Conserved_gene_of_unknown_function"|PGSC0003DMG400030503-PGSC0003DMG400030546|intergenic_region|PGSC0003DMG400030503-PGSC0003DMG400030546|||n.4077040T>C|||…	T	C	Conserved_gene_of_unknown_function-Conserved_gene_of_unknown_function	Conserved_gene_of_unknown_function-Conserved_gene_of_unknown_function
NDV	ST4.03ch05	4091352	combination	ssnp	3.31627627599954e-15	2.10652859628047	0.256815902557765	PGSC0003DMG400030546	PGSC0003DMT400078471	T	C	Fyve_finger-containing_phosphoinositide_kinase%2C_fyv1	Fyve_finger-containing_phosphoinositide_kinase%2C_fyv1;Fyve_finger-containing_phosphoinositide_kinase%2C_fyv1;Conserved_gene_of_unknown_function
NDV	ST4.03ch05	4113719	combination	ssnp	3.10681310564747e-14	2.26946277163884	0.287491838976293	PGSC0003DMG400030544	PGSC0003DMT400078469	G	A	Quinolinate_phosphirobosyltransferase	Quinolinate_phosphirobosyltransferase;WD-repeat_protein;WD-repeat_protein
NDV	ST4.03ch05	4540855	combination	ssnp	8.85180064533112e-08	-1.1655568004463	0.211754456741597	PGSC0003DMG400018408	PGSC0003DMT400047371	C	T	Zinc_finger_protein	Zinc_finger_protein;Zinc_finger_protein
NDV	ST4.03ch05	4831260	combination	intergeic	1.41028358546913e-08	-0.950184106796833	0.162585733600235	PGSC0003DMG400018442	AC=1132;AF=0.34;AN=3328;BaseQRankSum=-4.48;DP=15761;Dels=0;FS=18.074;HaplotypeScore=0.5013;MLEAC=1001;MLEAF=0.301;MQ=36.85;MQ0=0;MQRankSum=1.903;QD=15.94;ReadPosRankSum=7.689;ANN=C|intergenic_region|MODIFIER|"Late_blight_resistance_protein"-"Late_blight_resistance_protein"|PGSC0003DMG400018441-PGSC0003DMG400018442|intergenic_region|PGSC0003DMG400018441-PGSC0003DMG400018442|||n.4831260T>C||||||	T	C	Late_blight_resistance_protein-Late_blight_resistance_protein	Late_blight_resistance_protein-Late_blight_resistance_protein
NDV	ST4.03ch05	4921402	combination	ssnp	9.081931129862e-11	-1.36428883158379	0.203594324017017	PGSC0003DMG400031256	PGSC0003DMT400080288	T	C	ZF-HD_homeobox_protein	ZF-HD_homeobox_protein
NDV	ST4.03ch05	4921600	combination	ssnp	8.96641439330145e-13	-1.1714693621092	0.158074419493516	PGSC0003DMG400031256	PGSC0003DMT400080288	C	A	ZF-HD_homeobox_protein	ZF-HD_homeobox_protein
NDV	ST4.03ch05	4921617	combination	nssnp	5.96017734065702e-14	-1.18694505074297	0.152127169887116	PGSC0003DMG400031256	PGSC0003DMT400080288	T	C	ZF-HD_homeobox_protein	ZF-HD_homeobox_protein
NDV	ST4.03ch05	4947822	combination	ssnp	1.20112556200464e-12	-1.788170920204	0.242706235357102	PGSC0003DMG400031258	PGSC0003DMT400080291	T	C	No_apical_meristem_(NAM)	No_apical_meristem_(NAM);60S_ribosomal_protein_L34
NDV	ST4.03ch05	5052472	combination	ssnp	1.57149347802498e-07	-0.916567101891344	0.169914257148384	PGSC0003DMG400031262	PGSC0003DMT400080300	A	G	Methyltransferase	Methyltransferase
NDV	ST4.03ch05	5052487	combination	ssnp	1.4379055178146e-07	-0.917517371686871	0.169551356891862	PGSC0003DMG400031262	PGSC0003DMT400080300	C	T	Methyltransferase	Methyltransferase
NDV	ST4.03ch05	5058586	combination	ssnp	1.58337685387222e-17	-2.07562709354232	0.233105736276313	PGSC0003DMG400031262	PGSC0003DMT400080300	C	A	Phytochrome_kinase_substrate_1	Phytochrome_kinase_substrate_1;Methyltransferase
NDV	ST4.03ch05	5059378	combination	ssnp	1.59440728428897e-11	-1.73221720228587	0.24832676281942	PGSC0003DMG400031262	PGSC0003DMT400080300	A	C	Phytochrome_kinase_substrate_1	Phytochrome_kinase_substrate_1;Methyltransferase
NDV	ST4.03ch05	5412606	combination	nssnp	4.66002276498825e-07	-0.68665102243247	0.132545617093845	PGSC0003DMG400023054	PGSC0003DMT400059334	T	C	F-box_domain-containing_protein	F-box_domain-containing_protein
NDV	ST4.03ch05	5444350	combination	intergeic	3.3721599430345e-09	-1.2605690811416	0.206731112510037	PGSC0003DMG402023052	PGSC0003DMT400093810	T	C	F-box_domain-containing_protein	F-box_domain-containing_protein;F-box_domain-containing_protein-F-box_domain-containing_protein
NDV	ST4.03ch05	5469475	combination	intergeic	5.9627310830813e-08	-0.961184873035942	0.172289168705357	PGSC0003DMG400023062	PGSC0003DMT400059361	C	T	Disease_resistance_protein	Disease_resistance_protein;Disease_resistance_protein;F-box_domain-containing_protein-Disease_resistance_protein
NDV	ST4.03ch05	5513261	combination	intergeic	6.45504702602717e-15	-1.87721338507806	0.231421833746209	PGSC0003DMG400023059	PGSC0003DMT400059350	A	G	40S_ribosomal_protein_S9	40S_ribosomal_protein_S9;Ribulose-phosphate_3-epimerase%2C_cytoplasmic_isoform;Ribulose-phosphate_3-epimerase%2C_cytoplasmic_isoform
NDV	ST4.03ch05	5566797	combination	ssnp	2.88244294474181e-13	-1.89286353937672	0.249824722038102	PGSC0003DMG400023057	PGSC0003DMT400059346	T	C	Leucine_Rich_Repeat_family_protein	Leucine_Rich_Repeat_family_protein
NDV	ST4.03ch05	5729349	combination	nssnp	4.84418287672891e-10	-1.3667562215908	0.212640358549572	PGSC0003DMG400025611	PGSC0003DMT400065792	T	C	Disease_resistance_protein	Disease_resistance_protein
